# Supplementary material for: Identification of Enhancers and Promoters in the Genome by Multidimensional Scaling
Source: Genes (Basel). 2021 Oct 23;12(11):1671. doi: 10.3390/genes12111671 (PMC8622094; doi:10.3390/genes12111671)
Supplement: Supplementary file 1 [file genes-12-01671-s001.zip]

Archive with 4 entries (4 files):
- Table S1 Bio_rep1_DNAloop.xlsx
- Table S2 Bio_rep1_gProfiler_hsapiens.xlsx
- Table S3 Bio_rep2_DNAloop.xlsx
- Table S4 Bio_rep2_gProfiler_hsapiens.xlsx
