# Supplementary material for: Identification of Enhancers and Promoters in the Genome by Multidimensional Scaling
Source: Genes (Basel). 2021 Oct 23;12(11):1671. doi: 10.3390/genes12111671 (PMC8622094; doi:10.3390/genes12111671)
Supplement: Supplementary file 1 [file genes-12-01671-s001.zip › Table S1 Bio_rep1_DNAloop.xlsx]

## Sheet: 0min
chr	start(bp)	end(bp)
chr1	46500000	47600000
chr1	71950000	72550000
chr1	82750000	84000000
chr1	85150000	85950000
chr1	103250000	104250000
chr1	104300000	105350000
chr1	107650000	108850000
chr1	121250000	121500000
chr1	145950000	147000000
chr1	147800000	148950000
chr1	149000000	149350000
chr2	52150000	53000000
chr2	86250000	88400000
chr2	89200000	92500000
chr2	93600000	94900000
chr2	95150000	96200000
chr2	96850000	97900000
chr2	105850000	106900000
chr2	107450000	108900000
chr2	109650000	112950000
chr2	113050000	113900000
chr2	129600000	130900000
chr2	140650000	141700000
chr3	74900000	75900000
chr3	76400000	77450000
chr3	90400000	92100000
chr3	92800000	94300000
chr3	116400000	117400000
chr3	120950000	121700000
chr3	125300000	126100000
chr3	126250000	127000000
chr3	129650000	130550000
chr3	195550000	196150000
chr4	34400000	35300000
chr4	48700000	49700000
chr4	58400000	59300000
chr4	68000000	69850000
chr4	75000000	75550000
chr4	102500000	103400000
chr4	104950000	105200000
chr4	105700000	106300000
chr4	118200000	118800000
chr5	17150000	18000000
chr5	20300000	21950000
chr5	46250000	47050000
chr5	49200000	51000000
chr5	70550000	71800000
chr5	99150000	99600000
chr5	99700000	100550000
chr5	135400000	136400000
chr5	155700000	156450000
chr5	175500000	176700000
chr5	177250000	178400000
chr6	26200000	27100000
chr6	31600000	33050000
chr6	44900000	45300000
chr6	59850000	61950000
chr6	94550000	95450000
chr6	118200000	118800000
chr6	131300000	131900000
chr7	0	400000
chr7	5500000	6350000
chr7	18450000	19350000
chr7	22150000	22900000
chr7	29550000	30100000
chr7	32250000	33400000
chr7	34850000	35300000
chr7	39300000	40350000
chr7	43700000	44400000
chr7	45500000	46100000
chr7	60800000	61450000
chr7	61550000	62600000
chr7	62950000	64000000
chr7	72850000	73350000
chr7	74650000	75900000
chr7	76800000	77400000
chr7	89700000	90550000
chr7	102250000	102850000
chr8	11650000	12900000
chr8	43550000	44350000
chr8	45600000	46350000
chr8	85200000	86250000
chr8	88650000	89150000
chr8	92350000	93150000
chr8	98050000	99100000
chr8	107200000	107950000
chr9	40350000	41300000
chr9	62400000	63300000
chr9	63800000	64700000
chr9	67900000	68800000
chr9	70350000	71250000
chr9	81550000	82400000
chr9	83400000	84400000
chr9	85400000	86100000
chr9	87550000	88600000
chr9	93950000	94850000
chr9	96450000	97250000
chr10	38500000	39300000
chr10	41350000	42450000
chr10	45650000	48350000
chr10	49300000	51000000
chr10	66400000	67200000
chr10	73300000	74200000
chr10	79100000	80700000
chr10	86650000	87650000
chr11	53950000	54950000
chr11	60850000	61650000
chr11	67600000	68050000
chr11	70600000	71500000
chr11	77450000	78400000
chr11	88900000	90450000
chr11	114200000	115050000
chr12	7900000	8800000
chr12	9000000	10000000
chr12	10850000	11800000
chr12	36800000	37850000
chr12	63400000	64200000
chr12	65900000	66650000
chr12	79100000	79400000
chr12	79400000	79700000
chr12	132900000	133650000
chr13	45950000	46850000
chr13	52000000	52850000
chr13	80550000	82050000
chr14	17700000	19100000
chr14	20500000	21550000
chr14	43750000	44900000
chr14	84650000	85550000
chr14	88950000	89700000
chr15	27850000	29350000
chr15	29500000	31100000
chr15	31900000	32700000
chr15	34250000	34850000
chr15	43100000	44100000
chr15	74900000	75700000
chr15	83700000	84900000
chr16	14550000	15150000
chr16	16050000	16900000
chr16	18150000	18650000
chr16	20950000	23050000
chr16	29100000	29900000
chr16	34200000	34950000
chr16	55400000	56150000
chr16	69550000	70300000
chr16	70450000	71300000
chr16	74100000	74700000
chr17	0	250000
chr17	18700000	19700000
chr17	25350000	26300000
chr17	35550000	36850000
chr17	37900000	38700000
chr17	45050000	47850000
chr17	59450000	60600000
chr17	61850000	62950000
chr18	10200000	11000000
chr18	11150000	12000000
chr18	14350000	16200000
chr18	46500000	47450000
chr19	8300000	9150000
chr19	26800000	28000000
chr19	35800000	37700000
chr19	42950000	43900000
chr19	47550000	48350000
chr19	49700000	50500000
chr20	26050000	26350000
chr20	28050000	29250000
chr20	29750000	30450000
chr20	30650000	31750000
chr21	12550000	14150000
chr21	33800000	34850000
chr21	42800000	43750000
chr22	15550000	16450000
chr22	21000000	22800000
chr22	23600000	24850000

## Sheet: 35min
chr	start	end
chr1	46500000	47550000
chr1	71950000	72550000
chr1	82750000	83850000
chr1	85150000	85950000
chr1	103200000	104300000
chr1	104300000	105300000
chr1	107800000	108950000
chr1	147550000	148950000
chr1	149000000	149350000
chr1	161300000	161800000
chr2	52050000	52950000
chr2	86350000	88000000
chr2	89250000	90800000
chr2	91000000	92450000
chr2	93950000	94650000
chr2	95050000	96250000
chr2	96900000	97900000
chr2	105950000	106950000
chr2	109650000	112950000
chr2	113050000	113900000
chr2	129500000	131650000
chr2	131850000	132850000
chr2	140800000	141650000
chr3	75100000	75900000
chr3	76400000	77550000
chr3	90300000	92100000
chr3	92950000	94200000
chr3	116400000	117250000
chr3	125450000	126800000
chr3	129650000	130350000
chr3	195550000	196150000
chr4	49000000	49700000
chr4	58700000	59300000
chr4	66700000	67200000
chr4	68050000	69850000
chr4	87250000	88350000
chr4	102550000	103400000
chr4	104950000	106250000
chr4	118050000	118800000
chr4	119000000	119700000
chr5	17000000	18200000
chr5	20250000	22250000
chr5	34050000	34850000
chr5	49950000	51000000
chr5	70550000	72000000
chr5	99200000	99600000
chr5	99650000	100550000
chr5	135400000	136200000
chr6	26650000	27250000
chr6	31600000	32850000
chr6	60050000	60650000
chr6	76500000	77100000
chr6	94550000	95350000
chr6	160250000	161050000
chr6	167000000	168200000
chr6	170200000	171150000
chr7	0	400000
chr7	5500000	6350000
chr7	18200000	19350000
chr7	22150000	22900000
chr7	32300000	33200000
chr7	34400000	35600000
chr7	43500000	44700000
chr7	45500000	46100000
chr7	60650000	61450000
chr7	61500000	62550000
chr7	62900000	64200000
chr7	74500000	75750000
chr7	76550000	76900000
chr7	101900000	103300000
chr7	110250000	110800000
chr8	11600000	12750000
chr8	43400000	44350000
chr8	45500000	46400000
chr8	85300000	86250000
chr8	92400000	93150000
chr8	107200000	108000000
chr9	40350000	41500000
chr9	67900000	68950000
chr9	70300000	71300000
chr9	81500000	82300000
chr9	83450000	84300000
chr9	85350000	86100000
chr9	87550000	88600000
chr9	93950000	94650000
chr9	96550000	97400000
chr10	38450000	39300000
chr10	41350000	42400000
chr10	45550000	48650000
chr10	49650000	51200000
chr10	66400000	67250000
chr10	73300000	74300000
chr10	79100000	80700000
chr10	86650000	87650000
chr11	50450000	51200000
chr11	53900000	54900000
chr11	60850000	61700000
chr11	67600000	68050000
chr11	70600000	71500000
chr11	77500000	78450000
chr11	88750000	90450000
chr11	114250000	115050000
chr12	7900000	8800000
chr12	9000000	10350000
chr12	10700000	11800000
chr12	30850000	31650000
chr12	34200000	35250000
chr12	36850000	37650000
chr12	63350000	63900000
chr12	132900000	133650000
chr13	46050000	46950000
chr13	51450000	52800000
chr13	80450000	82050000
chr13	85800000	86350000
chr13	93800000	94550000
chr13	111500000	112100000
chr14	20400000	21600000
chr14	44000000	44900000
chr14	84750000	85500000
chr14	106700000	107050000
chr15	19750000	20800000
chr15	27850000	28900000
chr15	30000000	31100000
chr15	31900000	32700000
chr15	82100000	82650000
chr15	83700000	84900000
chr16	14200000	16650000
chr16	18150000	19300000
chr16	20950000	23050000
chr16	29200000	29900000
chr16	34200000	34950000
chr16	55400000	56200000
chr16	70800000	71250000
chr17	0	250000
chr17	18800000	19650000
chr17	31600000	32300000
chr17	35650000	36800000
chr17	37900000	38700000
chr17	45000000	45950000
chr17	46000000	47850000
chr17	59400000	60650000
chr17	61800000	62650000
chr18	10150000	11000000
chr18	11150000	12000000
chr18	14350000	16250000
chr18	46700000	47300000
chr19	8350000	8650000
chr19	26650000	27900000
chr19	35850000	37700000
chr19	42950000	43800000
chr19	47550000	48450000
chr20	26050000	27050000
chr20	27800000	29050000
chr20	29750000	30550000
chr20	30650000	31700000
chr21	12550000	13950000
chr21	33900000	34850000
chr21	42650000	43750000
chr21	43900000	44800000
chr22	15550000	16500000
chr22	20750000	21850000
chr22	21850000	22800000
chr22	23600000	24800000

## Sheet: 60min
chr	start	end
chr1	16400000	17350000
chr1	46700000	47300000
chr1	71950000	72550000
chr1	82750000	83850000
chr1	85100000	85900000
chr1	103200000	104300000
chr1	104500000	105400000
chr1	107750000	108850000
chr1	145950000	146450000
chr1	147800000	148900000
chr1	149000000	149350000
chr2	86350000	88000000
chr2	88600000	90800000
chr2	91000000	92450000
chr2	93750000	94650000
chr2	95150000	96100000
chr2	97000000	98000000
chr2	105750000	106950000
chr2	109650000	113900000
chr2	129450000	131650000
chr2	132000000	132800000
chr2	140800000	142200000
chr3	75100000	75900000
chr3	76400000	77550000
chr3	90350000	91950000
chr3	92800000	94200000
chr3	116400000	117200000
chr3	125450000	126050000
chr3	126250000	126700000
chr3	129650000	130550000
chr3	195550000	196150000
chr4	9000000	9600000
chr4	49000000	49850000
chr4	58900000	59450000
chr4	68050000	69850000
chr4	87300000	88200000
chr4	102550000	103550000
chr4	117950000	119700000
chr5	17100000	18200000
chr5	20350000	22600000
chr5	34050000	34550000
chr5	70400000	71800000
chr5	99000000	101050000
chr5	135400000	136200000
chr6	26250000	27400000
chr6	31850000	33200000
chr6	76550000	77100000
chr6	94550000	95450000
chr6	160250000	161250000
chr6	167000000	168100000
chr6	170150000	171100000
chr7	0	600000
chr7	18150000	19300000
chr7	22050000	22900000
chr7	32300000	33350000
chr7	34550000	35300000
chr7	43600000	44700000
chr7	45500000	46200000
chr7	60700000	61450000
chr7	61550000	62500000
chr7	62900000	63800000
chr7	74500000	75900000
chr7	102250000	102850000
chr7	110250000	111000000
chr7	143350000	144100000
chr8	1850000	3000000
chr8	7000000	7750000
chr8	11400000	12900000
chr8	43550000	44350000
chr8	45450000	46500000
chr8	85300000	86200000
chr9	39250000	39550000
chr9	40350000	41500000
chr9	66550000	67100000
chr9	70100000	71100000
chr9	81550000	82300000
chr9	83450000	84400000
chr9	85300000	86100000
chr9	87550000	89050000
chr9	93950000	94800000
chr9	96550000	97400000
chr10	38500000	39300000
chr10	41200000	42450000
chr10	45550000	48600000
chr10	49650000	51050000
chr10	66400000	67200000
chr10	73300000	74100000
chr10	79100000	80700000
chr10	86650000	87650000
chr11	50500000	51050000
chr11	53950000	54850000
chr11	70600000	71500000
chr11	77500000	78350000
chr11	89200000	90450000
chr11	114050000	115000000
chr12	7900000	8900000
chr12	9000000	11800000
chr12	30700000	31550000
chr12	34250000	35250000
chr12	63200000	64200000
chr12	132850000	133650000
chr13	51550000	53050000
chr13	80600000	82050000
chr13	85900000	86700000
chr13	111150000	112100000
chr14	18500000	18850000
chr14	20450000	21500000
chr14	44000000	44900000
chr14	85000000	85500000
chr14	106450000	107050000
chr15	19350000	20800000
chr15	27800000	29050000
chr15	30050000	31200000
chr15	31900000	32750000
chr15	82050000	82650000
chr15	83700000	84900000
chr16	14650000	15550000
chr16	15800000	16650000
chr16	18150000	19300000
chr16	20950000	23250000
chr16	28900000	29900000
chr16	34200000	35250000
chr16	55250000	56150000
chr16	70450000	71550000
chr16	74100000	74900000
chr17	0	500000
chr17	18800000	19700000
chr17	31700000	32550000
chr17	35700000	36950000
chr17	37900000	38700000
chr17	45200000	45800000
chr17	45850000	47550000
chr17	59500000	60650000
chr17	61850000	62900000
chr18	10200000	11150000
chr18	11150000	12000000
chr18	14350000	16400000
chr18	20050000	21350000
chr18	46450000	47400000
chr19	7900000	8650000
chr19	26850000	27800000
chr19	35900000	37700000
chr19	42950000	43850000
chr19	47550000	48400000
chr20	26050000	26800000
chr20	28150000	29200000
chr20	29550000	30450000
chr20	30650000	31700000
chr21	12600000	13950000
chr21	33850000	34850000
chr21	42550000	43600000
chr21	43650000	44650000
chr22	15950000	16750000
chr22	20750000	21750000
chr22	21800000	22750000
chr22	23600000	24350000

## Sheet: 90min
chr	start	end
chr1	16150000	17350000
chr1	71950000	72550000
chr1	82750000	83900000
chr1	85150000	85900000
chr1	103200000	104200000
chr1	104300000	105300000
chr1	107750000	108950000
chr1	120250000	120550000
chr1	142800000	143550000
chr1	148050000	150000000
chr2	86350000	88200000
chr2	89200000	90800000
chr2	91050000	92550000
chr2	93800000	95150000
chr2	95150000	96200000
chr2	96900000	97750000
chr2	105950000	106900000
chr2	109650000	112950000
chr2	113050000	114050000
chr2	129650000	131650000
chr2	140700000	142100000
chr3	74900000	75900000
chr3	76400000	77450000
chr3	90300000	91950000
chr3	92950000	94200000
chr3	116400000	117200000
chr3	125200000	127050000
chr3	129650000	130350000
chr4	9000000	9600000
chr4	49000000	50250000
chr4	58500000	59300000
chr4	68150000	68850000
chr4	68850000	69850000
chr4	117950000	118800000
chr4	119000000	119900000
chr5	17050000	18000000
chr5	20200000	22350000
chr5	34050000	34550000
chr5	49100000	50750000
chr5	70400000	71800000
chr5	99050000	100750000
chr5	135400000	136200000
chr6	26200000	27400000
chr6	59850000	60750000
chr6	76550000	77100000
chr6	94750000	95450000
chr6	160250000	161050000
chr6	167200000	168000000
chr6	170200000	171100000
chr7	0	400000
chr7	5550000	6350000
chr7	18350000	19350000
chr7	32300000	33400000
chr7	43550000	44550000
chr7	45350000	45750000
chr7	60500000	61450000
chr7	61550000	62600000
chr7	62950000	64200000
chr7	74650000	75750000
chr7	101850000	102900000
chr7	110250000	110750000
chr7	143350000	143900000
chr8	1850000	2850000
chr8	7000000	7900000
chr8	11200000	13200000
chr8	43550000	43950000
chr8	45550000	46400000
chr8	85300000	86350000
chr8	92450000	92750000
chr8	143600000	143950000
chr9	40350000	41450000
chr9	64900000	66100000
chr9	66500000	67150000
chr9	70350000	71100000
chr9	81500000	82300000
chr9	83350000	84250000
chr9	85300000	86200000
chr9	87400000	88650000
chr9	93950000	94850000
chr9	96550000	97250000
chr10	38500000	39300000
chr10	41150000	42450000
chr10	45300000	48700000
chr10	49650000	51000000
chr10	66400000	67300000
chr10	79100000	80700000
chr10	86650000	87650000
chr11	50000000	51200000
chr11	70600000	71500000
chr11	77450000	78300000
chr11	89500000	90450000
chr11	114100000	115000000
chr12	7900000	8800000
chr12	9000000	11800000
chr12	30700000	31550000
chr12	34150000	35250000
chr12	37100000	37650000
chr12	132900000	133650000
chr13	51550000	52850000
chr13	80450000	82050000
chr13	94250000	94650000
chr13	111200000	112100000
chr14	17850000	19050000
chr14	20450000	21350000
chr14	43950000	44750000
chr14	45400000	45850000
chr14	106450000	107050000
chr15	19250000	20800000
chr15	27700000	28850000
chr15	30250000	31200000
chr15	31900000	32750000
chr15	81900000	82900000
chr15	83700000	84900000
chr16	13900000	15400000
chr16	15800000	16900000
chr16	18150000	18650000
chr16	20950000	22950000
chr16	28100000	28700000
chr16	29050000	29900000
chr16	34200000	35650000
chr16	55250000	56250000
chr16	70800000	71200000
chr17	18650000	19400000
chr17	35750000	36950000
chr17	37900000	38700000
chr17	42850000	43800000
chr17	45050000	45900000
chr17	46100000	48250000
chr17	59550000	60650000
chr17	61800000	62650000
chr18	10250000	11000000
chr18	11200000	12000000
chr18	14150000	16400000
chr18	20450000	21350000
chr18	46300000	47400000
chr19	26850000	28000000
chr19	35900000	36800000
chr19	36800000	37700000
chr19	42950000	43750000
chr19	49450000	50600000
chr20	26000000	27000000
chr20	27850000	29050000
chr20	29750000	30450000
chr20	30650000	31900000
chr21	12600000	13950000
chr21	34000000	34900000
chr21	42900000	43750000
chr22	20750000	22750000
chr22	23600000	24850000

## Sheet: 120min
chr	start	end
chr1	16200000	17350000
chr1	83100000	83850000
chr1	85050000	85950000
chr1	103200000	104250000
chr1	104300000	105100000
chr1	107700000	108850000
chr1	120100000	120950000
chr1	147550000	148950000
chr1	149000000	149300000
chr1	149400000	150000000
chr2	86200000	88200000
chr2	89250000	90800000
chr2	91050000	92600000
chr2	93750000	95150000
chr2	95150000	96400000
chr2	97000000	98100000
chr2	105950000	106700000
chr2	109650000	111000000
chr2	111100000	112700000
chr2	113250000	113850000
chr2	129700000	131650000
chr2	140800000	141750000
chr3	74850000	75900000
chr3	76400000	77500000
chr3	90300000	91950000
chr3	92950000	94200000
chr3	116400000	117250000
chr3	129850000	130600000
chr4	9000000	9600000
chr4	49000000	49700000
chr4	58350000	59300000
chr4	68150000	68850000
chr4	68900000	69800000
chr4	118000000	118750000
chr5	17100000	18000000
chr5	20200000	22650000
chr5	33650000	34450000
chr5	70400000	71800000
chr5	99050000	99600000
chr5	99950000	100450000
chr6	57300000	58150000
chr6	59850000	60900000
chr6	76550000	77100000
chr6	160050000	161000000
chr6	167200000	168150000
chr6	170200000	171100000
chr7	0	400000
chr7	5500000	6350000
chr7	18350000	19300000
chr7	32300000	33400000
chr7	34850000	35400000
chr7	43600000	44700000
chr7	45500000	46100000
chr7	60750000	61450000
chr7	61550000	62500000
chr7	62800000	64200000
chr7	74350000	75600000
chr7	102000000	102850000
chr8	1900000	2850000
chr8	6650000	7550000
chr8	11500000	12900000
chr8	43500000	44350000
chr8	45600000	46450000
chr8	85300000	86250000
chr8	92450000	93050000
chr8	143600000	144650000
chr9	39250000	39950000
chr9	40400000	41500000
chr9	64800000	66100000
chr9	70300000	71250000
chr9	81500000	82450000
chr9	83350000	84250000
chr9	85400000	86200000
chr9	87550000	88550000
chr9	93950000	94650000
chr9	96550000	97400000
chr10	38500000	39300000
chr10	41450000	42400000
chr10	45200000	48800000
chr10	49800000	51000000
chr10	66400000	67300000
chr10	79050000	80600000
chr10	86900000	87650000
chr11	49550000	50800000
chr11	70450000	71500000
chr11	89200000	90450000
chr11	114200000	115000000
chr12	7800000	8800000
chr12	9000000	9800000
chr12	9950000	10800000
chr12	10850000	11850000
chr12	30800000	31650000
chr12	34150000	35250000
chr12	37100000	37650000
chr12	132850000	133650000
chr13	51650000	52850000
chr13	80500000	82200000
chr13	85750000	86650000
chr13	93800000	94550000
chr13	111150000	112100000
chr14	17850000	19100000
chr14	20500000	21350000
chr14	43950000	44800000
chr14	106450000	107050000
chr15	19150000	20850000
chr15	27900000	28850000
chr15	30100000	30850000
chr15	31750000	33100000
chr15	82050000	82650000
chr15	83700000	84900000
chr16	14550000	15800000
chr16	16050000	16650000
chr16	18150000	19350000
chr16	20950000	23050000
chr16	28250000	28850000
chr16	28950000	29900000
chr16	34200000	35600000
chr16	55200000	56200000
chr16	70750000	71350000
chr17	31650000	32450000
chr17	35750000	36850000
chr17	37900000	38700000
chr17	42800000	43900000
chr17	46000000	46600000
chr17	46650000	47350000
chr17	59500000	60600000
chr18	10250000	12000000
chr18	13900000	16150000
chr18	20200000	21300000
chr19	35900000	36750000
chr19	36800000	37700000
chr19	41900000	42450000
chr19	42950000	43750000
chr19	49650000	50600000
chr20	26050000	26550000
chr20	27900000	29050000
chr20	29750000	30350000
chr20	30650000	31600000
chr21	12550000	13950000
chr21	33300000	34900000
chr21	42800000	43750000
chr21	43750000	44700000
chr22	15950000	16550000
chr22	20650000	21750000
chr22	21900000	22700000
chr22	23600000	24350000

## Sheet: 180min
chr	start	end
chr1	83100000	83500000
chr1	85150000	85900000
chr1	102550000	103100000
chr1	103150000	104150000
chr1	104300000	105100000
chr1	107850000	108850000
chr1	145950000	146950000
chr1	147800000	149350000
chr1	161050000	162200000
chr2	86550000	87550000
chr2	87600000	88200000
chr2	89200000	90850000
chr2	91050000	92550000
chr2	93550000	95150000
chr2	95250000	95750000
chr2	96850000	98150000
chr2	105850000	106700000
chr2	109700000	112250000
chr2	113050000	113800000
chr2	129700000	131800000
chr2	140900000	141700000
chr3	75150000	75900000
chr3	76500000	77450000
chr3	90400000	92100000
chr3	93350000	94350000
chr3	116400000	117350000
chr4	29850000	30600000
chr4	48550000	49700000
chr4	51450000	52250000
chr4	58700000	59200000
chr4	68050000	68850000
chr4	69050000	69800000
chr4	118200000	118750000
chr5	17100000	18000000
chr5	20300000	21950000
chr5	34050000	34500000
chr5	70650000	71900000
chr6	58100000	58800000
chr6	59850000	60600000
chr6	94550000	95000000
chr7	5500000	6250000
chr7	18200000	19350000
chr7	32300000	33350000
chr7	34850000	35450000
chr7	39300000	40300000
chr7	43700000	44700000
chr7	60650000	62350000
chr7	62800000	63800000
chr7	74700000	76050000
chr7	101800000	102850000
chr8	11650000	12750000
chr8	45500000	46400000
chr8	85000000	86350000
chr8	92200000	92750000
chr8	141100000	141600000
chr8	144300000	144650000
chr9	39200000	39550000
chr9	40350000	41450000
chr9	63800000	64250000
chr9	70350000	71100000
chr9	81550000	82350000
chr9	83450000	84150000
chr9	85500000	86100000
chr9	87550000	88500000
chr9	93950000	94650000
chr10	38500000	39300000
chr10	41350000	42450000
chr10	45500000	47100000
chr10	47100000	48250000
chr10	49800000	51000000
chr10	66350000	67150000
chr10	79100000	80650000
chr10	86900000	87650000
chr11	53850000	55100000
chr11	70600000	71400000
chr11	89100000	90450000
chr11	114200000	115000000
chr12	8000000	8800000
chr12	9000000	11850000
chr12	22250000	22500000
chr12	30850000	31550000
chr12	34200000	35250000
chr12	37100000	37700000
chr12	54900000	55500000
chr13	51800000	52700000
chr13	80650000	82050000
chr13	85800000	86350000
chr14	20400000	21350000
chr15	19400000	21000000
chr15	27950000	28850000
chr15	29650000	31150000
chr15	31850000	33000000
chr15	34250000	35050000
chr16	14050000	15150000
chr16	16400000	16650000
chr16	18150000	18650000
chr16	20950000	23050000
chr16	27950000	28850000
chr16	28900000	29950000
chr16	34200000	34950000
chr16	70750000	71250000
chr17	31450000	32450000
chr17	35750000	36800000
chr17	37900000	38700000
chr17	42850000	43700000
chr17	46200000	47350000
chr17	59350000	59950000
chr17	61800000	62650000
chr18	0	550000
chr18	10150000	11000000
chr18	11150000	12000000
chr18	14350000	15350000
chr19	35650000	36750000
chr19	36850000	37700000
chr19	41850000	42450000
chr19	42950000	43750000
chr19	49500000	50500000
chr20	27900000	29050000
chr20	29750000	30300000
chr20	30650000	31500000
chr21	12550000	14150000
chr21	42800000	43750000
chr22	20750000	21500000
chr22	21900000	22700000
chr22	23600000	24700000

## Sheet: 240min
chr	start	end
chr1	16200000	17000000
chr1	82750000	83900000
chr1	85150000	85900000
chr1	90950000	91200000
chr1	103200000	105350000
chr1	107750000	109000000
chr1	147800000	148850000
chr1	149000000	149350000
chr1	149450000	149700000
chr1	161450000	161800000
chr2	86300000	87950000
chr2	88600000	90900000
chr2	91000000	92600000
chr2	93600000	95150000
chr2	95150000	96250000
chr2	97000000	98150000
chr2	106100000	106600000
chr2	109600000	111000000
chr2	111100000	112700000
chr2	113250000	113800000
chr2	129650000	131650000
chr2	140700000	141650000
chr3	74850000	75900000
chr3	76500000	77450000
chr3	90350000	91950000
chr3	92950000	94050000
chr3	116350000	117200000
chr3	129650000	130450000
chr4	9000000	9600000
chr4	49000000	50150000
chr4	51450000	52250000
chr4	58700000	59700000
chr4	68150000	69800000
chr4	118050000	118800000
chr4	119300000	119700000
chr5	16850000	18150000
chr5	20600000	21950000
chr5	34050000	34550000
chr5	46200000	46650000
chr5	49150000	50050000
chr5	70400000	71700000
chr6	59850000	60600000
chr6	160250000	161000000
chr6	167000000	168100000
chr6	170200000	171100000
chr7	0	400000
chr7	5500000	6350000
chr7	32300000	33400000
chr7	34850000	35450000
chr7	43600000	44600000
chr7	45500000	46250000
chr7	60350000	61450000
chr7	61500000	62500000
chr7	62800000	64200000
chr7	74300000	75900000
chr7	76700000	77300000
chr7	143300000	144750000
chr8	1700000	2850000
chr8	7000000	7900000
chr8	11550000	12950000
chr8	45500000	46400000
chr8	85300000	86250000
chr8	92450000	92750000
chr9	38800000	40000000
chr9	40350000	41500000
chr9	64850000	65900000
chr9	66500000	67100000
chr9	70350000	71300000
chr9	81550000	82400000
chr9	83450000	84250000
chr9	85300000	86200000
chr9	87550000	88600000
chr9	93950000	94850000
chr9	96550000	97500000
chr10	38500000	39300000
chr10	41350000	42400000
chr10	45750000	48550000
chr10	49650000	51000000
chr10	66400000	67300000
chr10	78950000	80650000
chr10	86900000	87650000
chr11	49650000	51000000
chr11	70600000	71400000
chr11	87600000	88550000
chr11	89200000	90450000
chr11	114150000	115000000
chr12	7900000	8900000
chr12	9000000	10800000
chr12	10850000	11850000
chr12	30700000	31600000
chr12	34150000	35250000
chr12	36900000	37650000
chr12	131800000	132150000
chr12	132900000	133850000
chr13	51700000	52850000
chr13	80650000	82050000
chr13	93800000	94550000
chr13	110950000	112100000
chr14	17850000	19050000
chr14	20500000	21500000
chr14	43950000	44300000
chr14	44350000	44800000
chr14	106350000	107050000
chr15	19200000	20850000
chr15	27950000	28850000
chr15	30250000	30550000
chr15	30600000	30850000
chr15	31750000	32700000
chr15	82050000	82650000
chr15	83650000	84900000
chr16	14250000	15150000
chr16	15850000	16900000
chr16	17700000	18650000
chr16	21000000	22950000
chr16	28100000	28850000
chr16	29050000	29800000
chr16	34200000	35700000
chr16	55400000	56250000
chr17	0	350000
chr17	31550000	32600000
chr17	35600000	36900000
chr17	37900000	38900000
chr17	46000000	46550000
chr17	46650000	47950000
chr17	59600000	60100000
chr17	62200000	62750000
chr18	10250000	11000000
chr18	11150000	12000000
chr18	14350000	16400000
chr18	20400000	21450000
chr18	46700000	47300000
chr19	26850000	27750000
chr19	35750000	36800000
chr19	36850000	37850000
chr19	42950000	43900000
chr20	0	600000
chr20	25750000	27000000
chr20	27650000	29050000
chr20	29750000	30300000
chr20	30650000	31600000
chr21	12500000	14150000
chr21	33950000	35000000
chr21	42600000	43750000
chr22	15900000	16400000
chr22	20700000	21900000
chr22	21900000	22850000
chr22	23600000	24350000

## Sheet: 360min
chr	start	end
chr1	16100000	17350000
chr1	83100000	83850000
chr1	85150000	85900000
chr1	103200000	104250000
chr1	104500000	105100000
chr1	107750000	109000000
chr1	121250000	122150000
chr1	147800000	148900000
chr1	149000000	149350000
chr2	86350000	88200000
chr2	89200000	90850000
chr2	91050000	92450000
chr2	93550000	95150000
chr2	95150000	96000000
chr2	97000000	98000000
chr2	109650000	112950000
chr2	113300000	114100000
chr2	129700000	130900000
chr2	140900000	141650000
chr3	75150000	75900000
chr3	76500000	77500000
chr3	90300000	92100000
chr3	92950000	94050000
chr3	116400000	117200000
chr3	129650000	130350000
chr4	9000000	9600000
chr4	48650000	49900000
chr4	51450000	52250000
chr4	58350000	59200000
chr4	68150000	69000000
chr4	69200000	69800000
chr4	118200000	118750000
chr5	16900000	18200000
chr5	20550000	22000000
chr5	34050000	34750000
chr5	49650000	50650000
chr5	70400000	71700000
chr6	58100000	58300000
chr6	59850000	60600000
chr6	131250000	132150000
chr6	160150000	161050000
chr6	167200000	168100000
chr6	170200000	171100000
chr7	0	400000
chr7	5500000	6350000
chr7	18350000	19350000
chr7	32300000	33550000
chr7	34700000	35300000
chr7	43600000	44400000
chr7	60700000	61450000
chr7	61550000	62350000
chr7	62900000	63800000
chr7	74500000	75750000
chr7	102450000	102850000
chr7	143350000	144850000
chr8	1850000	2800000
chr8	7000000	7750000
chr8	11450000	12950000
chr8	43500000	44350000
chr8	45600000	46400000
chr8	85250000	86250000
chr8	92400000	92800000
chr9	38800000	39550000
chr9	40350000	41600000
chr9	63800000	64050000
chr9	70350000	71100000
chr9	81550000	82300000
chr9	83350000	84300000
chr9	84950000	86300000
chr9	87550000	88600000
chr9	93950000	94800000
chr9	96450000	97250000
chr10	38500000	39300000
chr10	41200000	42400000
chr10	45450000	48650000
chr10	49650000	51000000
chr10	66400000	67200000
chr10	79100000	80700000
chr10	86900000	87650000
chr11	49750000	50900000
chr11	70600000	71450000
chr11	89100000	90450000
chr11	114150000	115000000
chr12	7900000	8800000
chr12	9000000	10800000
chr12	30600000	31550000
chr12	34200000	35250000
chr12	36900000	37650000
chr12	132850000	133650000
chr13	46300000	46650000
chr13	51950000	52850000
chr13	80550000	82050000
chr13	94250000	94550000
chr13	111300000	112100000
chr14	18000000	19100000
chr14	20500000	21500000
chr14	43950000	44300000
chr14	44350000	44900000
chr14	45400000	45850000
chr14	106300000	107050000
chr15	19150000	20800000
chr15	27900000	28850000
chr15	30250000	30450000
chr15	31900000	32750000
chr15	81900000	82950000
chr15	83600000	84900000
chr16	13950000	15150000
chr16	15750000	16650000
chr16	18150000	19050000
chr16	20950000	22950000
chr16	28100000	28700000
chr16	34200000	35450000
chr16	55250000	56300000
chr16	70750000	71350000
chr17	31700000	32450000
chr17	35650000	36800000
chr17	37900000	38650000
chr17	46100000	46600000
chr17	46650000	47350000
chr17	59500000	59950000
chr17	61700000	62650000
chr18	0	600000
chr18	10250000	11000000
chr18	11250000	12000000
chr18	13900000	15900000
chr18	20400000	21000000
chr18	46700000	47700000
chr19	0	400000
chr19	26700000	27800000
chr19	35900000	37700000
chr19	42950000	43500000
chr19	49450000	50500000
chr20	25400000	26350000
chr20	28300000	29050000
chr20	29750000	30300000
chr20	30650000	31750000
chr21	12600000	13950000
chr21	33950000	34850000
chr21	42800000	43750000
chr22	21050000	22700000
chr22	23600000	24350000
