# Supplementary material for: Identification of Enhancers and Promoters in the Genome by Multidimensional Scaling
Source: Genes (Basel). 2021 Oct 23;12(11):1671. doi: 10.3390/genes12111671 (PMC8622094; doi:10.3390/genes12111671)
Supplement: Supplementary file 1 [file genes-12-01671-s001.zip › Table S2 Bio_rep1_gProfiler_hsapiens.xlsx]

## Sheet: 0min
source	term_name	term_id	adjusted_p_value	negative_log10_of_adjusted_p_value	term_size	query_size	intersection_size	effective_domain_size	intersections
GO:MF	CCR chemokine receptor binding	GO:0048020	0.00204998	2.68825	48	1330	14	18679	CCL26,CCL24,DEFB130B,DEFB130A,CCL5,CCL16,CCL14,CCL15,CCL23,CCL18,CCL3,CCL4,CCL3L3,CCL4L2
GO:MF	chemokine activity	GO:0008009	0.00268311	2.57136	49	1330	14	18679	CXCL14,CCL26,CCL24,CCL5,CCL16,CCL14,CCL15-CCL14,CCL15,CCL23,CCL18,CCL3,CCL4,CCL3L3,CCL4L2
GO:MF	antigen binding	GO:0003823	0.00614833	2.21124	163	1330	28	18679	IGKV2-30,IGKV1-33,IGKV1-39,IGKV2D-40,IGKV1D-39,IGKV2D-28,IGKV1D-16,IGKV1D-12,HLA-DRA,HLA-DRB5,HLA-DRB1,HLA-DQB1,TAP2,TAP1,MFAP4,IGLV6-57,IGLV1-51,IGLV1-47,IGLV1-44,IGLV7-43,IGLV1-40,IGLV3-27,IGLV3-25,IGLV2-23,IGLV3-21,IGLV3-19,IGLV2-14,IGLV2-11
GO:MF	ribonuclease A activity	GO:0004522	0.0134715	1.87058	4	1330	4	18679	RNASE4,RNASE1,RNASE2,RNASE8
GO:MF	chemokine receptor binding	GO:0042379	0.0191749	1.71727	72	1330	16	18679	CXCL14,CCL26,CCL24,DEFB130B,DEFB130A,CCL5,CCL16,CCL14,CCL15-CCL14,CCL15,CCL23,CCL18,CCL3,CCL4,CCL3L3,CCL4L2
GO:MF	bitter taste receptor activity	GO:0033038	0.0197603	1.70421	20	1330	8	18679	TAS2R13,TAS2R14,TAS2R50,TAS2R20,TAS2R31,TAS2R46,TAS2R43,TAS2R30
GO:MF	aryl sulfotransferase activity	GO:0004062	0.0229371	1.63946	11	1330	6	18679	SULT1C3,SULT1C2,SULT1C4,SULT1B1,SULT1E1,SULT1A4
GO:MF	carbohydrate binding	GO:0030246	0.0395248	1.40313	277	1330	38	18679	MANBA,LMAN2,C4B,HLA-DRA,HLA-DRB1,ENPP1,GCK,FBP1,SFTPA2,SFTPA1,SFTPD,SLC2A3,CLEC4A,CLEC6A,CLEC4D,CLEC4E,KLRG1,KLRB1,CLEC2D,CLECL1,CD69,KLRF1,CLEC2B,KLRF2,CLEC2A,CLEC12A,CLEC1B,MAN2C1,NOMO1,NOMO3,NOMO2,ZG16,CDIPT,CLEC18A,CLEC18C,CLEC18B,MRC2,SIGLEC11
GO:MF	MHC class II receptor activity	GO:0032395	0.0446296	1.35038	8	1330	5	18679	HLA-DRA,HLA-DRB1,HLA-DQB2,HLA-DOB,HLA-DOA
GO:MF	MHC class II protein complex binding	GO:0023026	0.0494996	1.3054	17	1330	7	18679	HLA-DRA,HLA-DRB1,HLA-DOB,HLA-DMB,HLA-DMA,HLA-DOA,ANXA11
GO:MF	interleukin-1 receptor binding	GO:0005149	0.0494996	1.3054	17	1330	7	18679	IL1A,IL1B,IL37,IL36B,IL36RN,IL1F10,IL1RN
GO:BP	adaptive immune response	GO:0002250	3.39287e-11	10.4694	715	1304	110	18123	BCL10,CD8A,CD8B,IGKV1-27,IGKV2-28,IGKV2-30,IGKV1-33,IGKV1-37,IGKV1-39,IGKV2-40,IGKV2D-40,IGKV1D-39,IGKV1D-37,IGKV2D-30,IGKV2D-29,IGKV2D-28,IGKV2D-26,IGKV2D-24,IGKV6D-21,IGKV3D-20,IGKV6D-41,IGKV1D-17,IGKV1D-16,IGKV3D-15,IGKV1D-13,IGKV1D-12,IGKV3D-11,IGKV1D-42,IGKV1D-43,IGKV1D-8,IGKV3D-7,ZAP70,CD8B2,IL1B,TFRC,PRR7,BTN3A2,BTN2A2,BTN3A1,BTN3A3,BTN2A1,BTN1A1,C2,C4A,C4B,AGER,BTNL2,HLA-DRA,HLA-DRB5,HLA-…
GO:BP	immune response	GO:0006955	1.54307e-10	9.81161	2544	1304	278	18123	BCL10,VAV3,STXBP3,CD8A,CD8B,IGKV3OR2-268,IGKV1-27,IGKV2-28,IGKV2-30,IGKV1-33,IGKV1-37,IGKV1-39,IGKV2-40,IGKV2D-40,IGKV1D-39,IGKV1D-37,IGKV2D-30,IGKV2D-29,IGKV2D-28,IGKV2D-26,IGKV2D-24,IGKV6D-21,IGKV3D-20,IGKV6D-41,IGKV1D-17,IGKV1D-16,IGKV3D-15,IGKV1D-13,IGKV1D-12,IGKV3D-11,IGKV1D-42,IGKV1D-43,IGKV1D-8,IGKV3D-7,TRIM43B,TRIM43,ACTR1B,ZAP70,CD8B2,IL1A,IL1B,IL37,IL36B,IL36RN,IL1F10,IL1RN,IGKV1OR2-108…
GO:BP	opsonization	GO:0008228	1.17904e-09	8.92847	69	1304	26	18123	IGKV2-28,IGKV2-30,IGKV1-33,IGKV1-39,IGKV2D-40,IGKV1D-39,IGKV2D-30,IGKV2D-28,IGKV3D-20,IGKV1D-16,IGKV1D-12,C4B,SFTPA1,IGLV6-57,IGLV1-51,IGLV1-47,IGLV1-44,IGLV7-43,IGLV1-40,IGLV3-27,IGLV3-25,IGLV2-23,IGLV3-21,IGLV3-19,IGLV2-14,IGLV2-11
GO:BP	regulation of complement activation	GO:0030449	1.6385e-09	8.78555	110	1304	33	18123	IGKV2-28,IGKV2-30,IGKV1-33,IGKV1-39,IGKV2D-40,IGKV1D-39,IGKV2D-30,IGKV2D-28,IGKV3D-20,IGKV1D-16,IGKV1D-12,IL1B,PROS1,C2,CFB,C4A,C4B,C3AR1,A2M,CPB2,IGLV6-57,IGLV1-51,IGLV1-47,IGLV1-44,IGLV7-43,IGLV1-40,IGLV3-27,IGLV3-25,IGLV2-23,IGLV3-21,IGLV3-19,IGLV2-14,IGLV2-11
GO:BP	regulation of humoral immune response	GO:0002920	5.83497e-07	6.23396	134	1304	33	18123	IGKV2-28,IGKV2-30,IGKV1-33,IGKV1-39,IGKV2D-40,IGKV1D-39,IGKV2D-30,IGKV2D-28,IGKV3D-20,IGKV1D-16,IGKV1D-12,IL1B,PROS1,C2,CFB,C4A,C4B,C3AR1,A2M,CPB2,IGLV6-57,IGLV1-51,IGLV1-47,IGLV1-44,IGLV7-43,IGLV1-40,IGLV3-27,IGLV3-25,IGLV2-23,IGLV3-21,IGLV3-19,IGLV2-14,IGLV2-11
GO:BP	peptide cross-linking	GO:0018149	1.01304e-06	5.99437	96	1304	27	18123	IGKV2-28,IGKV2-30,IGKV1-33,IGKV1-39,IGKV2D-40,IGKV1D-39,IGKV2D-30,IGKV2D-28,IGKV3D-20,IGKV1D-16,IGKV1D-12,EPB42,TGM5,TGM7,IGLV6-57,IGLV1-51,IGLV1-47,IGLV1-44,IGLV7-43,IGLV1-40,IGLV3-27,IGLV3-25,IGLV2-23,IGLV3-21,IGLV3-19,IGLV2-14,IGLV2-11
GO:BP	immune system process	GO:0002376	2.846e-06	5.54576	3438	1304	332	18123	TAL1,BCL10,VAV3,STXBP3,CD8A,CD8B,IGKV3OR2-268,IGKV1-27,IGKV2-28,IGKV2-30,IGKV1-33,IGKV1-37,IGKV1-39,IGKV2-40,IGKV2D-40,IGKV1D-39,IGKV1D-37,IGKV2D-30,IGKV2D-29,IGKV2D-28,IGKV2D-26,IGKV2D-24,IGKV6D-21,IGKV3D-20,IGKV6D-41,IGKV1D-17,IGKV1D-16,IGKV3D-15,IGKV1D-13,IGKV1D-12,IGKV3D-11,IGKV1D-42,IGKV1D-43,IGKV1D-8,IGKV3D-7,TRIM43B,TRIM43,ACTR1B,ZAP70,NCK2,CD8B2,BCL2L11,MERTK,ZC3H8,IL1A,IL1B,IL37,IL36B,IL…
GO:BP	Fc-epsilon receptor signaling pathway	GO:0038095	1.722e-05	4.76397	167	1304	35	18123	BCL10,VAV3,IGKV2-28,IGKV2-30,IGKV1-33,IGKV1-39,IGKV2D-40,IGKV1D-39,IGKV2D-30,IGKV2D-28,IGKV3D-20,IGKV1D-16,IGKV1D-12,NFKB1,PSMB8,PSMB9,MAPK8,PPP3CB,PAK1,GAB2,PSMD7,MAPK1,IGLV6-57,IGLV1-51,IGLV1-47,IGLV1-44,IGLV7-43,IGLV1-40,IGLV3-27,IGLV3-25,IGLV2-23,IGLV3-21,IGLV3-19,IGLV2-14,IGLV2-11
GO:BP	Fc-gamma receptor signaling pathway involved in phagocytosis	GO:0038096	4.92815e-05	4.30732	135	1304	30	18123	VAV3,IGKV2-28,IGKV2-30,IGKV1-33,IGKV1-39,IGKV2D-40,IGKV1D-39,IGKV2D-30,IGKV2D-28,IGKV3D-20,IGKV1D-16,IGKV1D-12,ACTR3,ACTB,WIPF3,PAK1,MAPK1,IGLV6-57,IGLV1-51,IGLV1-47,IGLV1-44,IGLV7-43,IGLV1-40,IGLV3-27,IGLV3-25,IGLV2-23,IGLV3-21,IGLV3-19,IGLV2-14,IGLV2-11
GO:BP	immune response-regulating cell surface receptor signaling pathway involved in phagocytosis	GO:0002433	4.92815e-05	4.30732	135	1304	30	18123	VAV3,IGKV2-28,IGKV2-30,IGKV1-33,IGKV1-39,IGKV2D-40,IGKV1D-39,IGKV2D-30,IGKV2D-28,IGKV3D-20,IGKV1D-16,IGKV1D-12,ACTR3,ACTB,WIPF3,PAK1,MAPK1,IGLV6-57,IGLV1-51,IGLV1-47,IGLV1-44,IGLV7-43,IGLV1-40,IGLV3-27,IGLV3-25,IGLV2-23,IGLV3-21,IGLV3-19,IGLV2-14,IGLV2-11
GO:BP	Fc-gamma receptor signaling pathway	GO:0038094	7.0349e-05	4.15274	137	1304	30	18123	VAV3,IGKV2-28,IGKV2-30,IGKV1-33,IGKV1-39,IGKV2D-40,IGKV1D-39,IGKV2D-30,IGKV2D-28,IGKV3D-20,IGKV1D-16,IGKV1D-12,ACTR3,ACTB,WIPF3,PAK1,MAPK1,IGLV6-57,IGLV1-51,IGLV1-47,IGLV1-44,IGLV7-43,IGLV1-40,IGLV3-27,IGLV3-25,IGLV2-23,IGLV3-21,IGLV3-19,IGLV2-14,IGLV2-11
GO:BP	Fc receptor mediated stimulatory signaling pathway	GO:0002431	0.000139949	3.85403	141	1304	30	18123	VAV3,IGKV2-28,IGKV2-30,IGKV1-33,IGKV1-39,IGKV2D-40,IGKV1D-39,IGKV2D-30,IGKV2D-28,IGKV3D-20,IGKV1D-16,IGKV1D-12,ACTR3,ACTB,WIPF3,PAK1,MAPK1,IGLV6-57,IGLV1-51,IGLV1-47,IGLV1-44,IGLV7-43,IGLV1-40,IGLV3-27,IGLV3-25,IGLV2-23,IGLV3-21,IGLV3-19,IGLV2-14,IGLV2-11
GO:BP	complement activation	GO:0006956	0.000309419	3.50945	178	1304	34	18123	IGKV2-28,IGKV2-30,IGKV1-33,IGKV1-39,IGKV2D-40,IGKV1D-39,IGKV2D-30,IGKV2D-28,IGKV3D-20,IGKV1D-16,IGKV1D-12,IL1B,PROS1,C2,CFB,C4A,C4B,C3AR1,A2M,CPB2,MFAP4,IGLV6-57,IGLV1-51,IGLV1-47,IGLV1-44,IGLV7-43,IGLV1-40,IGLV3-27,IGLV3-25,IGLV2-23,IGLV3-21,IGLV3-19,IGLV2-14,IGLV2-11
GO:BP	activation of immune response	GO:0002253	0.000867482	3.06174	566	1304	74	18123	BCL10,VAV3,IGKV2-28,IGKV2-30,IGKV1-33,IGKV1-39,IGKV2D-40,IGKV1D-39,IGKV2D-30,IGKV2D-28,IGKV3D-20,IGKV1D-16,IGKV1D-12,ZAP70,IL1B,ACTR3,PROS1,MUC20,MUC4,NFKB1,BTN3A2,BTN2A2,BTN3A1,BTN3A3,BTN2A1,BTN1A1,BAG6,C2,CFB,C4A,C4B,BTNL2,HLA-DRA,HLA-DRB5,HLA-DRB1,HLA-DQB2,PSMB8,PSMB9,ACTB,WIPF3,SH2B2,PAK1,C3AR1,CLEC4A,CLEC6A,CLEC4D,CLEC4E,A2M,PAWR,CPB2,SIN3A,PSMD7,MFAP4,HEXIM1,PRAM1,MUC16,NFKBID,TYROBP,KCNN4,…
GO:BP	regulation of immune effector process	GO:0002697	0.00136988	2.86332	421	1304	59	18123	BCL10,IGKV2-28,IGKV2-30,IGKV1-33,IGKV1-39,IGKV2D-40,IGKV1D-39,IGKV2D-30,IGKV2D-28,IGKV3D-20,IGKV1D-16,IGKV1D-12,IL1B,PROS1,SNX4,TFRC,C2,CFB,C4A,C4B,AGER,HLA-DRA,HLA-DRB1,HLA-DMB,ARG1,ENPP3,IL6,FGL2,USP17L2,ANGPT1,PPP3CB,SHLD2,GAB2,C3AR1,A2M,IRAK3,CPB2,TP53BP1,EXOSC6,TBX21,MIR21,PRAM1,NFKBID,TYROBP,CD177,IL4I1,IGLV6-57,IGLV1-51,IGLV1-47,IGLV1-44,IGLV7-43,IGLV1-40,IGLV3-27,IGLV3-25,IGLV2-23,IGLV3-2…
GO:BP	immune response-activating cell surface receptor signaling pathway	GO:0002429	0.0039237	2.4063	475	1304	63	18123	BCL10,VAV3,IGKV2-28,IGKV2-30,IGKV1-33,IGKV1-39,IGKV2D-40,IGKV1D-39,IGKV2D-30,IGKV2D-28,IGKV3D-20,IGKV1D-16,IGKV1D-12,ZAP70,ACTR3,MUC20,MUC4,NFKB1,BTN3A2,BTN2A2,BTN3A1,BTN3A3,BTN2A1,BTN1A1,BAG6,BTNL2,HLA-DRA,HLA-DRB5,HLA-DRB1,HLA-DQB2,PSMB8,PSMB9,ACTB,WIPF3,SH2B2,PAK1,C3AR1,CLEC4A,CLEC6A,CLEC4D,CLEC4E,PAWR,PSMD7,PRAM1,MUC16,NFKBID,TYROBP,KCNN4,RUNX1,MAPK1,IGLV6-57,IGLV1-51,IGLV1-47,IGLV1-44,IGLV7-…
GO:BP	immune response-activating signal transduction	GO:0002757	0.0039237	2.4063	475	1304	63	18123	BCL10,VAV3,IGKV2-28,IGKV2-30,IGKV1-33,IGKV1-39,IGKV2D-40,IGKV1D-39,IGKV2D-30,IGKV2D-28,IGKV3D-20,IGKV1D-16,IGKV1D-12,ZAP70,ACTR3,MUC20,MUC4,NFKB1,BTN3A2,BTN2A2,BTN3A1,BTN3A3,BTN2A1,BTN1A1,BAG6,BTNL2,HLA-DRA,HLA-DRB5,HLA-DRB1,HLA-DQB2,PSMB8,PSMB9,ACTB,WIPF3,SH2B2,PAK1,C3AR1,CLEC4A,CLEC6A,CLEC4D,CLEC4E,PAWR,PSMD7,PRAM1,MUC16,NFKBID,TYROBP,KCNN4,RUNX1,MAPK1,IGLV6-57,IGLV1-51,IGLV1-47,IGLV1-44,IGLV7-…
GO:BP	complement activation, classical pathway	GO:0006958	0.0048399	2.31516	140	1304	27	18123	IGKV2-28,IGKV2-30,IGKV1-33,IGKV1-39,IGKV2D-40,IGKV1D-39,IGKV2D-30,IGKV2D-28,IGKV3D-20,IGKV1D-16,IGKV1D-12,C2,C4A,C4B,IGLV6-57,IGLV1-51,IGLV1-47,IGLV1-44,IGLV7-43,IGLV1-40,IGLV3-27,IGLV3-25,IGLV2-23,IGLV3-21,IGLV3-19,IGLV2-14,IGLV2-11
GO:BP	immune response-regulating cell surface receptor signaling pathway	GO:0002768	0.00527641	2.27766	510	1304	66	18123	BCL10,VAV3,IGKV2-28,IGKV2-30,IGKV1-33,IGKV1-39,IGKV2D-40,IGKV1D-39,IGKV2D-30,IGKV2D-28,IGKV3D-20,IGKV1D-16,IGKV1D-12,ZAP70,ACTR3,MUC20,MUC4,NFKB1,BTN3A2,BTN2A2,BTN3A1,BTN3A3,BTN2A1,BTN1A1,BAG6,BTNL2,HLA-DRA,HLA-DRB5,HLA-DRB1,HLA-DQB2,PSMB8,PSMB9,ACTB,WIPF3,SH2B2,MAPK8,PPP3CB,PAK1,GAB2,C3AR1,CLEC4A,CLEC6A,CLEC4D,CLEC4E,PAWR,PSMD7,PRAM1,MUC16,NFKBID,TYROBP,KCNN4,RUNX1,MAPK1,IGLV6-57,IGLV1-51,IGLV1-…
GO:BP	phagocytosis, recognition	GO:0006910	0.00570678	2.24361	133	1304	26	18123	IGKV2-28,IGKV2-30,IGKV1-33,IGKV1-39,IGKV2D-40,IGKV1D-39,IGKV2D-30,IGKV2D-28,IGKV3D-20,IGKV1D-16,IGKV1D-12,C4B,SFTPA1,IGLV6-57,IGLV1-51,IGLV1-47,IGLV1-44,IGLV7-43,IGLV1-40,IGLV3-27,IGLV3-25,IGLV2-23,IGLV3-21,IGLV3-19,IGLV2-14,IGLV2-11
GO:BP	immune response-regulating signaling pathway	GO:0002764	0.00645711	2.18996	513	1304	66	18123	BCL10,VAV3,IGKV2-28,IGKV2-30,IGKV1-33,IGKV1-39,IGKV2D-40,IGKV1D-39,IGKV2D-30,IGKV2D-28,IGKV3D-20,IGKV1D-16,IGKV1D-12,ZAP70,ACTR3,MUC20,MUC4,NFKB1,BTN3A2,BTN2A2,BTN3A1,BTN3A3,BTN2A1,BTN1A1,BAG6,BTNL2,HLA-DRA,HLA-DRB5,HLA-DRB1,HLA-DQB2,PSMB8,PSMB9,ACTB,WIPF3,SH2B2,MAPK8,PPP3CB,PAK1,GAB2,C3AR1,CLEC4A,CLEC6A,CLEC4D,CLEC4E,PAWR,PSMD7,PRAM1,MUC16,NFKBID,TYROBP,KCNN4,RUNX1,MAPK1,IGLV6-57,IGLV1-51,IGLV1-…
GO:BP	Fc receptor signaling pathway	GO:0038093	0.00646174	2.18965	238	1304	38	18123	BCL10,VAV3,IGKV2-28,IGKV2-30,IGKV1-33,IGKV1-39,IGKV2D-40,IGKV1D-39,IGKV2D-30,IGKV2D-28,IGKV3D-20,IGKV1D-16,IGKV1D-12,ACTR3,NFKB1,PSMB8,PSMB9,ACTB,WIPF3,MAPK8,PPP3CB,PAK1,GAB2,PSMD7,MAPK1,IGLV6-57,IGLV1-51,IGLV1-47,IGLV1-44,IGLV7-43,IGLV1-40,IGLV3-27,IGLV3-25,IGLV2-23,IGLV3-21,IGLV3-19,IGLV2-14,IGLV2-11
GO:BP	cellular glucuronidation	GO:0052695	0.00927703	2.03259	20	1304	9	18123	UGT2B17,UGT2B15,UGT2A3,UGT2B7,UGT2B11,UGT2B28,UGT2B4,UGT2A2,UGT2A1
GO:BP	positive regulation of immune response	GO:0050778	0.0110445	1.95685	757	1304	88	18123	BCL10,VAV3,IGKV2-28,IGKV2-30,IGKV1-33,IGKV1-39,IGKV2D-40,IGKV1D-39,IGKV2D-30,IGKV2D-28,IGKV3D-20,IGKV1D-16,IGKV1D-12,ZAP70,IL1B,ACTR3,PROS1,SNX4,MUC20,MUC4,TFRC,NFKB1,BTN3A2,BTN2A2,BTN3A1,BTN3A3,BTN2A1,BTN1A1,BAG6,C2,CFB,C4A,C4B,BTNL2,HLA-DRA,HLA-DRB5,HLA-DRB1,HLA-DQB1,HLA-DQB2,PSMB8,PSMB9,HLA-DMB,ARG1,ACTB,IL6,WIPF3,SH2B2,SHLD2,PAK1,GAB2,C3AR1,CLEC4A,CLEC6A,CLEC4D,CLEC4E,A2M,PAWR,CPB2,TP53BP1,SI…
GO:BP	transcription preinitiation complex assembly	GO:0070897	0.0169536	1.77074	50	1304	14	18123	LINC02218,TAF11L2,TAF11L3,TAF11L4,TAF11L5,TAF11L6,TAF11L9,TAF11L11,TAF11L12,TAF11L13,TAF11L14,BDP1,RRN3,SMARCB1
GO:BP	immunoglobulin mediated immune response	GO:0016064	0.0189072	1.72337	221	1304	35	18123	BCL10,IGKV2-28,IGKV2-30,IGKV1-33,IGKV1-39,IGKV2D-40,IGKV1D-39,IGKV2D-30,IGKV2D-28,IGKV3D-20,IGKV1D-16,IGKV1D-12,TFRC,C2,C4A,C4B,HLA-DQB1,SHLD2,TCIRG1,TP53BP1,EXOSC6,TBX21,IGLV6-57,IGLV1-51,IGLV1-47,IGLV1-44,IGLV7-43,IGLV1-40,IGLV3-27,IGLV3-25,IGLV2-23,IGLV3-21,IGLV3-19,IGLV2-14,IGLV2-11
GO:BP	inflammatory response to antigenic stimulus	GO:0002437	0.0231838	1.63482	251	1304	38	18123	IGKV2-28,IGKV2-30,IGKV1-33,IGKV1-39,IGKV2D-40,IGKV1D-39,IGKV2D-30,IGKV2D-28,IGKV3D-20,IGKV1D-16,IGKV1D-12,IL37,IL36B,IL36RN,IL1F10,IL1RN,HRH2,HLA-DRB1,IL6,NPSR1,ADCY1,CD6,IGLV6-57,IGLV1-51,IGLV1-47,IGLV1-44,IGLV7-43,IGLV1-40,IGLV3-27,IGLV3-25,IGLV2-23,IGLV3-21,IGLV3-19,IGLV2-14,IGLV2-11,GGT5,ADORA2A,GGT1
GO:BP	B cell mediated immunity	GO:0019724	0.0255644	1.59237	224	1304	35	18123	BCL10,IGKV2-28,IGKV2-30,IGKV1-33,IGKV1-39,IGKV2D-40,IGKV1D-39,IGKV2D-30,IGKV2D-28,IGKV3D-20,IGKV1D-16,IGKV1D-12,TFRC,C2,C4A,C4B,HLA-DQB1,SHLD2,TCIRG1,TP53BP1,EXOSC6,TBX21,IGLV6-57,IGLV1-51,IGLV1-47,IGLV1-44,IGLV7-43,IGLV1-40,IGLV3-27,IGLV3-25,IGLV2-23,IGLV3-21,IGLV3-19,IGLV2-14,IGLV2-11
GO:BP	positive regulation of immune system process	GO:0002684	0.0258426	1.58766	1079	1304	115	18123	BCL10,VAV3,IGKV2-28,IGKV2-30,IGKV1-33,IGKV1-39,IGKV2D-40,IGKV1D-39,IGKV2D-30,IGKV2D-28,IGKV3D-20,IGKV1D-16,IGKV1D-12,ZAP70,NCK2,IL1A,IL1B,IL36B,ACTR3,PROS1,HCLS1,SNX4,MUC20,MUC4,TFRC,NFKB1,SLC9B2,CXCL14,BTN3A2,BTN2A2,BTN3A1,BTN3A3,BTN2A1,BTN1A1,AIF1,BAG6,C2,CFB,C4A,C4B,AGER,GPSM3,BTNL2,HLA-DRA,HLA-DRB5,HLA-DRB1,HLA-DQB1,HLA-DQB2,PSMB8,PSMB9,HLA-DMB,ARG1,ENPP3,ACTB,IL6,WIPF3,CCL24,SH2B2,USP17L2,CA…
GO:BP	humoral immune response mediated by circulating immunoglobulin	GO:0002455	0.0273775	1.56261	153	1304	27	18123	IGKV2-28,IGKV2-30,IGKV1-33,IGKV1-39,IGKV2D-40,IGKV1D-39,IGKV2D-30,IGKV2D-28,IGKV3D-20,IGKV1D-16,IGKV1D-12,C2,C4A,C4B,IGLV6-57,IGLV1-51,IGLV1-47,IGLV1-44,IGLV7-43,IGLV1-40,IGLV3-27,IGLV3-25,IGLV2-23,IGLV3-21,IGLV3-19,IGLV2-14,IGLV2-11
GO:BP	leukocyte migration	GO:0050900	0.0421808	1.37489	511	1304	63	18123	VAV3,IGKV2-28,IGKV2-30,IGKV1-33,IGKV1-39,IGKV2D-40,IGKV1D-39,IGKV2D-30,IGKV2D-28,IGKV3D-20,IGKV1D-16,IGKV1D-12,ZAP70,MERTK,PROS1,APOD,CXCL14,AIF1,AGER,GPSM3,IL6,CCL26,CCL24,ANGPT1,SFTPD,C3AR1,LRCH1,SPN,IL34,GLG1,MMP28,CCL5,CCL16,CCL14,CCL15,CCL23,CCL18,CCL3,CCL4,CCL3L3,CCL4L2,ITGB3,TBX21,CD177,DEFB124,PPIL2,MAPK1,IGLV6-57,VPREB1,IGLV1-51,IGLV1-47,IGLV1-44,IGLV7-43,IGLV1-40,IGLV3-27,IGLV3-25,IGLV2…
GO:BP	adaptive immune response based on somatic recombination of immune receptors built from immunoglobulin superfamily domains	GO:0002460	0.0424454	1.37217	366	1304	49	18123	BCL10,CD8A,IGKV2-28,IGKV2-30,IGKV1-33,IGKV1-39,IGKV2D-40,IGKV1D-39,IGKV2D-30,IGKV2D-28,IGKV3D-20,IGKV1D-16,IGKV1D-12,IL1B,TFRC,BTN3A2,BTN3A3,C2,C4A,C4B,AGER,HLA-DRA,HLA-DRB1,HLA-DQB1,ARG1,IL6,PPP3CB,SHLD2,TCIRG1,TP53BP1,SPN,EXOSC6,TBX21,MIR21,NFKBID,IL4I1,IGLV6-57,IGLV1-51,IGLV1-47,IGLV1-44,IGLV7-43,IGLV1-40,IGLV3-27,IGLV3-25,IGLV2-23,IGLV3-21,IGLV3-19,IGLV2-14,IGLV2-11
GO:CC	immunoglobulin complex	GO:0019814	2.07773e-24	23.6824	165	1381	60	18964	IGKV1-27,IGKV2-28,IGKV2-30,IGKV1-33,IGKV1-37,IGKV1-39,IGKV2-40,IGKV2D-40,IGKV1D-39,IGKV1D-37,IGKV2D-30,IGKV2D-29,IGKV2D-28,IGKV2D-26,IGKV2D-24,IGKV6D-21,IGKV3D-20,IGKV6D-41,IGKV1D-17,IGKV1D-16,IGKV3D-15,IGKV1D-13,IGKV1D-12,IGKV3D-11,IGKV1D-42,IGKV1D-43,IGKV1D-8,IGKV3D-7,IGLV4-69,IGLV8-61,IGLV4-60,IGLV6-57,IGLV11-55,IGLV10-54,IGLV5-52,IGLV1-51,IGLV1-50,IGLV9-49,IGLV5-48,IGLV1-47,IGLV7-46,IGLV5-45,…
GO:CC	extracellular region	GO:0005576	4.0176e-05	4.39603	4564	1381	414	18964	CYP4A22,PDZK1IP1,CMPK1,NEGR1,DDAH1,CCN1,ZNHIT6,COL24A1,AMY2B,FNDC7,STXBP3,HJV,NOTCH2NLA,NOTCH2NLB,CHMP3,CD8A,CD8B,IGKV3OR2-268,FABP1,THNSL2,IGKV1-27,IGKV2-28,IGKV2-30,IGKV1-33,IGKV1-37,IGKV1-39,IGKV2-40,IGKV2D-40,IGKV1D-39,IGKV1D-37,IGKV2D-30,IGKV2D-29,IGKV2D-28,IGKV2D-26,IGKV2D-24,IGKV6D-21,IGKV3D-20,IGKV6D-41,IGKV1D-17,IGKV1D-16,IGKV3D-15,IGKV1D-13,IGKV1D-12,IGKV3D-11,IGKV1D-42,IGKV1D-43,IGKV1D…
GO:CC	MHC class II protein complex	GO:0042613	0.000152165	3.81769	16	1381	9	18964	HLA-DRA,HLA-DRB5,HLA-DRB1,HLA-DQB1,HLA-DQB2,HLA-DOB,HLA-DMB,HLA-DMA,HLA-DOA
GO:CC	extracellular space	GO:0005615	0.0024246	2.61536	3595	1381	325	18964	CYP4A22,PDZK1IP1,CMPK1,DDAH1,ZNHIT6,COL24A1,AMY2B,STXBP3,HJV,CHMP3,IGKV3OR2-268,FABP1,THNSL2,IGKV1-27,IGKV2-28,IGKV2-30,IGKV1-33,IGKV1-37,IGKV1-39,IGKV2-40,IGKV2D-40,IGKV1D-39,IGKV2D-30,IGKV2D-29,IGKV2D-28,IGKV2D-26,IGKV2D-24,IGKV6D-21,IGKV3D-20,IGKV6D-41,IGKV1D-17,IGKV1D-16,IGKV3D-15,IGKV1D-13,IGKV1D-12,IGKV3D-11,IGKV1D-42,IGKV1D-43,IGKV1D-8,IGKV3D-7,PROM2,SEMA4C,ACTR1B,ECRG4,UXS1,MERTK,FBLN7,IL…
GO:CC	MHC protein complex	GO:0042611	0.0101872	1.99194	24	1381	9	18964	HLA-DRA,HLA-DRB5,HLA-DRB1,HLA-DQB1,HLA-DQB2,HLA-DOB,HLA-DMB,HLA-DMA,HLA-DOA
GO:CC	Golgi cis cisterna	GO:0000137	0.0213088	1.67144	26	1381	9	18964	GOLGA8J,GOLGA8T,GOLGA8R,GOLGA8Q,GOLGA8H,GOLGA8A,GOLGA8B,GOLGA6C,GOLGA6D
GO:CC	blood microparticle	GO:0072562	0.0238528	1.62246	139	1381	24	18964	IGKV2-30,IGKV1-33,IGKV1-39,IGKV2D-40,IGKV2D-28,IGKV1D-12,POTEF,PROS1,TFRC,CLIC1,HSPA1L,HSPA1A,HSPA1B,CFB,C4A,C4B,ACTB,A2M,PZP,ACTC1,ANGPTL4,IGLV1-47,IGLV3-25,IGLV3-21
KEGG	Antigen processing and presentation	KEGG:04612	2.07109e-05	4.6838	69	567	19	8000	CD8A,CD8B,CD8B2,HSPA1L,HSPA1A,HSPA1B,HLA-DRA,HLA-DRB5,HLA-DRB1,HLA-DQB1,HLA-DOB,TAP2,TAP1,HLA-DMB,HLA-DMA,HLA-DOA,CTSB,CTSL,PDIA3
KEGG	Herpes simplex virus 1 infection	KEGG:05168	0.000293008	3.53312	494	567	63	8000	ZNF514,ZNF2,IL1B,ZNF717,NFKB1,HLA-DRA,HLA-DRB5,HLA-DRB1,HLA-DQB1,HLA-DOB,TAP2,TAP1,HLA-DMB,HLA-DMA,HLA-DOA,EIF2AK1,IL6,ZNF705D,ZNF169,ZNF510,ZNF782,ZNF705A,ZNF605,ZNF26,ZNF84,ZNF140,ZNF891,ZNF10,ZNF268,PDIA3,CCL5,ITGB3,ZNF558,ZNF317,ZNF565,ZFP14,ZFP82,ZNF566,ZNF529,ZNF382,ZNF461,ZNF567,ZNF850,ZNF790,ZNF829,ZNF568,ZNF420,ZNF585A,ZNF383,ZNF875,ZNF527,ZNF569,ZNF570,ZNF793,ZNF540,ZNF571,ZFP30,ZNF607,…
KEGG	Ascorbate and aldarate metabolism	KEGG:00053	0.000387427	3.41181	30	567	11	8000	UGT2B17,UGT2B15,UGT2B10,UGT2A3,UGT2B7,UGT2B11,UGT2B28,UGT2B4,UGT2A2,UGT2A1,ALDH3A2
KEGG	Asthma	KEGG:05310	0.000986629	3.00585	27	567	10	8000	IL9,HLA-DRA,HLA-DRB5,HLA-DRB1,HLA-DQB1,HLA-DOB,HLA-DMB,HLA-DMA,HLA-DOA,RNASE3
KEGG	Systemic lupus erythematosus	KEGG:05322	0.00180289	2.74403	132	567	24	8000	H2BC7,H4C5,H2BC8,H2AC8,H3C6,H4C6,H4C7,H3C7,H2BC9,H3C8,H2BC10,H4C8,C2,C4A,C4B,HLA-DRA,HLA-DRB5,HLA-DRB1,HLA-DQB1,HLA-DOB,HLA-DMB,HLA-DMA,HLA-DOA,H2BS1
KEGG	Graft-versus-host disease	KEGG:05332	0.00383899	2.41578	37	567	11	8000	IL1A,IL1B,HLA-DRA,HLA-DRB5,HLA-DRB1,HLA-DQB1,HLA-DOB,HLA-DMB,HLA-DMA,HLA-DOA,IL6
KEGG	Rheumatoid arthritis	KEGG:05323	0.00415669	2.38125	88	567	18	8000	IL1A,IL1B,HLA-DRA,HLA-DRB5,HLA-DRB1,HLA-DQB1,HLA-DOB,HLA-DMB,HLA-DMA,HLA-DOA,IL6,ATP6V0D2,ANGPT1,CTSL,TCIRG1,CCL5,CCL3,CCL3L3
KEGG	Pentose and glucuronate interconversions	KEGG:00040	0.00974422	2.01125	34	567	10	8000	UGT2B17,UGT2B15,UGT2B10,UGT2A3,UGT2B7,UGT2B11,UGT2B28,UGT2B4,UGT2A2,UGT2A1
KEGG	Porphyrin and chlorophyll metabolism	KEGG:00860	0.0138798	1.85762	42	567	11	8000	UGT2B17,UGT2B15,UGT2B10,UGT2A3,UGT2B7,UGT2B11,UGT2B28,UGT2B4,UGT2A2,UGT2A1,BLVRA
KEGG	Chemical carcinogenesis	KEGG:05204	0.0173507	1.76068	81	567	16	8000	UGT2B17,UGT2B15,UGT2B10,UGT2A3,UGT2B7,UGT2B11,UGT2B28,UGT2B4,UGT2A2,UGT2A1,ALDH3B2,ALDH3B1,CHRNA7,SULT1A4,SULT2A1,GSTT2B
KEGG	Intestinal immune network for IgA production	KEGG:04672	0.0270853	1.56727	45	567	11	8000	HLA-DRA,HLA-DRB5,HLA-DRB1,HLA-DQB1,HLA-DOB,HLA-DMB,HLA-DMA,HLA-DOA,IL6,AICDA,MAP3K14
KEGG	Steroid hormone biosynthesis	KEGG:00140	0.0275926	1.55921	60	567	13	8000	UGT2B17,UGT2B15,UGT2B10,UGT2A3,UGT2B7,UGT2B11,UGT2B28,UGT2B4,UGT2A2,UGT2A1,SULT1E1,CYP21A2,DHRS11
KEGG	Hematopoietic cell lineage	KEGG:04640	0.0380381	1.41978	95	567	17	8000	CD8A,CD8B,CD8B2,IL1A,IL1B,TFRC,HLA-DRA,HLA-DRB5,HLA-DRB1,HLA-DQB1,HLA-DOB,HLA-DMB,HLA-DMA,HLA-DOA,IL6,CD5,ITGB3
KEGG	Inflammatory bowel disease	KEGG:05321	0.0389184	1.40984	62	567	13	8000	IL1A,IL1B,NFKB1,HLA-DRA,HLA-DRB5,HLA-DRB1,HLA-DQB1,HLA-DOB,HLA-DMB,HLA-DMA,HLA-DOA,IL6,TBX21
KEGG	Type I diabetes mellitus	KEGG:04940	0.0427698	1.36886	40	567	10	8000	IL1A,IL1B,HLA-DRA,HLA-DRB5,HLA-DRB1,HLA-DQB1,HLA-DOB,HLA-DMB,HLA-DMA,HLA-DOA
REAC	Initial triggering of complement	REAC:R-HSA-166663	4.74929e-11	10.3234	76	758	28	10622	IGKV2-28,IGKV2-30,IGKV1-33,IGKV1-39,IGKV2D-40,IGKV1D-39,IGKV2D-30,IGKV2D-28,IGKV3D-20,IGKV1D-16,IGKV1D-12,C2,CFB,C4A,C4B,IGLV6-57,IGLV1-51,IGLV1-47,IGLV1-44,IGLV7-43,IGLV1-40,IGLV3-27,IGLV3-25,IGLV2-23,IGLV3-21,IGLV3-19,IGLV2-14,IGLV2-11
REAC	CD22 mediated BCR regulation	REAC:R-HSA-5690714	3.44916e-10	9.46229	60	758	24	10622	IGKV2-28,IGKV2-30,IGKV1-33,IGKV1-39,IGKV2D-40,IGKV1D-39,IGKV2D-30,IGKV2D-28,IGKV3D-20,IGKV1D-16,IGKV1D-12,IGLV6-57,IGLV1-51,IGLV1-47,IGLV1-44,IGLV7-43,IGLV1-40,IGLV3-27,IGLV3-25,IGLV2-23,IGLV3-21,IGLV3-19,IGLV2-14,IGLV2-11
REAC	Classical antibody-mediated complement activation	REAC:R-HSA-173623	5.30886e-10	9.275	61	758	24	10622	IGKV2-28,IGKV2-30,IGKV1-33,IGKV1-39,IGKV2D-40,IGKV1D-39,IGKV2D-30,IGKV2D-28,IGKV3D-20,IGKV1D-16,IGKV1D-12,IGLV6-57,IGLV1-51,IGLV1-47,IGLV1-44,IGLV7-43,IGLV1-40,IGLV3-27,IGLV3-25,IGLV2-23,IGLV3-21,IGLV3-19,IGLV2-14,IGLV2-11
REAC	FCERI mediated MAPK activation	REAC:R-HSA-2871796	6.00196e-10	9.22171	83	758	28	10622	VAV3,IGKV2-28,IGKV2-30,IGKV1-33,IGKV1-39,IGKV2D-40,IGKV1D-39,IGKV2D-30,IGKV2D-28,IGKV3D-20,IGKV1D-16,IGKV1D-12,MAPK8,PAK1,MAPK1,IGLV6-57,IGLV1-51,IGLV1-47,IGLV1-44,IGLV7-43,IGLV1-40,IGLV3-27,IGLV3-25,IGLV2-23,IGLV3-21,IGLV3-19,IGLV2-14,IGLV2-11
REAC	Regulation of Complement cascade	REAC:R-HSA-977606	6.53844e-10	9.18453	101	758	31	10622	IGKV2-28,IGKV2-30,IGKV1-33,IGKV1-39,IGKV2D-40,IGKV1D-39,IGKV2D-30,IGKV2D-28,IGKV3D-20,IGKV1D-16,IGKV1D-12,PROS1,C2,CFB,C4A,C4B,C3AR1,CPB2,IGLV6-57,IGLV1-51,IGLV1-47,IGLV1-44,IGLV7-43,IGLV1-40,IGLV3-27,IGLV3-25,IGLV2-23,IGLV3-21,IGLV3-19,IGLV2-14,IGLV2-11
REAC	Role of LAT2/NTAL/LAB on calcium mobilization	REAC:R-HSA-2730905	1.58451e-09	8.8001	69	758	25	10622	IGKV2-28,IGKV2-30,IGKV1-33,IGKV1-39,IGKV2D-40,IGKV1D-39,IGKV2D-30,IGKV2D-28,IGKV3D-20,IGKV1D-16,IGKV1D-12,GAB2,IGLV6-57,IGLV1-51,IGLV1-47,IGLV1-44,IGLV7-43,IGLV1-40,IGLV3-27,IGLV3-25,IGLV2-23,IGLV3-21,IGLV3-19,IGLV2-14,IGLV2-11
REAC	FCGR activation	REAC:R-HSA-2029481	5.75473e-09	8.23997	67	758	24	10622	IGKV2-28,IGKV2-30,IGKV1-33,IGKV1-39,IGKV2D-40,IGKV1D-39,IGKV2D-30,IGKV2D-28,IGKV3D-20,IGKV1D-16,IGKV1D-12,IGLV6-57,IGLV1-51,IGLV1-47,IGLV1-44,IGLV7-43,IGLV1-40,IGLV3-27,IGLV3-25,IGLV2-23,IGLV3-21,IGLV3-19,IGLV2-14,IGLV2-11
REAC	Creation of C4 and C2 activators	REAC:R-HSA-166786	8.30333e-09	8.08075	68	758	24	10622	IGKV2-28,IGKV2-30,IGKV1-33,IGKV1-39,IGKV2D-40,IGKV1D-39,IGKV2D-30,IGKV2D-28,IGKV3D-20,IGKV1D-16,IGKV1D-12,IGLV6-57,IGLV1-51,IGLV1-47,IGLV1-44,IGLV7-43,IGLV1-40,IGLV3-27,IGLV3-25,IGLV2-23,IGLV3-21,IGLV3-19,IGLV2-14,IGLV2-11
REAC	Complement cascade	REAC:R-HSA-166658	1.02807e-08	7.98798	111	758	31	10622	IGKV2-28,IGKV2-30,IGKV1-33,IGKV1-39,IGKV2D-40,IGKV1D-39,IGKV2D-30,IGKV2D-28,IGKV3D-20,IGKV1D-16,IGKV1D-12,PROS1,C2,CFB,C4A,C4B,C3AR1,CPB2,IGLV6-57,IGLV1-51,IGLV1-47,IGLV1-44,IGLV7-43,IGLV1-40,IGLV3-27,IGLV3-25,IGLV2-23,IGLV3-21,IGLV3-19,IGLV2-14,IGLV2-11
REAC	Scavenging of heme from plasma	REAC:R-HSA-2168880	1.18867e-08	7.92494	69	758	24	10622	IGKV2-28,IGKV2-30,IGKV1-33,IGKV1-39,IGKV2D-40,IGKV1D-39,IGKV2D-30,IGKV2D-28,IGKV3D-20,IGKV1D-16,IGKV1D-12,IGLV6-57,IGLV1-51,IGLV1-47,IGLV1-44,IGLV7-43,IGLV1-40,IGLV3-27,IGLV3-25,IGLV2-23,IGLV3-21,IGLV3-19,IGLV2-14,IGLV2-11
REAC	FCERI mediated Ca+2 mobilization	REAC:R-HSA-2871809	2.60448e-08	7.58428	83	758	26	10622	VAV3,IGKV2-28,IGKV2-30,IGKV1-33,IGKV1-39,IGKV2D-40,IGKV1D-39,IGKV2D-30,IGKV2D-28,IGKV3D-20,IGKV1D-16,IGKV1D-12,PPP3CB,IGLV6-57,IGLV1-51,IGLV1-47,IGLV1-44,IGLV7-43,IGLV1-40,IGLV3-27,IGLV3-25,IGLV2-23,IGLV3-21,IGLV3-19,IGLV2-14,IGLV2-11
REAC	Regulation of actin dynamics for phagocytic cup formation	REAC:R-HSA-2029482	1.74424e-07	6.75839	116	758	30	10622	VAV3,IGKV2-28,IGKV2-30,IGKV1-33,IGKV1-39,IGKV2D-40,IGKV1D-39,IGKV2D-30,IGKV2D-28,IGKV3D-20,IGKV1D-16,IGKV1D-12,ACTR3,ACTB,WIPF3,PAK1,MAPK1,IGLV6-57,IGLV1-51,IGLV1-47,IGLV1-44,IGLV7-43,IGLV1-40,IGLV3-27,IGLV3-25,IGLV2-23,IGLV3-21,IGLV3-19,IGLV2-14,IGLV2-11
REAC	Cell surface interactions at the vascular wall	REAC:R-HSA-202733	1.89828e-07	6.72164	190	758	40	10622	IGKV2-28,IGKV2-30,IGKV1-33,IGKV1-39,IGKV2D-40,IGKV1D-39,IGKV2D-30,IGKV2D-28,IGKV3D-20,IGKV1D-16,IGKV1D-12,MERTK,PROS1,ANGPT1,SPN,GLG1,ITGB3,PSG11,PSG2,PSG5,PSG4,PSG9,CD177,PPIL2,IGLV6-57,VPREB1,IGLV1-51,IGLV1-47,IGLV1-44,IGLV7-43,IGLV1-40,IGLV3-27,IGLV3-25,IGLV2-23,IGLV3-21,IGLV3-19,IGLV2-14,IGLV2-11,VPREB3,MIF
REAC	Antigen activates B Cell Receptor (BCR) leading to generation of second messengers	REAC:R-HSA-983695	2.09856e-07	6.67808	84	758	25	10622	IGKV2-28,IGKV2-30,IGKV1-33,IGKV1-39,IGKV2D-40,IGKV1D-39,IGKV2D-30,IGKV2D-28,IGKV3D-20,IGKV1D-16,IGKV1D-12,ORAI2,IGLV6-57,IGLV1-51,IGLV1-47,IGLV1-44,IGLV7-43,IGLV1-40,IGLV3-27,IGLV3-25,IGLV2-23,IGLV3-21,IGLV3-19,IGLV2-14,IGLV2-11
REAC	FCGR3A-mediated phagocytosis	REAC:R-HSA-9664422	4.19665e-07	6.3771	113	758	29	10622	VAV3,IGKV2-28,IGKV2-30,IGKV1-33,IGKV1-39,IGKV2D-40,IGKV1D-39,IGKV2D-30,IGKV2D-28,IGKV3D-20,IGKV1D-16,IGKV1D-12,ACTR3,ACTB,WIPF3,MAPK1,IGLV6-57,IGLV1-51,IGLV1-47,IGLV1-44,IGLV7-43,IGLV1-40,IGLV3-27,IGLV3-25,IGLV2-23,IGLV3-21,IGLV3-19,IGLV2-14,IGLV2-11
REAC	Leishmania phagocytosis	REAC:R-HSA-9664417	4.19665e-07	6.3771	113	758	29	10622	VAV3,IGKV2-28,IGKV2-30,IGKV1-33,IGKV1-39,IGKV2D-40,IGKV1D-39,IGKV2D-30,IGKV2D-28,IGKV3D-20,IGKV1D-16,IGKV1D-12,ACTR3,ACTB,WIPF3,MAPK1,IGLV6-57,IGLV1-51,IGLV1-47,IGLV1-44,IGLV7-43,IGLV1-40,IGLV3-27,IGLV3-25,IGLV2-23,IGLV3-21,IGLV3-19,IGLV2-14,IGLV2-11
REAC	Parasite infection	REAC:R-HSA-9664407	4.19665e-07	6.3771	113	758	29	10622	VAV3,IGKV2-28,IGKV2-30,IGKV1-33,IGKV1-39,IGKV2D-40,IGKV1D-39,IGKV2D-30,IGKV2D-28,IGKV3D-20,IGKV1D-16,IGKV1D-12,ACTR3,ACTB,WIPF3,MAPK1,IGLV6-57,IGLV1-51,IGLV1-47,IGLV1-44,IGLV7-43,IGLV1-40,IGLV3-27,IGLV3-25,IGLV2-23,IGLV3-21,IGLV3-19,IGLV2-14,IGLV2-11
REAC	Role of phospholipids in phagocytosis	REAC:R-HSA-2029485	5.21491e-07	6.28275	81	758	24	10622	IGKV2-28,IGKV2-30,IGKV1-33,IGKV1-39,IGKV2D-40,IGKV1D-39,IGKV2D-30,IGKV2D-28,IGKV3D-20,IGKV1D-16,IGKV1D-12,IGLV6-57,IGLV1-51,IGLV1-47,IGLV1-44,IGLV7-43,IGLV1-40,IGLV3-27,IGLV3-25,IGLV2-23,IGLV3-21,IGLV3-19,IGLV2-14,IGLV2-11
REAC	FCGR3A-mediated IL10 synthesis	REAC:R-HSA-9664323	2.20777e-06	5.65605	93	758	25	10622	IGKV2-28,IGKV2-30,IGKV1-33,IGKV1-39,IGKV2D-40,IGKV1D-39,IGKV2D-30,IGKV2D-28,IGKV3D-20,IGKV1D-16,IGKV1D-12,ADCY1,IGLV6-57,IGLV1-51,IGLV1-47,IGLV1-44,IGLV7-43,IGLV1-40,IGLV3-27,IGLV3-25,IGLV2-23,IGLV3-21,IGLV3-19,IGLV2-14,IGLV2-11
REAC	Immune System	REAC:R-HSA-168256	8.72455e-06	5.05926	2038	758	206	10622	BCL10,VAV3,POLR3GL,TXNIP,CD8A,CD8B,IGKV2-28,IGKV2-30,IGKV1-33,IGKV1-39,IGKV2D-40,IGKV1D-39,IGKV2D-30,IGKV2D-28,IGKV3D-20,IGKV1D-16,IGKV1D-12,ACTR1B,ZAP70,RANBP2,EDAR,BCL2L11,ANAPC1,IL1A,IL1B,IL37,IL36B,IL36RN,IL1F10,IL1RN,ACTR3,TUBA3E,PTPN18,PROS1,FBXO40,MUC20,MUC4,RCHY1,NFKB1,MANBA,UBE2D3,CENPE,SEC24D,IL9,FAF2,RAB24,DOK3,DDX41,H3C6,H3C7,H3C8,BTN3A2,BTN2A2,BTN3A1,BTN3A3,BTN2A1,BTN1A1,HSPA1A,HSPA1…
REAC	Fcgamma receptor (FCGR) dependent phagocytosis	REAC:R-HSA-2029480	2.02453e-05	4.69367	140	758	30	10622	VAV3,IGKV2-28,IGKV2-30,IGKV1-33,IGKV1-39,IGKV2D-40,IGKV1D-39,IGKV2D-30,IGKV2D-28,IGKV3D-20,IGKV1D-16,IGKV1D-12,ACTR3,ACTB,WIPF3,PAK1,MAPK1,IGLV6-57,IGLV1-51,IGLV1-47,IGLV1-44,IGLV7-43,IGLV1-40,IGLV3-27,IGLV3-25,IGLV2-23,IGLV3-21,IGLV3-19,IGLV2-14,IGLV2-11
REAC	Immunoregulatory interactions between a Lymphoid and a non-Lymphoid cell	REAC:R-HSA-198933	2.41567e-05	4.61696	181	758	35	10622	CD8A,CD8B,IGKV2-28,IGKV2-30,IGKV1-33,IGKV1-39,IGKV2D-40,IGKV1D-39,IGKV2D-30,IGKV2D-28,IGKV3D-20,IGKV1D-16,IGKV1D-12,SFTPD,KLRG1,KLRB1,CLEC2D,KLRF1,CLEC2B,HCST,TYROBP,SIGLEC11,IGLV6-57,IGLV1-51,IGLV1-47,IGLV1-44,IGLV7-43,IGLV1-40,IGLV3-27,IGLV3-25,IGLV2-23,IGLV3-21,IGLV3-19,IGLV2-14,IGLV2-11
REAC	Binding and Uptake of Ligands by Scavenger Receptors	REAC:R-HSA-2173782	2.61832e-05	4.58198	97	758	24	10622	IGKV2-28,IGKV2-30,IGKV1-33,IGKV1-39,IGKV2D-40,IGKV1D-39,IGKV2D-30,IGKV2D-28,IGKV3D-20,IGKV1D-16,IGKV1D-12,IGLV6-57,IGLV1-51,IGLV1-47,IGLV1-44,IGLV7-43,IGLV1-40,IGLV3-27,IGLV3-25,IGLV2-23,IGLV3-21,IGLV3-19,IGLV2-14,IGLV2-11
REAC	Fc epsilon receptor (FCERI) signaling	REAC:R-HSA-2454202	2.7918e-05	4.55412	182	758	35	10622	BCL10,VAV3,IGKV2-28,IGKV2-30,IGKV1-33,IGKV1-39,IGKV2D-40,IGKV1D-39,IGKV2D-30,IGKV2D-28,IGKV3D-20,IGKV1D-16,IGKV1D-12,NFKB1,PSMB8,PSMB9,MAPK8,PPP3CB,PAK1,GAB2,PSMD7,MAPK1,IGLV6-57,IGLV1-51,IGLV1-47,IGLV1-44,IGLV7-43,IGLV1-40,IGLV3-27,IGLV3-25,IGLV2-23,IGLV3-21,IGLV3-19,IGLV2-14,IGLV2-11
REAC	FCERI mediated NF-kB activation	REAC:R-HSA-2871837	3.82358e-05	4.41753	136	758	29	10622	BCL10,IGKV2-28,IGKV2-30,IGKV1-33,IGKV1-39,IGKV2D-40,IGKV1D-39,IGKV2D-30,IGKV2D-28,IGKV3D-20,IGKV1D-16,IGKV1D-12,NFKB1,PSMB8,PSMB9,PSMD7,IGLV6-57,IGLV1-51,IGLV1-47,IGLV1-44,IGLV7-43,IGLV1-40,IGLV3-27,IGLV3-25,IGLV2-23,IGLV3-21,IGLV3-19,IGLV2-14,IGLV2-11
REAC	Signaling by the B Cell Receptor (BCR)	REAC:R-HSA-983705	0.000208827	3.68021	163	758	31	10622	BCL10,IGKV2-28,IGKV2-30,IGKV1-33,IGKV1-39,IGKV2D-40,IGKV1D-39,IGKV2D-30,IGKV2D-28,IGKV3D-20,IGKV1D-16,IGKV1D-12,NFKB1,PSMB8,PSMB9,ORAI2,PPP3CB,PSMD7,IGLV6-57,IGLV1-51,IGLV1-47,IGLV1-44,IGLV7-43,IGLV1-40,IGLV3-27,IGLV3-25,IGLV2-23,IGLV3-21,IGLV3-19,IGLV2-14,IGLV2-11
REAC	Innate Immune System	REAC:R-HSA-168249	0.000271889	3.56561	1090	758	120	10622	BCL10,VAV3,POLR3GL,TXNIP,IGKV2-28,IGKV2-30,IGKV1-33,IGKV1-39,IGKV2D-40,IGKV1D-39,IGKV2D-30,IGKV2D-28,IGKV3D-20,IGKV1D-16,IGKV1D-12,ACTR1B,IL1B,ACTR3,PROS1,MUC20,MUC4,NFKB1,MANBA,UBE2D3,FAF2,RAB24,DOK3,DDX41,HSPA1A,HSPA1B,NEU1,C2,CFB,C4A,C4B,AGER,PSMB8,PSMB9,ARG1,ACTB,RNF216,WIPF3,CDK13,DBNL,NCF1,FGL2,CTSB,DEFB136,DEFB135,DEFB134,DEFB130B,DEFB130A,ATP6V0D2,CTSL,CTSV,MAPK8,PPP3CB,PLAU,VCL,SFTPA2,SF…
REAC	Adaptive Immune System	REAC:R-HSA-1280218	0.000587989	3.23063	799	758	93	10622	BCL10,CD8A,CD8B,IGKV2-28,IGKV2-30,IGKV1-33,IGKV1-39,IGKV2D-40,IGKV1D-39,IGKV2D-30,IGKV2D-28,IGKV3D-20,IGKV1D-16,IGKV1D-12,ACTR1B,ZAP70,ANAPC1,TUBA3E,FBXO40,RCHY1,NFKB1,UBE2D3,CENPE,SEC24D,BTN3A2,BTN2A2,BTN3A1,BTN3A3,BTN2A1,BTN1A1,BTNL2,HLA-DRA,HLA-DRB5,HLA-DRB1,HLA-DQB2,HLA-DOB,TAP2,PSMB8,PSMB9,TAP1,HLA-DMB,HLA-DMA,HLA-DOA,FBXL18,UBE2D4,TRIM50,NCF1,ORAI2,FBXL13,CTSB,LONRF1,CTSL,CTSV,PPP3CB,SEC24C…
REAC	Glucuronidation	REAC:R-HSA-156588	0.00207201	2.68361	25	758	10	10622	UGT2B17,UGT2B15,UGT2B10,UGT2A3,UGT2B7,UGT2B11,UGT2B28,UGT2B4,UGT2A2,UGT2A1
REAC	Phase II - Conjugation of compounds	REAC:R-HSA-156580	0.00270528	2.56779	107	758	22	10622	SULT1C2,SULT1C4,UGT2B17,UGT2B15,UGT2B10,UGT2A3,UGT2B7,UGT2B11,UGT2B28,UGT2B4,UGT2A2,UGT2A1,SULT1B1,SULT1E1,MAT1A,NNMT,ESD,SULT1A4,SULT2A1,GSTT2B,GGT5,GGT1
REAC	Butyrophilin (BTN) family interactions	REAC:R-HSA-8851680	0.00278303	2.55548	12	758	7	10622	BTN3A2,BTN2A2,BTN3A1,BTN3A3,BTN2A1,BTN1A1,BTNL2
REAC	Leishmania infection	REAC:R-HSA-9658195	0.00540274	2.26739	303	758	43	10622	VAV3,TXNIP,IGKV2-28,IGKV2-30,IGKV1-33,IGKV1-39,IGKV2D-40,IGKV1D-39,IGKV2D-30,IGKV2D-28,IGKV3D-20,IGKV1D-16,IGKV1D-12,IL1A,IL1B,ACTR3,NFKB1,HRH2,ACTB,IL6,WIPF3,NPSR1,ADCY1,MAPK8,C3AR1,SUGT1,MAPK1,IGLV6-57,IGLV1-51,IGLV1-47,IGLV1-44,IGLV7-43,IGLV1-40,IGLV3-27,IGLV3-25,IGLV2-23,IGLV3-21,IGLV3-19,IGLV2-14,IGLV2-11,GGT5,ADORA2A,GGT1
REAC	Beta defensins	REAC:R-HSA-1461957	0.00729051	2.13724	40	758	12	10622	DEFB136,DEFB135,DEFB134,DEFB130B,DEFB130A,DEFB115,DEFB116,DEFB118,DEFB119,DEFB121,DEFB123,DEFB124
REAC	Class C/3 (Metabotropic glutamate/pheromone receptors)	REAC:R-HSA-420499	0.0314764	1.50201	39	758	11	10622	GRM5,TAS2R13,TAS2R14,TAS2R50,TAS2R20,TAS2R19,TAS2R31,TAS2R46,TAS2R43,TAS2R30,TAS2R42
WP	Glucuronidation	WP:WP698	8.06767e-05	4.09325	26	525	11	7562	UGT2B17,UGT2B15,UGT2B10,UGT2A3,UGT2B7,UGT2B11,UGT2B28,UGT2B4,UGT2A2,UGT2A1,PGM5
WP	15q13.3 copy number variation syndrome	WP:WP4942	0.000161616	3.79152	18	525	9	7562	CHRFAM7A,GOLGA8R,GOLGA8H,FAN1,MTMR10,TRPM1,MIR211,CHRNA7,CCL5
WP	Sulfation Biotransformation Reaction	WP:WP692	0.00200998	2.69681	18	525	8	7562	SULT1C3,SULT1C2,SULT1C4,SULT1B1,SULT1E1,SLX1B-SULT1A4,SULT1A4,SULT2A1
WP	16p11.2 proximal deletion syndrome	WP:WP4949	0.00846371	2.07244	76	525	16	7562	NFKB1,IGFBP3,MIR3680-1,MIR3680-2,SPN,QPRT,C16ORF54,ZG16,KIF22,MAZ,PRRT2,PAGR1,MVP,CDIPT,CDIPTOSP,SEZ6L2
WP	Metapathway biotransformation Phase I and II	WP:WP702	0.0113798	1.94387	185	525	28	7562	CYP4B1,CYP4X1,CYP4Z1,SULT1C3,SULT1C2,SULT1C4,CHST13,UGT2B17,UGT2B15,UGT2A3,UGT2B7,UGT2B11,UGT2B28,UGT2B4,UGT2A2,UGT2A1,SULT1B1,SULT1E1,GSTCD,NDST3,CYP21A2,NDST2,NNMT,HS3ST2,SLX1B-SULT1A4,SULT1A4,SULT2A1,GSTT2B
TF	Factor: RARA; motif: GAGGTCAAAAGGTCAAKK	TF:M08018	0.000233514	3.63169	4780	1405	421	19917	TEX38,CYP4Z1,STIL,CMPK1,HENMT1,PRPF38B,AKNAD1,LIX1L,TXNIP,HJV,NUDT4B,NBPF9,RNF103,CD8A,CD8B,SMYD1,FABP1,THNSL2,KCNIP3,FAHD2A,STARD7,ANKRD39,FAM178B,COX5B,C2ORF92,ECRG4,RGPD3,CD8B2,RGPD4,GCC2,LIMS1,RANBP2,EDAR,ACOXL,POLR1B,CHCHD5,IL36B,IL1RN,CCDC74B,TUBA3E,IMP4,PTPN18,CFC1B,CFC1,ZNF717,STX19,POLQ,ARGFX,FBXO40,HCLS1,SNX4,OSBPL11,UROC1,CHST13,TMCC1,ALG1L2,MUC20,MUC4,YTHDC1,UGT2B17,UGT2B15,UGT2B10,UG…
TF	Factor: ER-alpha; motif: TGACCYN; match class: 1	TF:M03547_1	0.00287319	2.54164	749	1405	89	19917	CYP4B1,FNDC7,PROM2,DUSP2,GCC2,FBLN7,RABL2A,TUBA3E,CFC1B,CFC1,ZNF717,POLQ,SNX4,UROC1,CISD2,TAF11L14,HRH2,TSPAN17,FAM153A,NHP2,PHYKPL,BRD2,FSCN1,CDK13,CAMK2B,LRWD1,RASA4B,RASA4,FAM185A,TRPM3,NAA35,NUTM2F,ZNF782,NUTM2G,WASHC2C,MSMB,ANTXRL,FRMPD2,WASHC2A,ASAH2,SFTPA1,NUTM2B,NUTM2E,NUTM2A,NUTM2D,PPP1R32,NDUFV1,ACY3,TCIRG1,ZNF140,RNASE2,RNASE13,ARHGEF40,SLC12A6,COX5A,ALPK3,VWA3A,SLC6A2,TRIM16L,SLC5A10,…
TF	Factor: Zbtb44; motif: CKGTGA; match class: 1	TF:M05405_1	0.0154727	1.81044	7251	1405	590	19917	MKNK1,ATPAF1,TEX38,CYP4A11,CYP4A22,FOXE3,TTLL7,SYDE2,COL24A1,AMY2B,STXBP3,LIX1L,ANKRD34A,POLR3GL,PPIAL4H,GJA8,PPIAL4G,NUDT4B,KDM3A,CHMP3,RNF103-CHMP3,CD8B,RGPD1,ZNF514,FAHD2A,TRIM43B,TRIM43,FAHD2B,COX5B,C2ORF92,ZAP70,NCK2,UXS1,RGPD3,CD8B2,RGPD4,SULT1C3,SULT1C2,SULT1C4,GCC2,LIMS1,RANBP2,EDAR,LIMS3,ACOXL,ANAPC1,FBLN7,ZC3H8,POLR1B,CKAP2L,IL37,IL36B,IL1RN,PSD4,CBWD2,RABL2A,SLC35F5,TUBA3E,POTEI,CFC1B,…
TF	Factor: HOXA13; motif: ATAAMA; match class: 1	TF:M01292_1	0.0200239	1.69845	8473	1405	677	19917	CYP4A11,CYP4X1,CYP4A22,STIL,NEGR1,TTLL7,ZNHIT6,RNPC3,AMY2B,SLC25A24,FAM102B,FNDC7,LIX1L,TXNIP,HJV,NBPF10,PPIAL4H,GJA8,NBPF11,PPIAL4G,NBPF14,REEP1,KDM3A,CD8B,RGPD2,KRCC1,SMYD1,FABP1,THNSL2,ZNF2,TRIM43B,TRIM43,ANKRD36C,ANKRD23,ANKRD36,ANKRD36B,C2ORF92,UXS1,CD8B2,ST6GAL2,SLC5A7,SULT1C3,SULT1C2,LIMS1,CCDC138,LIMS3,NPHP1,BUB1,ANAPC1,ZC3H8,POLR1B,IL1A,IL37,IL36RN,IL1F10,IL1RN,PAX8,CBWD2,FOXD4L1,RAB6C,C…
TF	Factor: pitx2; motif: NNTAAWCCCA	TF:M02114	0.0204724	1.68883	4731	1405	403	19917	TAL1,STIL,CMPK1,FAM102B,HENMT1,AKNAD1,HJV,PPIAL4H,GJA8,PPIAL4G,NBPF9,RNF103,RGPD1,RGPD2,KRCC1,SMYD1,ZNF514,KCNIP3,TRIM43B,TRIM43,ANKRD39,FAM178B,COX5B,ACTR1B,C2ORF92,NCK2,RGPD3,RGPD4,RANBP2,EDAR,MTLN,ANAPC1,ZC3H8,IL36B,IL1RN,CCDC74B,TUBA3E,IMP4,PTPN18,POTEI,ZNF717,PROS1,ARL13B,STX19,ARGFX,FBXO40,SNX4,OSBPL11,TMCC1,TRH,MUC20,MUC4,OCIAD2,YTHDC1,UGT2B4,CISD2,CENPE,LINC02218,EMB,NAIP,BDP1,MCCC2,TIFAB…
TF	Factor: Pitx2; motif: WNTAAWCCCA	TF:M07056	0.0204724	1.68883	4731	1405	403	19917	TAL1,STIL,CMPK1,FAM102B,HENMT1,AKNAD1,HJV,PPIAL4H,GJA8,PPIAL4G,NBPF9,RNF103,RGPD1,RGPD2,KRCC1,SMYD1,ZNF514,KCNIP3,TRIM43B,TRIM43,ANKRD39,FAM178B,COX5B,ACTR1B,C2ORF92,NCK2,RGPD3,RGPD4,RANBP2,EDAR,MTLN,ANAPC1,ZC3H8,IL36B,IL1RN,CCDC74B,TUBA3E,IMP4,PTPN18,POTEI,ZNF717,PROS1,ARL13B,STX19,ARGFX,FBXO40,SNX4,OSBPL11,TMCC1,TRH,MUC20,MUC4,OCIAD2,YTHDC1,UGT2B4,CISD2,CENPE,LINC02218,EMB,NAIP,BDP1,MCCC2,TIFAB…

## Sheet: 35min
source	term_name	term_id	adjusted_p_value	negative_log10_of_adjusted_p_value	term_size	query_size	intersection_size	effective_domain_size	intersections
GO:MF	antigen binding	GO:0003823	1.17785e-10	9.92891	163	1227	40	18679	IGKV1-33,IGKV1-39,IGKV2D-40,IGKV1D-39,IGKV2D-28,IGKV1D-16,IGKV1D-12,HLA-DRA,HLA-DRB5,HLA-DRB1,HLA-DQB1,TAP2,TAP1,PLG,KLRD1,IGHV1-69,IGHV2-70D,IGHV1-69-2,IGHV1-69D,IGHV2-70,IGHV3-72,IGHV3-73,IGHV3-74,IGHV7-81,IGHV1OR15-9,IGHV3OR15-7,MFAP4,IGLV6-57,IGLV1-51,IGLV1-47,IGLV1-44,IGLV7-43,IGLV1-40,IGLV3-27,IGLV3-25,IGLV2-23,IGLV3-21,IGLV3-19,IGLV2-14,IGLV2-11
GO:MF	bitter taste receptor activity	GO:0033038	2.67751e-07	6.57227	20	1227	12	18679	TAS2R7,TAS2R8,TAS2R9,TAS2R10,TAS2R13,TAS2R14,TAS2R50,TAS2R20,TAS2R31,TAS2R46,TAS2R43,TAS2R30
GO:MF	taste receptor activity	GO:0008527	1.41738e-05	4.84852	26	1227	12	18679	TAS2R7,TAS2R8,TAS2R9,TAS2R10,TAS2R13,TAS2R14,TAS2R50,TAS2R20,TAS2R31,TAS2R46,TAS2R43,TAS2R30
GO:MF	carbohydrate binding	GO:0030246	0.00307703	2.51187	277	1227	39	18679	MANBA,C4B,HLA-DRA,HLA-DRB1,GCK,FBP1,SFTPA2,SFTPA1,SFTPD,SLC2A3,CLEC4A,CLEC6A,CLEC4D,CLEC4E,KLRG1,KLRB1,CLEC2D,CLECL1,CD69,KLRF1,CLEC2B,KLRF2,CLEC2A,CLEC12A,CLEC1B,CLEC12B,CLEC9A,CLEC1A,CLEC7A,OLR1,KLRD1,NOMO1,NOMO3,NOMO2,CLEC19A,ZG16,CDIPT,MRC2,PFKL
GO:MF	ribonuclease A activity	GO:0004522	0.0105309	1.97754	4	1227	4	18679	RNASE4,RNASE1,RNASE2,RNASE8
GO:MF	CCR chemokine receptor binding	GO:0048020	0.0264979	1.57679	48	1227	12	18679	DEFB130B,DEFB130A,CCL5,CCL16,CCL14,CCL15,CCL23,CCL18,CCL3,CCL4,CCL3L3,CCL4L2
GO:MF	interleukin-1 receptor binding	GO:0005149	0.0319365	1.49571	17	1227	7	18679	IL1A,IL1B,IL37,IL36B,IL36RN,IL1F10,IL1RN
GO:MF	chemokine activity	GO:0008009	0.0330132	1.48131	49	1227	12	18679	CXCL14,CCL5,CCL16,CCL14,CCL15-CCL14,CCL15,CCL23,CCL18,CCL3,CCL4,CCL3L3,CCL4L2
GO:BP	adaptive immune response	GO:0002250	4.54102e-13	12.3428	715	1207	109	18123	BCL10,FCGR2B,CD8A,CD8B,IGKV1-33,IGKV1-37,IGKV1-39,IGKV2-40,IGKV2D-40,IGKV1D-39,IGKV1D-37,IGKV2D-30,IGKV2D-29,IGKV2D-28,IGKV2D-26,IGKV2D-24,IGKV6D-21,IGKV3D-20,IGKV6D-41,IGKV1D-17,IGKV1D-16,IGKV3D-15,IGKV1D-13,IGKV1D-12,IGKV3D-11,IGKV1D-42,IGKV1D-43,IGKV1D-8,IGKV3D-7,ZAP70,CD8B2,IL1B,TFRC,C2,C4A,C4B,AGER,BTNL2,HLA-DRA,HLA-DRB5,HLA-DRB1,HLA-DQB1,HLA-DQB2,HLA-DOB,TAP2,TAP1,CCR6,IL6,DBNL,CTSL,MARCHF8…
GO:BP	immune response	GO:0006955	5.69715e-12	11.2443	2544	1207	267	18123	BCL10,VAV3,STXBP3,FCGR2A,HSPA6,FCGR3A,FCGR3B,FCGR2B,FCRLB,CD8A,CD8B,IGKV3OR2-268,IGKV1-33,IGKV1-37,IGKV1-39,IGKV2-40,IGKV2D-40,IGKV1D-39,IGKV1D-37,IGKV2D-30,IGKV2D-29,IGKV2D-28,IGKV2D-26,IGKV2D-24,IGKV6D-21,IGKV3D-20,IGKV6D-41,IGKV1D-17,IGKV1D-16,IGKV3D-15,IGKV1D-13,IGKV1D-12,IGKV3D-11,IGKV1D-42,IGKV1D-43,IGKV1D-8,IGKV3D-7,TRIM43B,TRIM43,ACTR1B,ZAP70,CD8B2,IL1A,IL1B,IL37,IL36B,IL36RN,IL1F10,IL1RN…
GO:BP	complement activation	GO:0006956	1.86445e-10	9.72945	178	1207	43	18123	IGKV1-33,IGKV1-39,IGKV2D-40,IGKV1D-39,IGKV2D-30,IGKV2D-28,IGKV3D-20,IGKV1D-16,IGKV1D-12,IL1B,PROS1,C2,CFB,C4A,C4B,C3AR1,A2M,CPB2,IGHV1-69,IGHV2-70D,IGHV1-69-2,IGHV1-69D,IGHV2-70,IGHV3-72,IGHV3-73,IGHV3-74,IGHV7-81,IGHV1OR15-9,IGHV3OR15-7,MFAP4,IGLV6-57,IGLV1-51,IGLV1-47,IGLV1-44,IGLV7-43,IGLV1-40,IGLV3-27,IGLV3-25,IGLV2-23,IGLV3-21,IGLV3-19,IGLV2-14,IGLV2-11
GO:BP	regulation of complement activation	GO:0030449	2.08554e-10	9.68078	110	1207	33	18123	IGKV1-33,IGKV1-39,IGKV2D-40,IGKV1D-39,IGKV2D-30,IGKV2D-28,IGKV3D-20,IGKV1D-16,IGKV1D-12,IL1B,PROS1,C2,CFB,C4A,C4B,C3AR1,A2M,CPB2,IGHV1-69,IGHV2-70,IGLV6-57,IGLV1-51,IGLV1-47,IGLV1-44,IGLV7-43,IGLV1-40,IGLV3-27,IGLV3-25,IGLV2-23,IGLV3-21,IGLV3-19,IGLV2-14,IGLV2-11
GO:BP	opsonization	GO:0008228	2.15795e-10	9.66596	69	1207	26	18123	IGKV1-33,IGKV1-39,IGKV2D-40,IGKV1D-39,IGKV2D-30,IGKV2D-28,IGKV3D-20,IGKV1D-16,IGKV1D-12,C4B,SFTPA1,IGHV1-69,IGHV2-70,IGLV6-57,IGLV1-51,IGLV1-47,IGLV1-44,IGLV7-43,IGLV1-40,IGLV3-27,IGLV3-25,IGLV2-23,IGLV3-21,IGLV3-19,IGLV2-14,IGLV2-11
GO:BP	phagocytosis, recognition	GO:0006910	5.09674e-10	9.29271	133	1207	36	18123	IGKV1-33,IGKV1-39,IGKV2D-40,IGKV1D-39,IGKV2D-30,IGKV2D-28,IGKV3D-20,IGKV1D-16,IGKV1D-12,C4B,SFTPA1,CLEC7A,IGHV1-69,IGHV2-70D,IGHV1-69-2,IGHV1-69D,IGHV2-70,IGHV3-72,IGHV3-73,IGHV3-74,IGHV7-81,IGHV1OR15-9,IGHV3OR15-7,IGLV6-57,IGLV1-51,IGLV1-47,IGLV1-44,IGLV7-43,IGLV1-40,IGLV3-27,IGLV3-25,IGLV2-23,IGLV3-21,IGLV3-19,IGLV2-14,IGLV2-11
GO:BP	complement activation, classical pathway	GO:0006958	2.73323e-09	8.56332	140	1207	36	18123	IGKV1-33,IGKV1-39,IGKV2D-40,IGKV1D-39,IGKV2D-30,IGKV2D-28,IGKV3D-20,IGKV1D-16,IGKV1D-12,C2,C4A,C4B,IGHV1-69,IGHV2-70D,IGHV1-69-2,IGHV1-69D,IGHV2-70,IGHV3-72,IGHV3-73,IGHV3-74,IGHV7-81,IGHV1OR15-9,IGHV3OR15-7,IGLV6-57,IGLV1-51,IGLV1-47,IGLV1-44,IGLV7-43,IGLV1-40,IGLV3-27,IGLV3-25,IGLV2-23,IGLV3-21,IGLV3-19,IGLV2-14,IGLV2-11
GO:BP	humoral immune response mediated by circulating immunoglobulin	GO:0002455	9.90713e-09	8.00405	153	1207	37	18123	FCGR2B,IGKV1-33,IGKV1-39,IGKV2D-40,IGKV1D-39,IGKV2D-30,IGKV2D-28,IGKV3D-20,IGKV1D-16,IGKV1D-12,C2,C4A,C4B,IGHV1-69,IGHV2-70D,IGHV1-69-2,IGHV1-69D,IGHV2-70,IGHV3-72,IGHV3-73,IGHV3-74,IGHV7-81,IGHV1OR15-9,IGHV3OR15-7,IGLV6-57,IGLV1-51,IGLV1-47,IGLV1-44,IGLV7-43,IGLV1-40,IGLV3-27,IGLV3-25,IGLV2-23,IGLV3-21,IGLV3-19,IGLV2-14,IGLV2-11
GO:BP	regulation of humoral immune response	GO:0002920	1.74085e-08	7.75924	134	1207	34	18123	FCGR2B,IGKV1-33,IGKV1-39,IGKV2D-40,IGKV1D-39,IGKV2D-30,IGKV2D-28,IGKV3D-20,IGKV1D-16,IGKV1D-12,IL1B,PROS1,C2,CFB,C4A,C4B,C3AR1,A2M,CPB2,IGHV1-69,IGHV2-70,IGLV6-57,IGLV1-51,IGLV1-47,IGLV1-44,IGLV7-43,IGLV1-40,IGLV3-27,IGLV3-25,IGLV2-23,IGLV3-21,IGLV3-19,IGLV2-14,IGLV2-11
GO:BP	immunoglobulin mediated immune response	GO:0016064	1.10409e-07	6.957	221	1207	44	18123	BCL10,FCGR2B,IGKV1-33,IGKV1-39,IGKV2D-40,IGKV1D-39,IGKV2D-30,IGKV2D-28,IGKV3D-20,IGKV1D-16,IGKV1D-12,TFRC,C2,C4A,C4B,HLA-DQB1,CCR6,SHLD2,TCIRG1,IGHV1-69,IGHV2-70D,IGHV1-69-2,IGHV1-69D,IGHV2-70,IGHV3-72,IGHV3-73,IGHV3-74,IGHV7-81,IGHV1OR15-9,IGHV3OR15-7,TBX21,IGLV6-57,IGLV1-51,IGLV1-47,IGLV1-44,IGLV7-43,IGLV1-40,IGLV3-27,IGLV3-25,IGLV2-23,IGLV3-21,IGLV3-19,IGLV2-14,IGLV2-11
GO:BP	B cell mediated immunity	GO:0019724	1.75621e-07	6.75542	224	1207	44	18123	BCL10,FCGR2B,IGKV1-33,IGKV1-39,IGKV2D-40,IGKV1D-39,IGKV2D-30,IGKV2D-28,IGKV3D-20,IGKV1D-16,IGKV1D-12,TFRC,C2,C4A,C4B,HLA-DQB1,CCR6,SHLD2,TCIRG1,IGHV1-69,IGHV2-70D,IGHV1-69-2,IGHV1-69D,IGHV2-70,IGHV3-72,IGHV3-73,IGHV3-74,IGHV7-81,IGHV1OR15-9,IGHV3OR15-7,TBX21,IGLV6-57,IGLV1-51,IGLV1-47,IGLV1-44,IGLV7-43,IGLV1-40,IGLV3-27,IGLV3-25,IGLV2-23,IGLV3-21,IGLV3-19,IGLV2-14,IGLV2-11
GO:BP	immune system process	GO:0002376	1.82924e-06	5.73773	3438	1207	312	18123	TAL1,BCL10,VAV3,STXBP3,ACP6,FCGR2A,HSPA6,FCGR3A,FCGR3B,FCGR2B,FCRLB,CD8A,CD8B,IGKV3OR2-268,IGKV1-33,IGKV1-37,IGKV1-39,IGKV2-40,IGKV2D-40,IGKV1D-39,IGKV1D-37,IGKV2D-30,IGKV2D-29,IGKV2D-28,IGKV2D-26,IGKV2D-24,IGKV6D-21,IGKV3D-20,IGKV6D-41,IGKV1D-17,IGKV1D-16,IGKV3D-15,IGKV1D-13,IGKV1D-12,IGKV3D-11,IGKV1D-42,IGKV1D-43,IGKV1D-8,IGKV3D-7,TRIM43B,TRIM43,ACTR1B,ZAP70,CD8B2,BCL2L11,MERTK,ZC3H8,IL1A,IL1B,…
GO:BP	Fc-gamma receptor signaling pathway involved in phagocytosis	GO:0038096	2.16812e-06	5.66392	135	1207	31	18123	VAV3,FCGR2A,FCGR3A,FCGR2B,IGKV1-33,IGKV1-39,IGKV2D-40,IGKV1D-39,IGKV2D-30,IGKV2D-28,IGKV3D-20,IGKV1D-16,IGKV1D-12,ACTR3,ACTB,IGHV1-69,IGHV2-70,MAPK1,IGLV6-57,IGLV1-51,IGLV1-47,IGLV1-44,IGLV7-43,IGLV1-40,IGLV3-27,IGLV3-25,IGLV2-23,IGLV3-21,IGLV3-19,IGLV2-14,IGLV2-11
GO:BP	immune response-regulating cell surface receptor signaling pathway involved in phagocytosis	GO:0002433	2.16812e-06	5.66392	135	1207	31	18123	VAV3,FCGR2A,FCGR3A,FCGR2B,IGKV1-33,IGKV1-39,IGKV2D-40,IGKV1D-39,IGKV2D-30,IGKV2D-28,IGKV3D-20,IGKV1D-16,IGKV1D-12,ACTR3,ACTB,IGHV1-69,IGHV2-70,MAPK1,IGLV6-57,IGLV1-51,IGLV1-47,IGLV1-44,IGLV7-43,IGLV1-40,IGLV3-27,IGLV3-25,IGLV2-23,IGLV3-21,IGLV3-19,IGLV2-14,IGLV2-11
GO:BP	humoral immune response	GO:0006959	3.10626e-06	5.50776	383	1207	59	18123	FCGR2B,IGKV1-33,IGKV1-39,IGKV2D-40,IGKV1D-39,IGKV2D-30,IGKV2D-28,IGKV3D-20,IGKV1D-16,IGKV1D-12,IL1B,IL36RN,PROS1,CXCL14,H2BC11,H2BC12,C2,CFB,C4A,C4B,HLA-DRB1,CCR6,IL6,SFTPD,C3AR1,A2M,CPB2,ANG,RNASE6,RNASE3,RNASE7,IGHV1-69,IGHV2-70D,IGHV1-69-2,IGHV1-69D,IGHV2-70,IGHV3-72,IGHV3-73,IGHV3-74,IGHV7-81,IGHV1OR15-9,IGHV3OR15-7,MFAP4,DEFB118,H2BS1,AIRE,IGLV6-57,IGLV1-51,IGLV1-47,IGLV1-44,IGLV7-43,IGLV1-4…
GO:BP	Fc-gamma receptor signaling pathway	GO:0038094	3.1881e-06	5.49647	137	1207	31	18123	VAV3,FCGR2A,FCGR3A,FCGR2B,IGKV1-33,IGKV1-39,IGKV2D-40,IGKV1D-39,IGKV2D-30,IGKV2D-28,IGKV3D-20,IGKV1D-16,IGKV1D-12,ACTR3,ACTB,IGHV1-69,IGHV2-70,MAPK1,IGLV6-57,IGLV1-51,IGLV1-47,IGLV1-44,IGLV7-43,IGLV1-40,IGLV3-27,IGLV3-25,IGLV2-23,IGLV3-21,IGLV3-19,IGLV2-14,IGLV2-11
GO:BP	activation of immune response	GO:0002253	3.66888e-06	5.43547	566	1207	77	18123	BCL10,VAV3,FCGR2A,FCGR3A,FCGR2B,IGKV1-33,IGKV1-39,IGKV2D-40,IGKV1D-39,IGKV2D-30,IGKV2D-28,IGKV3D-20,IGKV1D-16,IGKV1D-12,ZAP70,IL1B,ACTR3,PROS1,MUC20,MUC4,NFKB1,BAG6,C2,CFB,C4A,C4B,BTNL2,HLA-DRA,HLA-DRB5,HLA-DRB1,HLA-DQB2,PSMB8,PSMB9,PSMB1,ACTB,SH2B2,C3AR1,CLEC4A,CLEC6A,CLEC4D,CLEC4E,A2M,KLRD1,CPB2,IGHV1-69,IGHV2-70D,IGHV1-69-2,IGHV1-69D,IGHV2-70,IGHV3-72,IGHV3-73,IGHV3-74,IGHV7-81,IGHV1OR15-9,IGH…
GO:BP	lymphocyte mediated immunity	GO:0002449	5.71085e-06	5.2433	360	1207	56	18123	BCL10,FCGR2B,CD8A,IGKV1-33,IGKV1-39,IGKV2D-40,IGKV1D-39,IGKV2D-30,IGKV2D-28,IGKV3D-20,IGKV1D-16,IGKV1D-12,IL1B,TFRC,C2,C4A,C4B,AGER,HLA-DRA,HLA-DRB1,HLA-DQB1,CCR6,IL6,PPP3CB,SHLD2,TCIRG1,KLRF2,CLEC2A,CLEC12B,KLRD1,IGHV1-69,IGHV2-70D,IGHV1-69-2,IGHV1-69D,IGHV2-70,IGHV3-72,IGHV3-73,IGHV3-74,IGHV7-81,IGHV1OR15-9,IGHV3OR15-7,TBX21,AIRE,IGLV6-57,IGLV1-51,IGLV1-47,IGLV1-44,IGLV7-43,IGLV1-40,IGLV3-27,IG…
GO:BP	peptide cross-linking	GO:0018149	5.80501e-06	5.2362	96	1207	25	18123	FCGR3A,IGKV1-33,IGKV1-39,IGKV2D-40,IGKV1D-39,IGKV2D-30,IGKV2D-28,IGKV3D-20,IGKV1D-16,IGKV1D-12,IGHV1-69,IGHV2-70,IGLV6-57,IGLV1-51,IGLV1-47,IGLV1-44,IGLV7-43,IGLV1-40,IGLV3-27,IGLV3-25,IGLV2-23,IGLV3-21,IGLV3-19,IGLV2-14,IGLV2-11
GO:BP	immune response-regulating cell surface receptor signaling pathway	GO:0002768	6.0604e-06	5.2175	510	1207	71	18123	BCL10,VAV3,FCGR2A,FCGR3A,FCGR2B,IGKV1-33,IGKV1-39,IGKV2D-40,IGKV1D-39,IGKV2D-30,IGKV2D-28,IGKV3D-20,IGKV1D-16,IGKV1D-12,ZAP70,ACTR3,MUC20,MUC4,NFKB1,BAG6,BTNL2,HLA-DRA,HLA-DRB5,HLA-DRB1,HLA-DQB2,PSMB8,PSMB9,PSMB1,ACTB,SH2B2,MAPK8,PPP3CB,GAB2,C3AR1,CLEC4A,CLEC6A,CLEC4D,CLEC4E,CLEC12B,KLRD1,IGHV1-69,IGHV2-70D,IGHV1-69-2,IGHV1-69D,IGHV2-70,IGHV3-72,IGHV3-73,IGHV3-74,IGHV7-81,IGHV1OR15-9,IGHV3OR15-7,…
GO:BP	Fc receptor mediated stimulatory signaling pathway	GO:0002431	6.72256e-06	5.17247	141	1207	31	18123	VAV3,FCGR2A,FCGR3A,FCGR2B,IGKV1-33,IGKV1-39,IGKV2D-40,IGKV1D-39,IGKV2D-30,IGKV2D-28,IGKV3D-20,IGKV1D-16,IGKV1D-12,ACTR3,ACTB,IGHV1-69,IGHV2-70,MAPK1,IGLV6-57,IGLV1-51,IGLV1-47,IGLV1-44,IGLV7-43,IGLV1-40,IGLV3-27,IGLV3-25,IGLV2-23,IGLV3-21,IGLV3-19,IGLV2-14,IGLV2-11
GO:BP	immune response-regulating signaling pathway	GO:0002764	7.80295e-06	5.10774	513	1207	71	18123	BCL10,VAV3,FCGR2A,FCGR3A,FCGR2B,IGKV1-33,IGKV1-39,IGKV2D-40,IGKV1D-39,IGKV2D-30,IGKV2D-28,IGKV3D-20,IGKV1D-16,IGKV1D-12,ZAP70,ACTR3,MUC20,MUC4,NFKB1,BAG6,BTNL2,HLA-DRA,HLA-DRB5,HLA-DRB1,HLA-DQB2,PSMB8,PSMB9,PSMB1,ACTB,SH2B2,MAPK8,PPP3CB,GAB2,C3AR1,CLEC4A,CLEC6A,CLEC4D,CLEC4E,CLEC12B,KLRD1,IGHV1-69,IGHV2-70D,IGHV1-69-2,IGHV1-69D,IGHV2-70,IGHV3-72,IGHV3-73,IGHV3-74,IGHV7-81,IGHV1OR15-9,IGHV3OR15-7,…
GO:BP	Fc-epsilon receptor signaling pathway	GO:0038095	9.66788e-06	5.01467	167	1207	34	18123	BCL10,VAV3,IGKV1-33,IGKV1-39,IGKV2D-40,IGKV1D-39,IGKV2D-30,IGKV2D-28,IGKV3D-20,IGKV1D-16,IGKV1D-12,NFKB1,PSMB8,PSMB9,PSMB1,MAPK8,PPP3CB,GAB2,IGHV1-69,IGHV2-70,MAPK1,IGLV6-57,IGLV1-51,IGLV1-47,IGLV1-44,IGLV7-43,IGLV1-40,IGLV3-27,IGLV3-25,IGLV2-23,IGLV3-21,IGLV3-19,IGLV2-14,IGLV2-11
GO:BP	cell recognition	GO:0008037	9.68782e-06	5.01377	271	1207	46	18123	IGKV1-33,IGKV1-39,IGKV2D-40,IGKV1D-39,IGKV2D-30,IGKV2D-28,IGKV3D-20,IGKV1D-16,IGKV1D-12,ASTL,ROBO2,EMB,HSPA1L,C4B,POMZP3,SFTPA1,ZP1,CD6,CD5,CLEC7A,IGHV1-69,IGHV2-70D,IGHV1-69-2,IGHV1-69D,IGHV2-70,IGHV3-72,IGHV3-73,IGHV3-74,IGHV7-81,IGHV1OR15-9,IGHV3OR15-7,ZP2,TEX101,IGLV6-57,IGLV1-51,IGLV1-47,IGLV1-44,IGLV7-43,IGLV1-40,IGLV3-27,IGLV3-25,IGLV2-23,IGLV3-21,IGLV3-19,IGLV2-14,IGLV2-11
GO:BP	immune response-activating cell surface receptor signaling pathway	GO:0002429	1.00618e-05	4.99733	475	1207	67	18123	BCL10,VAV3,FCGR2A,FCGR3A,FCGR2B,IGKV1-33,IGKV1-39,IGKV2D-40,IGKV1D-39,IGKV2D-30,IGKV2D-28,IGKV3D-20,IGKV1D-16,IGKV1D-12,ZAP70,ACTR3,MUC20,MUC4,NFKB1,BAG6,BTNL2,HLA-DRA,HLA-DRB5,HLA-DRB1,HLA-DQB2,PSMB8,PSMB9,PSMB1,ACTB,SH2B2,C3AR1,CLEC4A,CLEC6A,CLEC4D,CLEC4E,KLRD1,IGHV1-69,IGHV2-70D,IGHV1-69-2,IGHV1-69D,IGHV2-70,IGHV3-72,IGHV3-73,IGHV3-74,IGHV7-81,IGHV1OR15-9,IGHV3OR15-7,PRAM1,NFKBID,TYROBP,KCNN4,…
GO:BP	immune response-activating signal transduction	GO:0002757	1.00618e-05	4.99733	475	1207	67	18123	BCL10,VAV3,FCGR2A,FCGR3A,FCGR2B,IGKV1-33,IGKV1-39,IGKV2D-40,IGKV1D-39,IGKV2D-30,IGKV2D-28,IGKV3D-20,IGKV1D-16,IGKV1D-12,ZAP70,ACTR3,MUC20,MUC4,NFKB1,BAG6,BTNL2,HLA-DRA,HLA-DRB5,HLA-DRB1,HLA-DQB2,PSMB8,PSMB9,PSMB1,ACTB,SH2B2,C3AR1,CLEC4A,CLEC6A,CLEC4D,CLEC4E,KLRD1,IGHV1-69,IGHV2-70D,IGHV1-69-2,IGHV1-69D,IGHV2-70,IGHV3-72,IGHV3-73,IGHV3-74,IGHV7-81,IGHV1OR15-9,IGHV3OR15-7,PRAM1,NFKBID,TYROBP,KCNN4,…
GO:BP	adaptive immune response based on somatic recombination of immune receptors built from immunoglobulin superfamily domains	GO:0002460	1.05449e-05	4.97696	366	1207	56	18123	BCL10,FCGR2B,CD8A,IGKV1-33,IGKV1-39,IGKV2D-40,IGKV1D-39,IGKV2D-30,IGKV2D-28,IGKV3D-20,IGKV1D-16,IGKV1D-12,IL1B,TFRC,C2,C4A,C4B,AGER,HLA-DRA,HLA-DRB1,HLA-DQB1,CCR6,IL6,PPP3CB,SHLD2,TCIRG1,KLRD1,IGHV1-69,IGHV2-70D,IGHV1-69-2,IGHV1-69D,IGHV2-70,IGHV3-72,IGHV3-73,IGHV3-74,IGHV7-81,IGHV1OR15-9,IGHV3OR15-7,SPN,TBX21,MIR21,NFKBID,AIRE,IGLV6-57,IGLV1-51,IGLV1-47,IGLV1-44,IGLV7-43,IGLV1-40,IGLV3-27,IGLV3-…
GO:BP	inflammatory response to antigenic stimulus	GO:0002437	0.000203789	3.69082	251	1207	41	18123	FCGR2A,FCGR3A,FCGR2B,IGKV1-33,IGKV1-39,IGKV2D-40,IGKV1D-39,IGKV2D-30,IGKV2D-28,IGKV3D-20,IGKV1D-16,IGKV1D-12,IL37,IL36B,IL36RN,IL1F10,IL1RN,GPR39,HLA-DRB1,IL6,NPSR1,ADCY1,CD6,IGHV1-69,IGHV2-70,IGLV6-57,IGLV1-51,IGLV1-47,IGLV1-44,IGLV7-43,IGLV1-40,IGLV3-27,IGLV3-25,IGLV2-23,IGLV3-21,IGLV3-19,IGLV2-14,IGLV2-11,GGT5,ADORA2A,GGT1
GO:BP	phagocytosis	GO:0006909	0.000211781	3.67411	388	1207	55	18123	VAV3,FCGR2A,FCGR3A,FCGR2B,IGKV1-33,IGKV1-39,IGKV2D-40,IGKV1D-39,IGKV2D-30,IGKV2D-28,IGKV3D-20,IGKV1D-16,IGKV1D-12,MERTK,IL1B,ACTR3,AIF1,C2,C4A,C4B,ACTB,EIF2AK1,SFTPA1,SFTPD,ANXA11,SYT7,CLEC7A,IGHV1-69,IGHV2-70D,IGHV1-69-2,IGHV1-69D,IGHV2-70,IGHV3-72,IGHV3-73,IGHV3-74,IGHV7-81,IGHV1OR15-9,IGHV3OR15-7,ITGB3,TYROBP,MAPK1,IGLV6-57,IGLV1-51,IGLV1-47,IGLV1-44,IGLV7-43,IGLV1-40,IGLV3-27,IGLV3-25,IGLV2-2…
GO:BP	detection of chemical stimulus involved in sensory perception of bitter taste	GO:0001580	0.000352695	3.4526	40	1207	14	18123	TAS2R7,TAS2R8,TAS2R9,TAS2R10,TAS2R13,TAS2R14,TAS2R50,TAS2R20,TAS2R19,TAS2R31,TAS2R46,TAS2R43,TAS2R30,TAS2R42
GO:BP	Fc receptor signaling pathway	GO:0038093	0.00038535	3.41414	238	1207	39	18123	BCL10,VAV3,FCGR2A,FCGR3A,FCGR2B,IGKV1-33,IGKV1-39,IGKV2D-40,IGKV1D-39,IGKV2D-30,IGKV2D-28,IGKV3D-20,IGKV1D-16,IGKV1D-12,ACTR3,NFKB1,PSMB8,PSMB9,PSMB1,ACTB,MAPK8,PPP3CB,GAB2,IGHV1-69,IGHV2-70,MAPK1,IGLV6-57,IGLV1-51,IGLV1-47,IGLV1-44,IGLV7-43,IGLV1-40,IGLV3-27,IGLV3-25,IGLV2-23,IGLV3-21,IGLV3-19,IGLV2-14,IGLV2-11
GO:BP	negative regulation of inflammatory response to antigenic stimulus	GO:0002862	0.000677403	3.16915	206	1207	35	18123	FCGR2A,FCGR3A,FCGR2B,IGKV1-33,IGKV1-39,IGKV2D-40,IGKV1D-39,IGKV2D-30,IGKV2D-28,IGKV3D-20,IGKV1D-16,IGKV1D-12,GPR39,HLA-DRB1,IL6,NPSR1,ADCY1,IGHV1-69,IGHV2-70,IGLV6-57,IGLV1-51,IGLV1-47,IGLV1-44,IGLV7-43,IGLV1-40,IGLV3-27,IGLV3-25,IGLV2-23,IGLV3-21,IGLV3-19,IGLV2-14,IGLV2-11,GGT5,ADORA2A,GGT1
GO:BP	positive regulation of immune response	GO:0050778	0.000934691	3.02933	757	1207	87	18123	BCL10,VAV3,FCGR2A,FCGR3A,FCGR2B,IGKV1-33,IGKV1-39,IGKV2D-40,IGKV1D-39,IGKV2D-30,IGKV2D-28,IGKV3D-20,IGKV1D-16,IGKV1D-12,ZAP70,IL1B,ACTR3,PROS1,SNX4,MUC20,MUC4,TFRC,NFKB1,BAG6,C2,CFB,C4A,C4B,BTNL2,HLA-DRA,HLA-DRB5,HLA-DRB1,HLA-DQB1,HLA-DQB2,PSMB8,PSMB9,PSMB1,ACTB,IL6,SH2B2,SHLD2,GAB2,C3AR1,CLEC4A,CLEC6A,CLEC4D,CLEC4E,A2M,KLRD1,CPB2,IGHV1-69,IGHV2-70D,IGHV1-69-2,IGHV1-69D,IGHV2-70,IGHV3-72,IGHV3-73…
GO:BP	leukocyte mediated immunity	GO:0002443	0.00113378	2.94547	888	1207	98	18123	BCL10,STXBP3,FCGR2A,HSPA6,FCGR3B,FCGR2B,CD8A,IGKV1-33,IGKV1-39,IGKV2D-40,IGKV1D-39,IGKV2D-30,IGKV2D-28,IGKV3D-20,IGKV1D-16,IGKV1D-12,ACTR1B,IL1B,SNX4,TFRC,NFKB1,MANBA,HSPA1A,HSPA1B,NEU1,C2,C4A,C4B,AGER,HLA-DRA,HLA-DRB1,HLA-DQB1,CCR6,PSMB1,IL6,DBNL,CTSB,PPP3CB,PLAU,VCL,TSPAN14,SHLD2,ALDH3B1,TCIRG1,NDUFC2,GAB2,SLC2A3,C3AR1,CLEC4D,KLRF2,CLEC2A,CLEC12A,CLEC12B,CLEC7A,OLR1,KLRD1,PNP,RNASE3,RNASE2,IGHV…
GO:BP	transcription preinitiation complex assembly	GO:0070897	0.00126661	2.89736	50	1207	15	18123	LINC02218,TAF11L2,TAF11L3,TAF11L4,TAF11L5,TAF11L6,TAF11L9,TAF11L11,TAF11L12,TAF11L13,TAF11L14,BDP1,TBP,RRN3,SMARCB1
GO:BP	sensory perception of bitter taste	GO:0050913	0.00135808	2.86707	44	1207	14	18123	TAS2R7,TAS2R8,TAS2R9,TAS2R10,TAS2R13,TAS2R14,TAS2R50,TAS2R20,TAS2R19,TAS2R31,TAS2R46,TAS2R43,TAS2R30,TAS2R42
GO:BP	leukocyte migration	GO:0050900	0.00188206	2.72537	511	1207	64	18123	VAV3,IGKV1-33,IGKV1-39,IGKV2D-40,IGKV1D-39,IGKV2D-30,IGKV2D-28,IGKV3D-20,IGKV1D-16,IGKV1D-12,ZAP70,MERTK,PROS1,APOD,CXCL14,AIF1,AGER,GPSM3,CCR6,IL6,ANGPT1,SFTPD,C3AR1,OLR1,LRCH1,IGHV1-69,IGHV2-70,SPN,MMP28,CCL5,CCL16,CCL14,CCL15,CCL23,CCL18,CCL3,CCL4,CCL3L3,CCL4L2,ITGB3,TBX21,CD177,DEFB124,AIRE,TRPM2,CRKL,PPIL2,MAPK1,IGLV6-57,VPREB1,IGLV1-51,IGLV1-47,IGLV1-44,IGLV7-43,IGLV1-40,IGLV3-27,IGLV3-25,I…
GO:BP	detection of chemical stimulus involved in sensory perception of taste	GO:0050912	0.00249887	2.60226	46	1207	14	18123	TAS2R7,TAS2R8,TAS2R9,TAS2R10,TAS2R13,TAS2R14,TAS2R50,TAS2R20,TAS2R19,TAS2R31,TAS2R46,TAS2R43,TAS2R30,TAS2R42
GO:BP	regulation of immune effector process	GO:0002697	0.0030627	2.51389	421	1207	55	18123	BCL10,FCGR2B,IGKV1-33,IGKV1-39,IGKV2D-40,IGKV1D-39,IGKV2D-30,IGKV2D-28,IGKV3D-20,IGKV1D-16,IGKV1D-12,IL1B,PROS1,SNX4,TFRC,C2,CFB,C4A,C4B,AGER,HLA-DRA,HLA-DRB1,IL6,USP17L2,ANGPT1,PPP3CB,SHLD2,GAB2,C3AR1,A2M,CLEC12B,CLEC7A,KLRD1,CPB2,IGHV1-69,IGHV2-70,TBX21,MIR21,PRAM1,NFKBID,TYROBP,CD177,IGLV6-57,IGLV1-51,IGLV1-47,IGLV1-44,IGLV7-43,IGLV1-40,IGLV3-27,IGLV3-25,IGLV2-23,IGLV3-21,IGLV3-19,IGLV2-14,IGL…
GO:BP	regulation of inflammatory response to antigenic stimulus	GO:0002861	0.00335681	2.47407	220	1207	35	18123	FCGR2A,FCGR3A,FCGR2B,IGKV1-33,IGKV1-39,IGKV2D-40,IGKV1D-39,IGKV2D-30,IGKV2D-28,IGKV3D-20,IGKV1D-16,IGKV1D-12,GPR39,HLA-DRB1,IL6,NPSR1,ADCY1,IGHV1-69,IGHV2-70,IGLV6-57,IGLV1-51,IGLV1-47,IGLV1-44,IGLV7-43,IGLV1-40,IGLV3-27,IGLV3-25,IGLV2-23,IGLV3-21,IGLV3-19,IGLV2-14,IGLV2-11,GGT5,ADORA2A,GGT1
GO:BP	cellular glucuronidation	GO:0052695	0.00537117	2.26993	20	1207	9	18123	UGT2B17,UGT2B15,UGT2A3,UGT2B7,UGT2B11,UGT2B28,UGT2B4,UGT2A2,UGT2A1
GO:BP	immune effector process	GO:0002252	0.00830236	2.0808	1135	1207	115	18123	BCL10,VAV3,STXBP3,FCGR2A,HSPA6,FCGR3A,FCGR3B,FCGR2B,CD8A,IGKV1-33,IGKV1-39,IGKV2D-40,IGKV1D-39,IGKV2D-30,IGKV2D-28,IGKV3D-20,IGKV1D-16,IGKV1D-12,ACTR1B,IL1B,ACTR3,PROS1,SNX4,TFRC,NFKB1,MANBA,HSPA1A,HSPA1B,NEU1,C2,CFB,C4A,C4B,AGER,HLA-DRA,HLA-DRB1,HLA-DQB1,CCR6,DLL1,PSMB1,ACTB,IL6,DBNL,CTSB,USP17L2,ANGPT1,PPP3CB,PLAU,VCL,SFTPA1,TSPAN14,SHLD2,ALDH3B1,TCIRG1,NDUFC2,GAB2,SLC2A3,C3AR1,CLEC4D,A2M,KLRF2…
GO:BP	RNA polymerase II preinitiation complex assembly	GO:0051123	0.00963231	2.01627	38	1207	12	18123	LINC02218,TAF11L2,TAF11L3,TAF11L4,TAF11L5,TAF11L6,TAF11L9,TAF11L11,TAF11L12,TAF11L13,TAF11L14,TBP
GO:BP	defense response	GO:0006952	0.0112714	1.94802	1956	1207	179	18123	BCL10,STXBP3,FCGR2A,FCGR3A,FCGR2B,IGKV1-33,IGKV1-39,IGKV2D-40,IGKV1D-39,IGKV2D-30,IGKV2D-28,IGKV3D-20,IGKV1D-16,IGKV1D-12,TRIM43B,TRIM43,ZAP70,IL1A,IL1B,IL37,IL36B,IL36RN,IL1F10,IL1RN,ACTR3,GPR39,SNX4,APOD,MUC20,MUC4,TNK2,SPP1,NFKB1,NAIP,IL9,H2BC11,H2BC12,AIF1,C2,CFB,C4A,C4B,AGER,GPSM3,HLA-DRA,HLA-DRB5,HLA-DRB1,HLA-DQB1,HLA-DQB2,PSMB8,PSMB9,TAP1,CCR6,GPR31,PSMB1,RNF216,EIF2AK1,HDAC9,IL6,NT5C3A,NP…
GO:BP	positive regulation of immune system process	GO:0002684	0.0173619	1.7604	1079	1207	109	18123	BCL10,VAV3,FCGR2A,FCGR3A,FCGR2B,IGKV1-33,IGKV1-39,IGKV2D-40,IGKV1D-39,IGKV2D-30,IGKV2D-28,IGKV3D-20,IGKV1D-16,IGKV1D-12,ZAP70,IL1A,IL1B,IL36B,ACTR3,PROS1,SNX4,MUC20,MUC4,TFRC,NFKB1,SLC9B2,CXCL14,AIF1,BAG6,C2,CFB,C4A,C4B,AGER,GPSM3,BTNL2,HLA-DRA,HLA-DRB5,HLA-DRB1,HLA-DQB1,HLA-DQB2,PSMB8,PSMB9,CCR6,PSMB1,ACTB,IL6,SH2B2,USP17L2,CA2,ZMIZ1,SHLD2,CD6,CD5,GAB2,ZBTB16,C3AR1,CLEC4A,CLEC6A,CLEC4D,CLEC4E,A2…
GO:BP	innate immune response	GO:0045087	0.0436311	1.3602	1003	1207	101	18123	BCL10,STXBP3,FCGR2B,TRIM43B,TRIM43,ZAP70,IL36B,IL36RN,ACTR3,MUC20,MUC4,TNK2,NFKB1,NAIP,H2BC11,H2BC12,AIF1,C2,CFB,C4A,C4B,AGER,HLA-DRA,HLA-DRB5,HLA-DRB1,HLA-DQB1,HLA-DQB2,PSMB8,PSMB9,PSMB1,CAMK2B,NCF1,DEFB135,DEFB134,DAPK1,CAMK2G,SFTPD,SLC15A3,CD6,TKFC,UNC93B1,TRIM77,TRIM49,TRIM64B,TRIM64,TRIM49C,CLEC4A,CLEC6A,CLEC4D,CLEC4E,KLRG1,A2M,KLRF2,CLEC2A,CLEC12B,CLEC7A,KLRD1,ANG,RNASE6,RNASE3,RNASE2,RNASE…
GO:BP	glucuronate metabolic process	GO:0019585	0.0481935	1.31701	25	1207	9	18123	UGT2B17,UGT2B15,UGT2A3,UGT2B7,UGT2B11,UGT2B28,UGT2B4,UGT2A2,UGT2A1
GO:BP	uronic acid metabolic process	GO:0006063	0.0481935	1.31701	25	1207	9	18123	UGT2B17,UGT2B15,UGT2A3,UGT2B7,UGT2B11,UGT2B28,UGT2B4,UGT2A2,UGT2A1
GO:CC	immunoglobulin complex	GO:0019814	7.07505e-34	33.1503	165	1282	68	18964	IGKV1-33,IGKV1-37,IGKV1-39,IGKV2-40,IGKV2D-40,IGKV1D-39,IGKV1D-37,IGKV2D-30,IGKV2D-29,IGKV2D-28,IGKV2D-26,IGKV2D-24,IGKV6D-21,IGKV3D-20,IGKV6D-41,IGKV1D-17,IGKV1D-16,IGKV3D-15,IGKV1D-13,IGKV1D-12,IGKV3D-11,IGKV1D-42,IGKV1D-43,IGKV1D-8,IGKV3D-7,IGHV1-69,IGHV2-70D,IGHV1-69-2,IGHV1-69D,IGHV2-70,IGHV3-72,IGHV3-73,IGHV3-74,IGHV7-81,IGHV1OR15-9,IGHV3OR15-7,IGLV4-69,IGLV8-61,IGLV4-60,IGLV6-57,IGLV11-55,…
GO:CC	extracellular region	GO:0005576	1.09387e-07	6.96103	4564	1282	403	18964	CYP4A22,PDZK1IP1,CMPK1,NEGR1,DDAH1,CCN1,ZNHIT6,COL24A1,AMY2B,FNDC7,STXBP3,NOTCH2NLB,HSPA6,FCGR3A,FCGR3B,CHMP3,CD8A,CD8B,IGKV3OR2-268,IGKV1-33,IGKV1-37,IGKV1-39,IGKV2-40,IGKV2D-40,IGKV1D-39,IGKV1D-37,IGKV2D-30,IGKV2D-29,IGKV2D-28,IGKV2D-26,IGKV2D-24,IGKV6D-21,IGKV3D-20,IGKV6D-41,IGKV1D-17,IGKV1D-16,IGKV3D-15,IGKV1D-13,IGKV1D-12,IGKV3D-11,IGKV1D-42,IGKV1D-43,IGKV1D-8,IGKV3D-7,PROM2,ACTR1B,ECRG4,UXS…
GO:CC	extracellular space	GO:0005615	0.000112917	3.94724	3595	1282	313	18964	CYP4A22,PDZK1IP1,CMPK1,DDAH1,ZNHIT6,COL24A1,AMY2B,STXBP3,HSPA6,FCGR3A,FCGR3B,CHMP3,IGKV3OR2-268,IGKV1-33,IGKV1-37,IGKV1-39,IGKV2-40,IGKV2D-40,IGKV1D-39,IGKV2D-30,IGKV2D-29,IGKV2D-28,IGKV2D-26,IGKV2D-24,IGKV6D-21,IGKV3D-20,IGKV6D-41,IGKV1D-17,IGKV1D-16,IGKV3D-15,IGKV1D-13,IGKV1D-12,IGKV3D-11,IGKV1D-42,IGKV1D-43,IGKV1D-8,IGKV3D-7,PROM2,ACTR1B,ECRG4,UXS1,MERTK,FBLN7,IL1A,IL1B,IL37,IL36B,IL36RN,IL1F1…
GO:CC	blood microparticle	GO:0072562	0.00218353	2.66084	139	1282	25	18964	HSPA6,IGKV1-33,IGKV1-39,IGKV2D-40,IGKV2D-28,IGKV1D-12,POTEF,POTEE,PROS1,TFRC,CLIC1,HSPA1L,HSPA1A,HSPA1B,CFB,C4A,C4B,PLG,ACTB,A2M,PZP,ANGPTL4,IGLV1-47,IGLV3-25,IGLV3-21
GO:CC	transcription factor TFIID complex	GO:0005669	0.0174731	1.75763	47	1282	12	18964	LINC02218,TAF11L2,TAF11L3,TAF11L4,TAF11L5,TAF11L6,TAF11L9,TAF11L11,TAF11L12,TAF11L13,TAF11L14,TBP
KEGG	Antigen processing and presentation	KEGG:04612	0.000160709	3.79396	69	523	17	8000	HSPA6,CD8A,CD8B,CD8B2,HSPA1L,HSPA1A,HSPA1B,HLA-DRA,HLA-DRB5,HLA-DRB1,HLA-DQB1,HLA-DOB,TAP2,TAP1,CTSB,CTSL,KLRD1
KEGG	Ascorbate and aldarate metabolism	KEGG:00053	0.000170395	3.76854	30	523	11	8000	UGT2B17,UGT2B15,UGT2B10,UGT2A3,UGT2B7,UGT2B11,UGT2B28,UGT2B4,UGT2A2,UGT2A1,ALDH3A2
KEGG	Phagosome	KEGG:04145	0.000300494	3.52216	147	523	26	8000	FCGR2A,FCGR3A,FCGR3B,FCGR2B,TUBA3E,TUBA3D,TFRC,HLA-DRA,HLA-DRB5,HLA-DRB1,HLA-DQB1,HLA-DOB,TAP2,TAP1,ACTB,NCF1,ATP6V0D2,CTSL,SFTPA2,SFTPA1,SFTPD,TCIRG1,CLEC7A,OLR1,ITGB3,MRC2
KEGG	Herpes simplex virus 1 infection	KEGG:05168	0.00324471	2.48882	494	523	56	8000	ZNF514,ZNF2,IL1B,ZNF806,ZNF717,NFKB1,HLA-DRA,HLA-DRB5,HLA-DRB1,HLA-DQB1,HLA-DOB,TAP2,TAP1,EIF2AK1,IL6,ZNF727,ZNF705D,ZNF169,ZNF510,ZNF782,ZNF705A,ZNF605,ZNF26,ZNF84,ZNF140,ZNF891,ZNF10,ZNF268,CCL5,ITGB3,ZNF565,ZFP14,ZFP82,ZNF566,ZNF529,ZNF382,ZNF461,ZNF567,ZNF850,ZNF790,ZNF829,ZNF568,ZNF420,ZNF585A,ZNF383,ZNF875,ZNF527,ZNF569,ZNF570,ZNF793,ZNF540,ZNF571,ZFP30,ZNF607,ZNF114,BCL2L1
KEGG	Pentose and glucuronate interconversions	KEGG:00040	0.00477055	2.32143	34	523	10	8000	UGT2B17,UGT2B15,UGT2B10,UGT2A3,UGT2B7,UGT2B11,UGT2B28,UGT2B4,UGT2A2,UGT2A1
KEGG	Chemical carcinogenesis	KEGG:05204	0.00649446	2.18746	81	523	16	8000	UGT2B17,UGT2B15,UGT2B10,UGT2A3,UGT2B7,UGT2B11,UGT2B28,UGT2B4,UGT2A2,UGT2A1,ALDH3B2,ALDH3B1,CHRNA7,SULT1A4,SULT2A1,GSTT2B
KEGG	Porphyrin and chlorophyll metabolism	KEGG:00860	0.00650095	2.18702	42	523	11	8000	UGT2B17,UGT2B15,UGT2B10,UGT2A3,UGT2B7,UGT2B11,UGT2B28,UGT2B4,UGT2A2,UGT2A1,BLVRA
KEGG	Steroid hormone biosynthesis	KEGG:00140	0.0119608	1.92224	60	523	13	8000	UGT2B17,UGT2B15,UGT2B10,UGT2A3,UGT2B7,UGT2B11,UGT2B28,UGT2B4,UGT2A2,UGT2A1,SULT1E1,CYP21A2,DHRS11
KEGG	Metabolism of xenobiotics by cytochrome P450	KEGG:00980	0.0260806	1.58368	73	523	14	8000	UGT2B17,UGT2B15,UGT2B10,UGT2A3,UGT2B7,UGT2B11,UGT2B28,UGT2B4,UGT2A2,UGT2A1,ALDH3B2,ALDH3B1,SULT2A1,GSTT2B
KEGG	Taste transduction	KEGG:04742	0.0408917	1.38837	85	523	15	8000	PDE1C,TAS2R7,TAS2R8,TAS2R9,TAS2R10,TAS2R13,TAS2R14,TAS2R50,TAS2R20,TAS2R19,TAS2R31,TAS2R46,TAS2R43,TAS2R30,TAS2R42
KEGG	Drug metabolism - cytochrome P450	KEGG:00982	0.0448509	1.34823	68	523	13	8000	UGT2B17,UGT2B15,UGT2B10,UGT2A3,UGT2B7,UGT2B11,UGT2B28,UGT2B4,UGT2A2,UGT2A1,ALDH3B2,ALDH3B1,GSTT2B
KEGG	Tuberculosis	KEGG:05152	0.0482125	1.31684	175	523	24	8000	BCL10,FCGR2A,FCGR3A,FCGR3B,FCGR2B,IL1A,IL1B,NFKB1,HLA-DRA,HLA-DRB5,HLA-DRB1,HLA-DQB1,HLA-DOB,IL6,CAMK2B,ATP6V0D2,MAPK8,PPP3CB,CAMK2G,TCIRG1,CLEC4E,CLEC7A,MRC2,MAPK1
REAC	Initial triggering of complement	REAC:R-HSA-166663	5.19805e-12	11.2842	76	693	28	10622	IGKV1-33,IGKV1-39,IGKV2D-40,IGKV1D-39,IGKV2D-30,IGKV2D-28,IGKV3D-20,IGKV1D-16,IGKV1D-12,C2,CFB,C4A,C4B,IGHV1-69,IGHV2-70,IGLV6-57,IGLV1-51,IGLV1-47,IGLV1-44,IGLV7-43,IGLV1-40,IGLV3-27,IGLV3-25,IGLV2-23,IGLV3-21,IGLV3-19,IGLV2-14,IGLV2-11
REAC	FCGR activation	REAC:R-HSA-2029481	1.1047e-11	10.9568	67	693	26	10622	FCGR2A,FCGR3A,IGKV1-33,IGKV1-39,IGKV2D-40,IGKV1D-39,IGKV2D-30,IGKV2D-28,IGKV3D-20,IGKV1D-16,IGKV1D-12,IGHV1-69,IGHV2-70,IGLV6-57,IGLV1-51,IGLV1-47,IGLV1-44,IGLV7-43,IGLV1-40,IGLV3-27,IGLV3-25,IGLV2-23,IGLV3-21,IGLV3-19,IGLV2-14,IGLV2-11
REAC	CD22 mediated BCR regulation	REAC:R-HSA-5690714	5.06759e-11	10.2952	60	693	24	10622	IGKV1-33,IGKV1-39,IGKV2D-40,IGKV1D-39,IGKV2D-30,IGKV2D-28,IGKV3D-20,IGKV1D-16,IGKV1D-12,IGHV1-69,IGHV2-70,IGLV6-57,IGLV1-51,IGLV1-47,IGLV1-44,IGLV7-43,IGLV1-40,IGLV3-27,IGLV3-25,IGLV2-23,IGLV3-21,IGLV3-19,IGLV2-14,IGLV2-11
REAC	Regulation of Complement cascade	REAC:R-HSA-977606	6.22284e-11	10.206	101	693	31	10622	IGKV1-33,IGKV1-39,IGKV2D-40,IGKV1D-39,IGKV2D-30,IGKV2D-28,IGKV3D-20,IGKV1D-16,IGKV1D-12,PROS1,C2,CFB,C4A,C4B,C3AR1,CPB2,IGHV1-69,IGHV2-70,IGLV6-57,IGLV1-51,IGLV1-47,IGLV1-44,IGLV7-43,IGLV1-40,IGLV3-27,IGLV3-25,IGLV2-23,IGLV3-21,IGLV3-19,IGLV2-14,IGLV2-11
REAC	Classical antibody-mediated complement activation	REAC:R-HSA-173623	7.84879e-11	10.1052	61	693	24	10622	IGKV1-33,IGKV1-39,IGKV2D-40,IGKV1D-39,IGKV2D-30,IGKV2D-28,IGKV3D-20,IGKV1D-16,IGKV1D-12,IGHV1-69,IGHV2-70,IGLV6-57,IGLV1-51,IGLV1-47,IGLV1-44,IGLV7-43,IGLV1-40,IGLV3-27,IGLV3-25,IGLV2-23,IGLV3-21,IGLV3-19,IGLV2-14,IGLV2-11
REAC	Role of LAT2/NTAL/LAB on calcium mobilization	REAC:R-HSA-2730905	2.23186e-10	9.65133	69	693	25	10622	IGKV1-33,IGKV1-39,IGKV2D-40,IGKV1D-39,IGKV2D-30,IGKV2D-28,IGKV3D-20,IGKV1D-16,IGKV1D-12,GAB2,IGHV1-69,IGHV2-70,IGLV6-57,IGLV1-51,IGLV1-47,IGLV1-44,IGLV7-43,IGLV1-40,IGLV3-27,IGLV3-25,IGLV2-23,IGLV3-21,IGLV3-19,IGLV2-14,IGLV2-11
REAC	FCERI mediated MAPK activation	REAC:R-HSA-2871796	5.13025e-10	9.28986	83	693	27	10622	VAV3,IGKV1-33,IGKV1-39,IGKV2D-40,IGKV1D-39,IGKV2D-30,IGKV2D-28,IGKV3D-20,IGKV1D-16,IGKV1D-12,MAPK8,IGHV1-69,IGHV2-70,MAPK1,IGLV6-57,IGLV1-51,IGLV1-47,IGLV1-44,IGLV7-43,IGLV1-40,IGLV3-27,IGLV3-25,IGLV2-23,IGLV3-21,IGLV3-19,IGLV2-14,IGLV2-11
REAC	Complement cascade	REAC:R-HSA-166658	1.04216e-09	8.98206	111	693	31	10622	IGKV1-33,IGKV1-39,IGKV2D-40,IGKV1D-39,IGKV2D-30,IGKV2D-28,IGKV3D-20,IGKV1D-16,IGKV1D-12,PROS1,C2,CFB,C4A,C4B,C3AR1,CPB2,IGHV1-69,IGHV2-70,IGLV6-57,IGLV1-51,IGLV1-47,IGLV1-44,IGLV7-43,IGLV1-40,IGLV3-27,IGLV3-25,IGLV2-23,IGLV3-21,IGLV3-19,IGLV2-14,IGLV2-11
REAC	Creation of C4 and C2 activators	REAC:R-HSA-166786	1.28243e-09	8.89197	68	693	24	10622	IGKV1-33,IGKV1-39,IGKV2D-40,IGKV1D-39,IGKV2D-30,IGKV2D-28,IGKV3D-20,IGKV1D-16,IGKV1D-12,IGHV1-69,IGHV2-70,IGLV6-57,IGLV1-51,IGLV1-47,IGLV1-44,IGLV7-43,IGLV1-40,IGLV3-27,IGLV3-25,IGLV2-23,IGLV3-21,IGLV3-19,IGLV2-14,IGLV2-11
REAC	Scavenging of heme from plasma	REAC:R-HSA-2168880	1.84736e-09	8.73345	69	693	24	10622	IGKV1-33,IGKV1-39,IGKV2D-40,IGKV1D-39,IGKV2D-30,IGKV2D-28,IGKV3D-20,IGKV1D-16,IGKV1D-12,IGHV1-69,IGHV2-70,IGLV6-57,IGLV1-51,IGLV1-47,IGLV1-44,IGLV7-43,IGLV1-40,IGLV3-27,IGLV3-25,IGLV2-23,IGLV3-21,IGLV3-19,IGLV2-14,IGLV2-11
REAC	Role of phospholipids in phagocytosis	REAC:R-HSA-2029485	1.92847e-09	8.71479	81	693	26	10622	FCGR2A,FCGR3A,IGKV1-33,IGKV1-39,IGKV2D-40,IGKV1D-39,IGKV2D-30,IGKV2D-28,IGKV3D-20,IGKV1D-16,IGKV1D-12,IGHV1-69,IGHV2-70,IGLV6-57,IGLV1-51,IGLV1-47,IGLV1-44,IGLV7-43,IGLV1-40,IGLV3-27,IGLV3-25,IGLV2-23,IGLV3-21,IGLV3-19,IGLV2-14,IGLV2-11
REAC	FCERI mediated Ca+2 mobilization	REAC:R-HSA-2871809	3.62878e-09	8.44024	83	693	26	10622	VAV3,IGKV1-33,IGKV1-39,IGKV2D-40,IGKV1D-39,IGKV2D-30,IGKV2D-28,IGKV3D-20,IGKV1D-16,IGKV1D-12,PPP3CB,IGHV1-69,IGHV2-70,IGLV6-57,IGLV1-51,IGLV1-47,IGLV1-44,IGLV7-43,IGLV1-40,IGLV3-27,IGLV3-25,IGLV2-23,IGLV3-21,IGLV3-19,IGLV2-14,IGLV2-11
REAC	FCGR3A-mediated IL10 synthesis	REAC:R-HSA-9664323	1.05143e-08	7.97822	93	693	27	10622	FCGR2A,FCGR3A,IGKV1-33,IGKV1-39,IGKV2D-40,IGKV1D-39,IGKV2D-30,IGKV2D-28,IGKV3D-20,IGKV1D-16,IGKV1D-12,ADCY1,IGHV1-69,IGHV2-70,IGLV6-57,IGLV1-51,IGLV1-47,IGLV1-44,IGLV7-43,IGLV1-40,IGLV3-27,IGLV3-25,IGLV2-23,IGLV3-21,IGLV3-19,IGLV2-14,IGLV2-11
REAC	Cell surface interactions at the vascular wall	REAC:R-HSA-202733	1.29528e-08	7.88764	190	693	40	10622	IGKV1-33,IGKV1-39,IGKV2D-40,IGKV1D-39,IGKV2D-30,IGKV2D-28,IGKV3D-20,IGKV1D-16,IGKV1D-12,MERTK,PROS1,ANGPT1,OLR1,IGHV1-69,IGHV2-70,SPN,ITGB3,PSG11,PSG2,PSG5,PSG4,PSG9,CD177,PPIL2,IGLV6-57,VPREB1,IGLV1-51,IGLV1-47,IGLV1-44,IGLV7-43,IGLV1-40,IGLV3-27,IGLV3-25,IGLV2-23,IGLV3-21,IGLV3-19,IGLV2-14,IGLV2-11,VPREB3,MIF
REAC	Regulation of actin dynamics for phagocytic cup formation	REAC:R-HSA-2029482	2.01452e-08	7.69583	116	693	30	10622	VAV3,FCGR2A,FCGR3A,IGKV1-33,IGKV1-39,IGKV2D-40,IGKV1D-39,IGKV2D-30,IGKV2D-28,IGKV3D-20,IGKV1D-16,IGKV1D-12,ACTR3,ACTB,IGHV1-69,IGHV2-70,MAPK1,IGLV6-57,IGLV1-51,IGLV1-47,IGLV1-44,IGLV7-43,IGLV1-40,IGLV3-27,IGLV3-25,IGLV2-23,IGLV3-21,IGLV3-19,IGLV2-14,IGLV2-11
REAC	Antigen activates B Cell Receptor (BCR) leading to generation of second messengers	REAC:R-HSA-983695	3.24621e-08	7.48862	84	693	25	10622	IGKV1-33,IGKV1-39,IGKV2D-40,IGKV1D-39,IGKV2D-30,IGKV2D-28,IGKV3D-20,IGKV1D-16,IGKV1D-12,ORAI2,IGHV1-69,IGHV2-70,IGLV6-57,IGLV1-51,IGLV1-47,IGLV1-44,IGLV7-43,IGLV1-40,IGLV3-27,IGLV3-25,IGLV2-23,IGLV3-21,IGLV3-19,IGLV2-14,IGLV2-11
REAC	FCGR3A-mediated phagocytosis	REAC:R-HSA-9664422	5.25005e-08	7.27984	113	693	29	10622	VAV3,FCGR3A,IGKV1-33,IGKV1-39,IGKV2D-40,IGKV1D-39,IGKV2D-30,IGKV2D-28,IGKV3D-20,IGKV1D-16,IGKV1D-12,ACTR3,ACTB,IGHV1-69,IGHV2-70,MAPK1,IGLV6-57,IGLV1-51,IGLV1-47,IGLV1-44,IGLV7-43,IGLV1-40,IGLV3-27,IGLV3-25,IGLV2-23,IGLV3-21,IGLV3-19,IGLV2-14,IGLV2-11
REAC	Leishmania phagocytosis	REAC:R-HSA-9664417	5.25005e-08	7.27984	113	693	29	10622	VAV3,FCGR3A,IGKV1-33,IGKV1-39,IGKV2D-40,IGKV1D-39,IGKV2D-30,IGKV2D-28,IGKV3D-20,IGKV1D-16,IGKV1D-12,ACTR3,ACTB,IGHV1-69,IGHV2-70,MAPK1,IGLV6-57,IGLV1-51,IGLV1-47,IGLV1-44,IGLV7-43,IGLV1-40,IGLV3-27,IGLV3-25,IGLV2-23,IGLV3-21,IGLV3-19,IGLV2-14,IGLV2-11
REAC	Parasite infection	REAC:R-HSA-9664407	5.25005e-08	7.27984	113	693	29	10622	VAV3,FCGR3A,IGKV1-33,IGKV1-39,IGKV2D-40,IGKV1D-39,IGKV2D-30,IGKV2D-28,IGKV3D-20,IGKV1D-16,IGKV1D-12,ACTR3,ACTB,IGHV1-69,IGHV2-70,MAPK1,IGLV6-57,IGLV1-51,IGLV1-47,IGLV1-44,IGLV7-43,IGLV1-40,IGLV3-27,IGLV3-25,IGLV2-23,IGLV3-21,IGLV3-19,IGLV2-14,IGLV2-11
REAC	Immunoregulatory interactions between a Lymphoid and a non-Lymphoid cell	REAC:R-HSA-198933	1.79375e-07	6.74624	181	693	37	10622	FCGR3A,FCGR2B,CD8A,CD8B,IGKV1-33,IGKV1-39,IGKV2D-40,IGKV1D-39,IGKV2D-30,IGKV2D-28,IGKV3D-20,IGKV1D-16,IGKV1D-12,SFTPD,KLRG1,KLRB1,CLEC2D,KLRF1,CLEC2B,KLRD1,IGHV1-69,IGHV2-70,HCST,TYROBP,IGLV6-57,IGLV1-51,IGLV1-47,IGLV1-44,IGLV7-43,IGLV1-40,IGLV3-27,IGLV3-25,IGLV2-23,IGLV3-21,IGLV3-19,IGLV2-14,IGLV2-11
REAC	Fcgamma receptor (FCGR) dependent phagocytosis	REAC:R-HSA-2029480	2.71797e-06	5.56576	140	693	30	10622	VAV3,FCGR2A,FCGR3A,IGKV1-33,IGKV1-39,IGKV2D-40,IGKV1D-39,IGKV2D-30,IGKV2D-28,IGKV3D-20,IGKV1D-16,IGKV1D-12,ACTR3,ACTB,IGHV1-69,IGHV2-70,MAPK1,IGLV6-57,IGLV1-51,IGLV1-47,IGLV1-44,IGLV7-43,IGLV1-40,IGLV3-27,IGLV3-25,IGLV2-23,IGLV3-21,IGLV3-19,IGLV2-14,IGLV2-11
REAC	Class C/3 (Metabotropic glutamate/pheromone receptors)	REAC:R-HSA-420499	4.50276e-06	5.34652	39	693	15	10622	GRM5,TAS2R7,TAS2R8,TAS2R9,TAS2R10,TAS2R13,TAS2R14,TAS2R50,TAS2R20,TAS2R19,TAS2R31,TAS2R46,TAS2R43,TAS2R30,TAS2R42
REAC	Binding and Uptake of Ligands by Scavenger Receptors	REAC:R-HSA-2173782	4.8426e-06	5.31492	97	693	24	10622	IGKV1-33,IGKV1-39,IGKV2D-40,IGKV1D-39,IGKV2D-30,IGKV2D-28,IGKV3D-20,IGKV1D-16,IGKV1D-12,IGHV1-69,IGHV2-70,IGLV6-57,IGLV1-51,IGLV1-47,IGLV1-44,IGLV7-43,IGLV1-40,IGLV3-27,IGLV3-25,IGLV2-23,IGLV3-21,IGLV3-19,IGLV2-14,IGLV2-11
REAC	FCERI mediated NF-kB activation	REAC:R-HSA-2871837	5.52353e-06	5.25778	136	693	29	10622	BCL10,IGKV1-33,IGKV1-39,IGKV2D-40,IGKV1D-39,IGKV2D-30,IGKV2D-28,IGKV3D-20,IGKV1D-16,IGKV1D-12,NFKB1,PSMB8,PSMB9,PSMB1,IGHV1-69,IGHV2-70,IGLV6-57,IGLV1-51,IGLV1-47,IGLV1-44,IGLV7-43,IGLV1-40,IGLV3-27,IGLV3-25,IGLV2-23,IGLV3-21,IGLV3-19,IGLV2-14,IGLV2-11
REAC	Innate Immune System	REAC:R-HSA-168249	6.02404e-06	5.22011	1090	693	118	10622	BCL10,VAV3,FCGR2A,HSPA6,FCGR3A,FCGR3B,IGKV1-33,IGKV1-39,IGKV2D-40,IGKV1D-39,IGKV2D-30,IGKV2D-28,IGKV3D-20,IGKV1D-16,IGKV1D-12,ACTR1B,IL1B,ACTR3,PROS1,MUC20,MUC4,NFKB1,MANBA,UBE2D3,HSPA1A,HSPA1B,NEU1,C2,CFB,C4A,C4B,AGER,PSMB8,PSMB9,CCR6,PSMB1,ACTB,RNF216,DBNL,NCF1,CTSB,DEFB136,DEFB135,DEFB134,DEFB130B,DEFB130A,ATP6V0D2,CTSL,CTSV,MAPK8,PPP3CB,PLAU,VCL,SFTPA2,SFTPA1,SFTPD,TSPAN14,TKFC,UNC93B1,ALDH3B…
REAC	Fc epsilon receptor (FCERI) signaling	REAC:R-HSA-2454202	1.06e-05	4.97469	182	693	34	10622	BCL10,VAV3,IGKV1-33,IGKV1-39,IGKV2D-40,IGKV1D-39,IGKV2D-30,IGKV2D-28,IGKV3D-20,IGKV1D-16,IGKV1D-12,NFKB1,PSMB8,PSMB9,PSMB1,MAPK8,PPP3CB,GAB2,IGHV1-69,IGHV2-70,MAPK1,IGLV6-57,IGLV1-51,IGLV1-47,IGLV1-44,IGLV7-43,IGLV1-40,IGLV3-27,IGLV3-25,IGLV2-23,IGLV3-21,IGLV3-19,IGLV2-14,IGLV2-11
REAC	Signaling by the B Cell Receptor (BCR)	REAC:R-HSA-983705	2.93386e-05	4.53256	163	693	31	10622	BCL10,IGKV1-33,IGKV1-39,IGKV2D-40,IGKV1D-39,IGKV2D-30,IGKV2D-28,IGKV3D-20,IGKV1D-16,IGKV1D-12,NFKB1,PSMB8,PSMB9,PSMB1,ORAI2,PPP3CB,IGHV1-69,IGHV2-70,IGLV6-57,IGLV1-51,IGLV1-47,IGLV1-44,IGLV7-43,IGLV1-40,IGLV3-27,IGLV3-25,IGLV2-23,IGLV3-21,IGLV3-19,IGLV2-14,IGLV2-11
REAC	Beta defensins	REAC:R-HSA-1461957	0.000442724	3.35387	40	693	13	10622	CCR6,DEFB136,DEFB135,DEFB134,DEFB130B,DEFB130A,DEFB115,DEFB116,DEFB118,DEFB119,DEFB121,DEFB123,DEFB124
REAC	Leishmania infection	REAC:R-HSA-9658195	0.000559766	3.25199	303	693	43	10622	VAV3,FCGR2A,FCGR3A,IGKV1-33,IGKV1-39,IGKV2D-40,IGKV1D-39,IGKV2D-30,IGKV2D-28,IGKV3D-20,IGKV1D-16,IGKV1D-12,IL1A,IL1B,ACTR3,GPR39,NFKB1,ACTB,IL6,NPSR1,ADCY1,MAPK8,C3AR1,SUGT1,IGHV1-69,IGHV2-70,MAPK1,IGLV6-57,IGLV1-51,IGLV1-47,IGLV1-44,IGLV7-43,IGLV1-40,IGLV3-27,IGLV3-25,IGLV2-23,IGLV3-21,IGLV3-19,IGLV2-14,IGLV2-11,GGT5,ADORA2A,GGT1
REAC	Glucuronidation	REAC:R-HSA-156588	0.000958538	3.01839	25	693	10	10622	UGT2B17,UGT2B15,UGT2B10,UGT2A3,UGT2B7,UGT2B11,UGT2B28,UGT2B4,UGT2A2,UGT2A1
REAC	Immune System	REAC:R-HSA-168256	0.00127869	2.89323	2038	693	181	10622	BCL10,VAV3,FCGR2A,HSPA6,FCGR3A,FCGR3B,FCGR2B,CD8A,CD8B,IGKV1-33,IGKV1-39,IGKV2D-40,IGKV1D-39,IGKV2D-30,IGKV2D-28,IGKV3D-20,IGKV1D-16,IGKV1D-12,ACTR1B,ZAP70,BCL2L11,ANAPC1,IL1A,IL1B,IL37,IL36B,IL36RN,IL1F10,IL1RN,ACTR3,TUBA3E,PTPN18,TUBA3D,PROS1,MUC20,MUC4,NFKB1,MANBA,UBE2D3,CENPE,SEC24D,IL9,HSPA1A,HSPA1B,NEU1,C2,CFB,C4A,C4B,AGER,BTNL2,HLA-DRA,HLA-DRB5,HLA-DRB1,HLA-DQB2,HLA-DOB,TAP2,PSMB8,PSMB9,TA…
REAC	Anti-inflammatory response favouring Leishmania parasite infection	REAC:R-HSA-9662851	0.00342194	2.46573	221	693	33	10622	FCGR2A,FCGR3A,IGKV1-33,IGKV1-39,IGKV2D-40,IGKV1D-39,IGKV2D-30,IGKV2D-28,IGKV3D-20,IGKV1D-16,IGKV1D-12,GPR39,IL6,NPSR1,ADCY1,IGHV1-69,IGHV2-70,IGLV6-57,IGLV1-51,IGLV1-47,IGLV1-44,IGLV7-43,IGLV1-40,IGLV3-27,IGLV3-25,IGLV2-23,IGLV3-21,IGLV3-19,IGLV2-14,IGLV2-11,GGT5,ADORA2A,GGT1
REAC	Leishmania parasite growth and survival	REAC:R-HSA-9664433	0.00342194	2.46573	221	693	33	10622	FCGR2A,FCGR3A,IGKV1-33,IGKV1-39,IGKV2D-40,IGKV1D-39,IGKV2D-30,IGKV2D-28,IGKV3D-20,IGKV1D-16,IGKV1D-12,GPR39,IL6,NPSR1,ADCY1,IGHV1-69,IGHV2-70,IGLV6-57,IGLV1-51,IGLV1-47,IGLV1-44,IGLV7-43,IGLV1-40,IGLV3-27,IGLV3-25,IGLV2-23,IGLV3-21,IGLV3-19,IGLV2-14,IGLV2-11,GGT5,ADORA2A,GGT1
REAC	Defensins	REAC:R-HSA-1461973	0.00710775	2.14827	50	693	13	10622	CCR6,DEFB136,DEFB135,DEFB134,DEFB130B,DEFB130A,DEFB115,DEFB116,DEFB118,DEFB119,DEFB121,DEFB123,DEFB124
REAC	Phase II - Conjugation of compounds	REAC:R-HSA-156580	0.00890042	2.05059	107	693	20	10622	UGT2B17,UGT2B15,UGT2B10,UGT2A3,UGT2B7,UGT2B11,UGT2B28,UGT2B4,UGT2A2,UGT2A1,SULT1B1,SULT1E1,MAT1A,NNMT,ESD,SULT1A4,SULT2A1,GSTT2B,GGT5,GGT1
REAC	Adaptive Immune System	REAC:R-HSA-1280218	0.0333153	1.47736	799	693	80	10622	BCL10,FCGR3A,FCGR2B,CD8A,CD8B,IGKV1-33,IGKV1-39,IGKV2D-40,IGKV1D-39,IGKV2D-30,IGKV2D-28,IGKV3D-20,IGKV1D-16,IGKV1D-12,ACTR1B,ZAP70,ANAPC1,TUBA3E,TUBA3D,NFKB1,UBE2D3,CENPE,SEC24D,BTNL2,HLA-DRA,HLA-DRB5,HLA-DRB1,HLA-DQB2,HLA-DOB,TAP2,PSMB8,PSMB9,TAP1,PSMB1,FBXL18,UBE2D4,NCF1,ORAI2,FBXL13,CTSB,LONRF1,CTSL,CTSV,PPP3CB,SEC24C,SFTPD,ZBTB16,KLRG1,KLRB1,CLEC2D,KLRF1,CLEC2B,KLRD1,IGHV1-69,IGHV2-70,HERC2,K…
WP	Glucuronidation	WP:WP698	3.79036e-05	4.42132	26	486	11	7562	UGT2B17,UGT2B15,UGT2B10,UGT2A3,UGT2B7,UGT2B11,UGT2B28,UGT2B4,UGT2A2,UGT2A1,PGM5
WP	15q13.3 copy number variation syndrome	WP:WP4942	8.61681e-05	4.06465	18	486	9	7562	CHRFAM7A,GOLGA8R,GOLGA8H,FAN1,MTMR10,TRPM1,MIR211,CHRNA7,CCL5
WP	16p11.2 proximal deletion syndrome	WP:WP4949	0.00337279	2.47201	76	486	16	7562	NFKB1,IGFBP3,MIR3680-1,MIR3680-2,SPN,QPRT,C16ORF54,ZG16,KIF22,MAZ,PRRT2,PAGR1,MVP,CDIPT,CDIPTOSP,SEZ6L2
WP	Osteopontin Signaling	WP:WP1434	0.0136575	1.86463	13	486	6	7562	SPP1,NFKB1,PLAU,MAP3K14,ITGB3,MAPK1
WP	T-Cell antigen Receptor (TCR) Signaling Pathway	WP:WP69	0.0330871	1.48034	91	486	16	7562	BCL10,VAV3,CD8A,ZAP70,IL1A,IL1B,NFKB1,IL9,IL6,DBNL,MIR6837,MAPK8,GAB2,MAP3K14,CRKL,MAPK1
WP	Pathogenesis of SARS-CoV-2 Mediated by nsp9-nsp10 Complex	WP:WP4884	0.0392556	1.4061	21	486	7	7562	CD8A,CD8B,ZAP70,HLA-DRA,HLA-DRB5,HLA-DRB1,IL6
TF	Factor: Sox-30; motif: NAACAATN; match class: 1	TF:M11641_1	0.00136358	2.86532	243	1290	38	19917	NBPF4,NBPF6,FNDC7,RGPD2,FAHD2A,FAHD2B,MALL,UGT2A2,MEPE,FAM174A,IL9,FKBP9,PMPCB,MSS51,MAT1A,OR4A5,NOX4,A2M,CLEC2D,CLEC7A,OLR1,PRB1,HNRNPA1L2,RNASE9,RNASE11,FAN1,EEF2K,LRRC37B,C17ORF64,EFCAB3,IRGQ,ZNF576,SRRM5,IRGC,ELSPBP1,CABP5,DEFB121,ATP5PO
TF	Factor: ER-alpha; motif: TGACCYN; match class: 1	TF:M03547_1	0.00198223	2.70285	749	1290	84	19917	CYP4B1,FNDC7,MRPS5,PROM2,DUSP2,FBLN7,RABL2A,TUBA3E,CFC1B,CFC1,ZNF717,SNX4,UROC1,CISD2,TAF11L14,PRSS16,FSCN1,CAMK2B,LRWD1,RASA4B,RASA4,FAM185A,TRPM3,NAA35,NUTM2F,ZNF782,NUTM2G,WASHC2C,MSMB,ANTXRL,FRMPD2,ARHGAP22,WASHC2A,ASAH2,SFTPA1,NUTM2B,NUTM2E,NUTM2A,NUTM2D,PPP1R32,NDUFV1,ACY3,TCIRG1,DENND5B,ETFBKMT,ZNF140,RNASE2,RNASE13,ARHGEF40,GOLGA6L9,ALPK3,VWA3A,SLC6A2,SLC5A10,B9D1,HEATR9,LYZL6,TBC1D3B,TBC…
TF	Factor: RARA; motif: GAGGTCAAAAGGTCAAKK	TF:M08018	0.0174646	1.75784	4780	1290	377	19917	TEX38,CYP4Z1,STIL,CMPK1,HENMT1,PRPF38B,AKNAD1,CLCC1,ACP6,NUDT4B,NBPF9,FCGR2A,FCRLA,RNF103,CD8A,CD8B,MRPS5,KCNIP3,FAHD2A,STARD7,TMEM127,FAM178B,COX5B,C2ORF92,ECRG4,RGPD3,CD8B2,ACOXL,POLR1B,CHCHD5,IL36B,IL1RN,CCDC74B,TUBA3E,IMP4,PTPN18,CFC1B,CFC1,TUBA3D,CCDC74A,ZNF717,STX19,SNX4,OSBPL11,UROC1,CHST13,TMCC1,ALG1L2,MUC20,MUC4,YTHDC1,UGT2B17,UGT2B15,UGT2B10,UGT2B7,UGT2B11,UGT2B28,UGT2B4,UGT2A2,HSD17B11…
TF	Factor: Foxm1; motif: NTGTTTRT	TF:M07255	0.0184518	1.73396	5862	1290	451	19917	TMEM275,MKNK1,CYP4Z1,PDZK1IP1,STIL,NEGR1,BCL10,DDAH1,CCN1,COL24A1,NBPF4,NBPF6,PRPF38B,FNDC7,STXBP3,AKNAD1,GPSM2,BCL9,NUDT4B,SDHC,RMND5A,CD8A,CD8B,RGPD2,TRIM43B,TRIM43,DUSP2,ANKRD36,ZAP70,CD8B2,NPHP1,ANAPC1,FBLN7,ZC3H8,ZC3H6,TTL,IL1A,IL36B,IL36RN,FOXD4L1,RABL2A,SLC35F5,POTEF,CCDC74B,ARHGEF4,FAM168B,PLEKHB2,POTEE,TUBA3D,NCKAP5,PROS1,ARL13B,STX19,DHFR2,NSUN3,SNX4,ALG1L,ROPN1B,SLC41A3,TMCC1,CWH43,TMP…
TF	Factor: HOXA13; motif: ATAAMA; match class: 1	TF:M01292_1	0.02019	1.69486	8473	1290	625	19917	CYP4A11,CYP4X1,CYP4A22,STIL,NEGR1,ZNHIT6,RNPC3,AMY2B,SLC25A24,FAM102B,FNDC7,GPSM2,BCL9,GJA8,NBPF11,PPIAL4G,NBPF14,MPZ,CFAP126,FCGR2A,HSPA6,DUSP12,ATF6,KDM3A,CD8B,RGPD2,MRPS5,ZNF2,TRIM43B,TRIM43,ANKRD36C,ANKRD36,ANKRD36B,C2ORF92,UXS1,CD8B2,ST6GAL2,LIMS3,NPHP1,BUB1,ANAPC1,ZC3H8,POLR1B,IL1A,IL37,IL36RN,IL1F10,IL1RN,PAX8,CBWD2,FOXD4L1,RAB6C,CCDC74B,CFC1B,CFC1,POTEJ,AMER3,ARHGEF4,FAM168B,PLEKHB2,RAB6D…
HP	Abnormal aortic valve cusp morphology	HP:0031567	0.00503601	2.29791	87	276	18	4511	FOXE3,SLC25A24,GJA5,GJA8,SKIV2L,TNXB,ACTB,GTF2IRD1,GTF2I,GATA4,FDFT1,HNRNPK,PRKG1,NADSYN1,MFAP5,MYH11,MMP2,KANSL1
HP	Bicuspid aortic valve	HP:0001647	0.018096	1.74242	86	276	17	4511	FOXE3,SLC25A24,GJA5,GJA8,SKIV2L,ACTB,GTF2IRD1,GTF2I,GATA4,FDFT1,HNRNPK,PRKG1,NADSYN1,MFAP5,MYH11,MMP2,KANSL1

## Sheet: 60min
source	term_name	term_id	adjusted_p_value	negative_log10_of_adjusted_p_value	term_size	query_size	intersection_size	effective_domain_size	intersections
GO:MF	antigen binding	GO:0003823	1.0088e-28	27.9962	163	1236	62	18679	IGKV4-1,IGKV5-2,IGKV1-5,IGKV3-11,IGKV3-15,IGKV1-16,IGKV1-17,IGKV3-20,IGKV2-30,IGKV1-33,IGKV1-39,IGKV2D-40,IGKV1D-39,IGKV2D-28,IGKV1D-16,IGKV1D-12,HLA-DRA,HLA-DRB5,HLA-DRB1,HLA-DQB1,TAP2,TAP1,HLA-DPA1,HLA-DPB1,PLG,KLRD1,KLRC2,IGHV3-43,IGHV1-45,IGHV1-46,IGHV3-48,IGHV3-49,IGHV5-51,IGHV3-53,IGHV1-58,IGHV4-59,IGHV4-61,IGHV3-64,IGHV3-66,IGHV1-69,IGHV2-70D,IGHV1-69-2,IGHV1-69D,IGHV2-70,IGHV3-72,IGHV3-73…
GO:MF	immunoglobulin receptor binding	GO:0034987	2.58276e-07	6.58792	77	1236	23	18679	IGHV3-43,IGHV1-45,IGHV1-46,IGHV3-48,IGHV3-49,IGHV5-51,IGHV3-53,IGHV1-58,IGHV4-59,IGHV4-61,IGHV3-64,IGHV3-66,IGHV1-69,IGHV2-70D,IGHV1-69-2,IGHV1-69D,IGHV2-70,IGHV3-72,IGHV3-73,IGHV3-74,IGHV7-81,IGHV1OR15-9,IGHV3OR15-7
GO:MF	bitter taste receptor activity	GO:0033038	2.81702e-07	6.55021	20	1236	12	18679	TAS2R7,TAS2R8,TAS2R9,TAS2R10,TAS2R13,TAS2R14,TAS2R50,TAS2R20,TAS2R31,TAS2R46,TAS2R43,TAS2R30
GO:MF	carbohydrate binding	GO:0030246	1.04059e-05	4.98272	277	1236	45	18679	RPIA,MANBA,C4B,HLA-DRA,HLA-DRB1,GCK,FBP1,SFTPA2,SFTPA1,SFTPD,SLC2A3,CLEC4A,CLEC6A,CLEC4D,CLEC4E,KLRG1,KLRB1,CLEC2D,CLECL1,CD69,KLRF1,CLEC2B,KLRF2,CLEC2A,CLEC12A,CLEC1B,CLEC12B,CLEC9A,CLEC1A,CLEC7A,OLR1,KLRD1,KLRK1,KLRC3,KLRC2,KLRC1,NOMO1,NOMO3,NOMO2,CLEC19A,ZG16,CDIPT,CLEC18B,MRC2,PFKL
GO:MF	taste receptor activity	GO:0008527	1.48703e-05	4.82768	26	1236	12	18679	TAS2R7,TAS2R8,TAS2R9,TAS2R10,TAS2R13,TAS2R14,TAS2R50,TAS2R20,TAS2R31,TAS2R46,TAS2R43,TAS2R30
GO:MF	CCR chemokine receptor binding	GO:0048020	2.01556e-05	4.6956	48	1236	16	18679	CCL26,CCL24,DEFB106B,DEFB130B,DEFB130A,CCL5,CCL16,CCL14,CCL15,CCL23,CCL18,CCL3,CCL4,CCL3L3,CCL4L2,CCL25
GO:MF	MHC protein complex binding	GO:0023023	0.000105215	3.97792	25	1236	11	18679	CD8A,HLA-DRA,HLA-DRB1,HLA-DOB,HLA-DMB,HLA-DMA,HLA-DOA,ANXA11,KLRD1,KLRC2,KLRC1
GO:MF	chemokine activity	GO:0008009	0.000191325	3.71823	49	1236	15	18679	CXCL14,CCL26,CCL24,CCL5,CCL16,CCL14,CCL15-CCL14,CCL15,CCL23,CCL18,CCL3,CCL4,CCL3L3,CCL4L2,CCL25
GO:MF	interleukin-1 receptor binding	GO:0005149	0.000194304	3.71152	17	1236	9	18679	IL1A,IL1B,IL37,IL36G,IL36A,IL36B,IL36RN,IL1F10,IL1RN
GO:MF	chemokine receptor binding	GO:0042379	0.000387418	3.41182	72	1236	18	18679	CXCL14,CCL26,CCL24,DEFB106B,DEFB130B,DEFB130A,CCL5,CCL16,CCL14,CCL15-CCL14,CCL15,CCL23,CCL18,CCL3,CCL4,CCL3L3,CCL4L2,CCL25
GO:MF	MHC class II receptor activity	GO:0032395	0.00113684	2.9443	8	1236	6	18679	HLA-DRA,HLA-DRB1,HLA-DQB2,HLA-DOB,HLA-DOA,HLA-DPA1
GO:MF	cytokine activity	GO:0005125	0.00757684	2.12051	235	1236	34	18679	IL1A,IL1B,IL37,IL36G,IL36A,IL36B,IL36RN,IL1F10,IL1RN,SPP1,CXCL14,IL9,IL6,CCL26,CCL24,GDF10,GDF2,GREM1,IL34,CCL5,CCL16,CCL14,CCL15-CCL14,CCL15,CCL23,CCL18,CCL3,CCL4,CCL3L3,CCL4L2,WNT3,WNT9B,CCL25,MIF
GO:MF	ribonuclease A activity	GO:0004522	0.0104862	1.97938	4	1236	4	18679	RNASE4,RNASE1,RNASE2,RNASE8
GO:MF	omega peptidase activity	GO:0008242	0.0156083	1.80664	136	1236	23	18679	USP17L10,USP17L11,USP17L12,USP17L13,USP17L15,USP17L17,USP17L18,USP17L19,USP17L20,USP17L21,USP17L22,USP17L23,USP17L5,USP53,USP17L4,USP17L7,USP54,USP35,USP31,USP32,GGT2,GGTLC2,GGT5
GO:MF	MHC class II protein complex binding	GO:0023026	0.0323649	1.48993	17	1236	7	18679	HLA-DRA,HLA-DRB1,HLA-DOB,HLA-DMB,HLA-DMA,HLA-DOA,ANXA11
GO:MF	protein-arginine deiminase activity	GO:0004668	0.0496638	1.30396	5	1236	4	18679	PADI2,PADI1,PADI3,PADI4
GO:BP	adaptive immune response	GO:0002250	1.99109e-31	30.7009	715	1242	147	18123	BCL10,CD8A,CD8B,IGKJ1,IGKV4-1,IGKV5-2,IGKV1-5,IGKV1-6,IGKV3-7,IGKV1-8,IGKV1-9,IGKV3-11,IGKV1-12,IGKV3-15,IGKV1-16,IGKV1-17,IGKV3-20,IGKV6-21,IGKV2-24,IGKV1-27,IGKV2-28,IGKV2-30,IGKV1-33,IGKV1-37,IGKV1-39,IGKV2-40,IGKV2D-40,IGKV1D-39,IGKV1D-37,IGKV2D-30,IGKV2D-29,IGKV2D-28,IGKV2D-26,IGKV2D-24,IGKV6D-21,IGKV3D-20,IGKV6D-41,IGKV1D-17,IGKV1D-16,IGKV3D-15,IGKV1D-12,IGKV3D-11,IGKV1D-42,IGKV1D-43,IGKV1D…
GO:BP	phagocytosis, recognition	GO:0006910	3.81263e-28	27.4188	133	1242	57	18123	IGKV4-1,IGKV5-2,IGKV1-5,IGKV3-11,IGKV1-12,IGKV3-15,IGKV1-16,IGKV1-17,IGKV3-20,IGKV2-28,IGKV2-30,IGKV1-33,IGKV1-39,IGKV2D-40,IGKV1D-39,IGKV2D-30,IGKV2D-28,IGKV3D-20,IGKV1D-16,IGKV1D-12,C4B,SFTPA1,CLEC7A,IGHV3-43,IGHV1-45,IGHV1-46,IGHV3-48,IGHV3-49,IGHV5-51,IGHV3-53,IGHV1-58,IGHV4-59,IGHV4-61,IGHV3-64,IGHV3-66,IGHV1-69,IGHV2-70D,IGHV1-69-2,IGHV1-69D,IGHV2-70,IGHV3-72,IGHV3-73,IGHV3-74,IGHV7-81,IGHV…
GO:BP	complement activation, classical pathway	GO:0006958	1.03316e-26	25.9858	140	1242	57	18123	IGKV4-1,IGKV5-2,IGKV1-5,IGKV3-11,IGKV1-12,IGKV3-15,IGKV1-16,IGKV1-17,IGKV3-20,IGKV2-28,IGKV2-30,IGKV1-33,IGKV1-39,IGKV2D-40,IGKV1D-39,IGKV2D-30,IGKV2D-28,IGKV3D-20,IGKV1D-16,IGKV1D-12,C2,C4A,C4B,IGHV3-43,IGHV1-45,IGHV1-46,IGHV3-48,IGHV3-49,IGHV5-51,IGHV3-53,IGHV1-58,IGHV4-59,IGHV4-61,IGHV3-64,IGHV3-66,IGHV1-69,IGHV2-70D,IGHV1-69-2,IGHV1-69D,IGHV2-70,IGHV3-72,IGHV3-73,IGHV3-74,IGHV7-81,IGHV1OR15-9…
GO:BP	complement activation	GO:0006956	1.57485e-26	25.8028	178	1242	64	18123	IGKV4-1,IGKV5-2,IGKV1-5,IGKV3-11,IGKV1-12,IGKV3-15,IGKV1-16,IGKV1-17,IGKV3-20,IGKV2-28,IGKV2-30,IGKV1-33,IGKV1-39,IGKV2D-40,IGKV1D-39,IGKV2D-30,IGKV2D-28,IGKV3D-20,IGKV1D-16,IGKV1D-12,IL1B,PROS1,C2,CFB,C4A,C4B,C3AR1,A2M,IGHV3-43,IGHV1-45,IGHV1-46,IGHV3-48,IGHV3-49,IGHV5-51,IGHV3-53,IGHV1-58,IGHV4-59,IGHV4-61,IGHV3-64,IGHV3-66,IGHV1-69,IGHV2-70D,IGHV1-69-2,IGHV1-69D,IGHV2-70,IGHV3-72,IGHV3-73,IGHV…
GO:BP	opsonization	GO:0008228	2.28405e-24	23.6413	69	1242	39	18123	IGKV4-1,IGKV5-2,IGKV1-5,IGKV3-11,IGKV1-12,IGKV3-15,IGKV1-16,IGKV1-17,IGKV3-20,IGKV2-28,IGKV2-30,IGKV1-33,IGKV1-39,IGKV2D-40,IGKV1D-39,IGKV2D-30,IGKV2D-28,IGKV3D-20,IGKV1D-16,IGKV1D-12,C4B,SFTPA1,IGHV1-46,IGHV3-48,IGHV3-53,IGHV4-59,IGHV1-69,IGHV2-70,IGLV6-57,IGLV1-51,IGLV1-47,IGLV1-44,IGLV7-43,IGLV1-40,IGLV3-27,IGLV3-25,IGLV2-23,IGLV3-21,IGLV3-19
GO:BP	humoral immune response mediated by circulating immunoglobulin	GO:0002455	2.56984e-24	23.5901	153	1242	57	18123	IGKV4-1,IGKV5-2,IGKV1-5,IGKV3-11,IGKV1-12,IGKV3-15,IGKV1-16,IGKV1-17,IGKV3-20,IGKV2-28,IGKV2-30,IGKV1-33,IGKV1-39,IGKV2D-40,IGKV1D-39,IGKV2D-30,IGKV2D-28,IGKV3D-20,IGKV1D-16,IGKV1D-12,C2,C4A,C4B,IGHV3-43,IGHV1-45,IGHV1-46,IGHV3-48,IGHV3-49,IGHV5-51,IGHV3-53,IGHV1-58,IGHV4-59,IGHV4-61,IGHV3-64,IGHV3-66,IGHV1-69,IGHV2-70D,IGHV1-69-2,IGHV1-69D,IGHV2-70,IGHV3-72,IGHV3-73,IGHV3-74,IGHV7-81,IGHV1OR15-9…
GO:BP	immune response	GO:0006955	8.84271e-23	22.0534	2544	1242	309	18123	PADI2,PADI4,BCL10,VAV3,STXBP3,CD8A,CD8B,IGKV3OR2-268,IGKJ1,IGKV4-1,IGKV5-2,IGKV1-5,IGKV1-6,IGKV3-7,IGKV1-8,IGKV1-9,IGKV3-11,IGKV1-12,IGKV3-15,IGKV1-16,IGKV1-17,IGKV3-20,IGKV6-21,IGKV2-24,IGKV1-27,IGKV2-28,IGKV2-30,IGKV1-33,IGKV1-37,IGKV1-39,IGKV2-40,IGKV2D-40,IGKV1D-39,IGKV1D-37,IGKV2D-30,IGKV2D-29,IGKV2D-28,IGKV2D-26,IGKV2D-24,IGKV6D-21,IGKV3D-20,IGKV6D-41,IGKV1D-17,IGKV1D-16,IGKV3D-15,IGKV1D-12…
GO:BP	regulation of complement activation	GO:0030449	9.57431e-22	21.0189	110	1242	46	18123	IGKV4-1,IGKV5-2,IGKV1-5,IGKV3-11,IGKV1-12,IGKV3-15,IGKV1-16,IGKV1-17,IGKV3-20,IGKV2-28,IGKV2-30,IGKV1-33,IGKV1-39,IGKV2D-40,IGKV1D-39,IGKV2D-30,IGKV2D-28,IGKV3D-20,IGKV1D-16,IGKV1D-12,IL1B,PROS1,C2,CFB,C4A,C4B,C3AR1,A2M,IGHV1-46,IGHV3-48,IGHV3-53,IGHV4-59,IGHV1-69,IGHV2-70,CD19,IGLV6-57,IGLV1-51,IGLV1-47,IGLV1-44,IGLV7-43,IGLV1-40,IGLV3-27,IGLV3-25,IGLV2-23,IGLV3-21,IGLV3-19
GO:BP	immune response-regulating cell surface receptor signaling pathway	GO:0002768	1.75999e-20	19.7545	510	1242	103	18123	BCL10,VAV3,IGKV4-1,IGKV5-2,IGKV1-5,IGKV3-11,IGKV1-12,IGKV3-15,IGKV1-16,IGKV1-17,IGKV3-20,IGKV2-28,IGKV2-30,IGKV1-33,IGKV1-39,IGKV2D-40,IGKV1D-39,IGKV2D-30,IGKV2D-28,IGKV3D-20,IGKV1D-16,IGKV1D-12,ZAP70,ACTR3,MUC20,MUC4,NFKB1,BTN3A2,BTN2A2,BTN3A1,BTN3A3,BTN2A1,BTN1A1,BTNL2,HLA-DRA,HLA-DRB5,HLA-DRB1,HLA-DQB2,PSMB8,PSMB9,HLA-DPA1,HLA-DPB1,PSMB1,SH2B2,BLK,MAPK8,PPP3CB,GAB2,C3AR1,CLEC4A,CLEC6A,CLEC4D,C…
GO:BP	immune response-regulating signaling pathway	GO:0002764	2.833e-20	19.5478	513	1242	103	18123	BCL10,VAV3,IGKV4-1,IGKV5-2,IGKV1-5,IGKV3-11,IGKV1-12,IGKV3-15,IGKV1-16,IGKV1-17,IGKV3-20,IGKV2-28,IGKV2-30,IGKV1-33,IGKV1-39,IGKV2D-40,IGKV1D-39,IGKV2D-30,IGKV2D-28,IGKV3D-20,IGKV1D-16,IGKV1D-12,ZAP70,ACTR3,MUC20,MUC4,NFKB1,BTN3A2,BTN2A2,BTN3A1,BTN3A3,BTN2A1,BTN1A1,BTNL2,HLA-DRA,HLA-DRB5,HLA-DRB1,HLA-DQB2,PSMB8,PSMB9,HLA-DPA1,HLA-DPB1,PSMB1,SH2B2,BLK,MAPK8,PPP3CB,GAB2,C3AR1,CLEC4A,CLEC6A,CLEC4D,C…
GO:BP	immunoglobulin mediated immune response	GO:0016064	9.06059e-20	19.0428	221	1242	63	18123	BCL10,IGKV4-1,IGKV5-2,IGKV1-5,IGKV3-11,IGKV1-12,IGKV3-15,IGKV1-16,IGKV1-17,IGKV3-20,IGKV2-28,IGKV2-30,IGKV1-33,IGKV1-39,IGKV2D-40,IGKV1D-39,IGKV2D-30,IGKV2D-28,IGKV3D-20,IGKV1D-16,IGKV1D-12,TFRC,C2,C4A,C4B,HLA-DQB1,CCR6,SHLD2,IGHV3-43,IGHV1-45,IGHV1-46,IGHV3-48,IGHV3-49,IGHV5-51,IGHV3-53,IGHV1-58,IGHV4-59,IGHV4-61,IGHV3-64,IGHV3-66,IGHV1-69,IGHV2-70D,IGHV1-69-2,IGHV1-69D,IGHV2-70,IGHV3-72,IGHV3-7…
GO:BP	immune response-activating cell surface receptor signaling pathway	GO:0002429	1.6533e-19	18.7816	475	1242	97	18123	BCL10,VAV3,IGKV4-1,IGKV5-2,IGKV1-5,IGKV3-11,IGKV1-12,IGKV3-15,IGKV1-16,IGKV1-17,IGKV3-20,IGKV2-28,IGKV2-30,IGKV1-33,IGKV1-39,IGKV2D-40,IGKV1D-39,IGKV2D-30,IGKV2D-28,IGKV3D-20,IGKV1D-16,IGKV1D-12,ZAP70,ACTR3,MUC20,MUC4,NFKB1,BTN3A2,BTN2A2,BTN3A1,BTN3A3,BTN2A1,BTN1A1,BTNL2,HLA-DRA,HLA-DRB5,HLA-DRB1,HLA-DQB2,PSMB8,PSMB9,HLA-DPA1,HLA-DPB1,PSMB1,SH2B2,BLK,C3AR1,CLEC4A,CLEC6A,CLEC4D,CLEC4E,KLRD1,KLRC2,…
GO:BP	immune response-activating signal transduction	GO:0002757	1.6533e-19	18.7816	475	1242	97	18123	BCL10,VAV3,IGKV4-1,IGKV5-2,IGKV1-5,IGKV3-11,IGKV1-12,IGKV3-15,IGKV1-16,IGKV1-17,IGKV3-20,IGKV2-28,IGKV2-30,IGKV1-33,IGKV1-39,IGKV2D-40,IGKV1D-39,IGKV2D-30,IGKV2D-28,IGKV3D-20,IGKV1D-16,IGKV1D-12,ZAP70,ACTR3,MUC20,MUC4,NFKB1,BTN3A2,BTN2A2,BTN3A1,BTN3A3,BTN2A1,BTN1A1,BTNL2,HLA-DRA,HLA-DRB5,HLA-DRB1,HLA-DQB2,PSMB8,PSMB9,HLA-DPA1,HLA-DPB1,PSMB1,SH2B2,BLK,C3AR1,CLEC4A,CLEC6A,CLEC4D,CLEC4E,KLRD1,KLRC2,…
GO:BP	B cell mediated immunity	GO:0019724	2.00767e-19	18.6973	224	1242	63	18123	BCL10,IGKV4-1,IGKV5-2,IGKV1-5,IGKV3-11,IGKV1-12,IGKV3-15,IGKV1-16,IGKV1-17,IGKV3-20,IGKV2-28,IGKV2-30,IGKV1-33,IGKV1-39,IGKV2D-40,IGKV1D-39,IGKV2D-30,IGKV2D-28,IGKV3D-20,IGKV1D-16,IGKV1D-12,TFRC,C2,C4A,C4B,HLA-DQB1,CCR6,SHLD2,IGHV3-43,IGHV1-45,IGHV1-46,IGHV3-48,IGHV3-49,IGHV5-51,IGHV3-53,IGHV1-58,IGHV4-59,IGHV4-61,IGHV3-64,IGHV3-66,IGHV1-69,IGHV2-70D,IGHV1-69-2,IGHV1-69D,IGHV2-70,IGHV3-72,IGHV3-7…
GO:BP	humoral immune response	GO:0006959	4.5385e-18	17.3431	383	1242	83	18123	IGKV4-1,IGKV5-2,IGKV1-5,IGKV3-11,IGKV1-12,IGKV3-15,IGKV1-16,IGKV1-17,IGKV3-20,IGKV2-28,IGKV2-30,IGKV1-33,IGKV1-39,IGKV2D-40,IGKV1D-39,IGKV2D-30,IGKV2D-28,IGKV3D-20,IGKV1D-16,IGKV1D-12,IL1B,IL36RN,PROS1,CXCL14,H2BC10,H2BC11,H2BC12,C2,CFB,C4A,C4B,HLA-DRB1,CCR6,IL6,DEFA3,DEFA5,SPAG11B,SFTPD,C3AR1,A2M,ANG,RNASE6,RNASE3,RNASE7,IGHV3-43,IGHV1-45,IGHV1-46,IGHV3-48,IGHV3-49,IGHV5-51,IGHV3-53,IGHV1-58,IGH…
GO:BP	lymphocyte mediated immunity	GO:0002449	4.72812e-18	17.3253	360	1242	80	18123	BCL10,CD8A,IGKV4-1,IGKV5-2,IGKV1-5,IGKV3-11,IGKV1-12,IGKV3-15,IGKV1-16,IGKV1-17,IGKV3-20,IGKV2-28,IGKV2-30,IGKV1-33,IGKV1-39,IGKV2D-40,IGKV1D-39,IGKV2D-30,IGKV2D-28,IGKV3D-20,IGKV1D-16,IGKV1D-12,IL1B,TFRC,BTN3A2,BTN3A3,C2,C4A,C4B,AGER,HLA-DRA,HLA-DRB1,HLA-DQB1,CCR6,IL6,PPP3CB,SHLD2,KLRF2,CLEC2A,CLEC12B,KLRD1,KLRK1,KLRC2,KLRC1,IGHV3-43,IGHV1-45,IGHV1-46,IGHV3-48,IGHV3-49,IGHV5-51,IGHV3-53,IGHV1-58…
GO:BP	activation of immune response	GO:0002253	5.99994e-18	17.2219	566	1242	105	18123	BCL10,VAV3,IGKV4-1,IGKV5-2,IGKV1-5,IGKV3-11,IGKV1-12,IGKV3-15,IGKV1-16,IGKV1-17,IGKV3-20,IGKV2-28,IGKV2-30,IGKV1-33,IGKV1-39,IGKV2D-40,IGKV1D-39,IGKV2D-30,IGKV2D-28,IGKV3D-20,IGKV1D-16,IGKV1D-12,ZAP70,IL1B,ACTR3,PROS1,MUC20,MUC4,NFKB1,BTN3A2,BTN2A2,BTN3A1,BTN3A3,BTN2A1,BTN1A1,C2,CFB,C4A,C4B,BTNL2,HLA-DRA,HLA-DRB5,HLA-DRB1,HLA-DQB2,PSMB8,PSMB9,HLA-DPA1,HLA-DPB1,PSMB1,SH2B2,BLK,C3AR1,CLEC4A,CLEC6A,…
GO:BP	regulation of humoral immune response	GO:0002920	1.64434e-17	16.784	134	1242	46	18123	IGKV4-1,IGKV5-2,IGKV1-5,IGKV3-11,IGKV1-12,IGKV3-15,IGKV1-16,IGKV1-17,IGKV3-20,IGKV2-28,IGKV2-30,IGKV1-33,IGKV1-39,IGKV2D-40,IGKV1D-39,IGKV2D-30,IGKV2D-28,IGKV3D-20,IGKV1D-16,IGKV1D-12,IL1B,PROS1,C2,CFB,C4A,C4B,C3AR1,A2M,IGHV1-46,IGHV3-48,IGHV3-53,IGHV4-59,IGHV1-69,IGHV2-70,CD19,IGLV6-57,IGLV1-51,IGLV1-47,IGLV1-44,IGLV7-43,IGLV1-40,IGLV3-27,IGLV3-25,IGLV2-23,IGLV3-21,IGLV3-19
GO:BP	Fc-epsilon receptor signaling pathway	GO:0038095	4.6806e-17	16.3297	167	1242	51	18123	BCL10,VAV3,IGKV4-1,IGKV5-2,IGKV1-5,IGKV3-11,IGKV1-12,IGKV3-15,IGKV1-16,IGKV1-17,IGKV3-20,IGKV2-28,IGKV2-30,IGKV1-33,IGKV1-39,IGKV2D-40,IGKV1D-39,IGKV2D-30,IGKV2D-28,IGKV3D-20,IGKV1D-16,IGKV1D-12,NFKB1,PSMB8,PSMB9,PSMB1,MAPK8,PPP3CB,GAB2,IGHV1-46,IGHV3-48,IGHV3-53,IGHV4-59,IGHV1-69,IGHV2-70,LAT,PSMD7,PSMD11,MAP2K7,MAPK1,IGLV6-57,IGLV1-51,IGLV1-47,IGLV1-44,IGLV7-43,IGLV1-40,IGLV3-27,IGLV3-25,IGLV2-…
GO:BP	adaptive immune response based on somatic recombination of immune receptors built from immunoglobulin superfamily domains	GO:0002460	2.21706e-16	15.6542	366	1242	78	18123	BCL10,CD8A,IGKV4-1,IGKV5-2,IGKV1-5,IGKV3-11,IGKV1-12,IGKV3-15,IGKV1-16,IGKV1-17,IGKV3-20,IGKV2-28,IGKV2-30,IGKV1-33,IGKV1-39,IGKV2D-40,IGKV1D-39,IGKV2D-30,IGKV2D-28,IGKV3D-20,IGKV1D-16,IGKV1D-12,IL1B,TFRC,BTN3A2,BTN3A3,C2,C4A,C4B,AGER,HLA-DRA,HLA-DRB1,HLA-DQB1,CCR6,IL6,PPP3CB,SHLD2,KLRD1,KLRC1,IGHV3-43,IGHV1-45,IGHV1-46,IGHV3-48,IGHV3-49,IGHV5-51,IGHV3-53,IGHV1-58,IGHV4-59,IGHV4-61,IGHV3-64,IGHV3…
GO:BP	peptide cross-linking	GO:0018149	1.20886e-15	14.9176	96	1242	37	18123	IGKV4-1,IGKV5-2,IGKV1-5,IGKV3-11,IGKV1-12,IGKV3-15,IGKV1-16,IGKV1-17,IGKV3-20,IGKV2-28,IGKV2-30,IGKV1-33,IGKV1-39,IGKV2D-40,IGKV1D-39,IGKV2D-30,IGKV2D-28,IGKV3D-20,IGKV1D-16,IGKV1D-12,IGHV1-46,IGHV3-48,IGHV3-53,IGHV4-59,IGHV1-69,IGHV2-70,IGLV6-57,IGLV1-51,IGLV1-47,IGLV1-44,IGLV7-43,IGLV1-40,IGLV3-27,IGLV3-25,IGLV2-23,IGLV3-21,IGLV3-19
GO:BP	cell recognition	GO:0008037	8.80892e-15	14.0551	271	1242	63	18123	IGKV4-1,IGKV5-2,IGKV1-5,IGKV3-11,IGKV1-12,IGKV3-15,IGKV1-16,IGKV1-17,IGKV3-20,IGKV2-28,IGKV2-30,IGKV1-33,IGKV1-39,IGKV2D-40,IGKV1D-39,IGKV2D-30,IGKV2D-28,IGKV3D-20,IGKV1D-16,IGKV1D-12,NCK2,ROBO2,C4B,CNTNAP3,SFTPA1,CLEC7A,IGHV3-43,IGHV1-45,IGHV1-46,IGHV3-48,IGHV3-49,IGHV5-51,IGHV3-53,IGHV1-58,IGHV4-59,IGHV4-61,IGHV3-64,IGHV3-66,IGHV1-69,IGHV2-70D,IGHV1-69-2,IGHV1-69D,IGHV2-70,IGHV3-72,IGHV3-73,IGH…
GO:BP	immune system process	GO:0002376	4.38443e-14	13.3581	3438	1242	354	18123	PADI2,PADI4,TAL1,BCL10,VAV3,STXBP3,CD8A,CD8B,IGKV3OR2-268,IGKJ1,IGKV4-1,IGKV5-2,IGKV1-5,IGKV1-6,IGKV3-7,IGKV1-8,IGKV1-9,IGKV3-11,IGKV1-12,IGKV3-15,IGKV1-16,IGKV1-17,IGKV3-20,IGKV6-21,IGKV2-24,IGKV1-27,IGKV2-28,IGKV2-30,IGKV1-33,IGKV1-37,IGKV1-39,IGKV2-40,IGKV2D-40,IGKV1D-39,IGKV1D-37,IGKV2D-30,IGKV2D-29,IGKV2D-28,IGKV2D-26,IGKV2D-24,IGKV6D-21,IGKV3D-20,IGKV6D-41,IGKV1D-17,IGKV1D-16,IGKV3D-15,IGKV…
GO:BP	positive regulation of immune response	GO:0050778	2.45968e-13	12.6091	757	1242	116	18123	BCL10,VAV3,IGKV4-1,IGKV5-2,IGKV1-5,IGKV3-11,IGKV1-12,IGKV3-15,IGKV1-16,IGKV1-17,IGKV3-20,IGKV2-28,IGKV2-30,IGKV1-33,IGKV1-39,IGKV2D-40,IGKV1D-39,IGKV2D-30,IGKV2D-28,IGKV3D-20,IGKV1D-16,IGKV1D-12,ZAP70,IL1B,ACTR3,PROS1,SNX4,MUC20,MUC4,TFRC,NFKB1,BTN3A2,BTN2A2,BTN3A1,BTN3A3,BTN2A1,BTN1A1,C2,CFB,C4A,C4B,BTNL2,HLA-DRA,HLA-DRB5,HLA-DRB1,HLA-DQB1,HLA-DQB2,PSMB8,PSMB9,HLA-DMB,HLA-DPA1,HLA-DPB1,PSMB1,IL6…
GO:BP	Fc receptor mediated stimulatory signaling pathway	GO:0002431	1.77486e-12	11.7508	141	1242	41	18123	VAV3,IGKV4-1,IGKV5-2,IGKV1-5,IGKV3-11,IGKV1-12,IGKV3-15,IGKV1-16,IGKV1-17,IGKV3-20,IGKV2-28,IGKV2-30,IGKV1-33,IGKV1-39,IGKV2D-40,IGKV1D-39,IGKV2D-30,IGKV2D-28,IGKV3D-20,IGKV1D-16,IGKV1D-12,ACTR3,BLK,IGHV1-46,IGHV3-48,IGHV3-53,IGHV4-59,IGHV1-69,IGHV2-70,MAPK1,IGLV6-57,IGLV1-51,IGLV1-47,IGLV1-44,IGLV7-43,IGLV1-40,IGLV3-27,IGLV3-25,IGLV2-23,IGLV3-21,IGLV3-19
GO:BP	Fc-gamma receptor signaling pathway involved in phagocytosis	GO:0038096	1.95968e-12	11.7078	135	1242	40	18123	VAV3,IGKV4-1,IGKV5-2,IGKV1-5,IGKV3-11,IGKV1-12,IGKV3-15,IGKV1-16,IGKV1-17,IGKV3-20,IGKV2-28,IGKV2-30,IGKV1-33,IGKV1-39,IGKV2D-40,IGKV1D-39,IGKV2D-30,IGKV2D-28,IGKV3D-20,IGKV1D-16,IGKV1D-12,ACTR3,IGHV1-46,IGHV3-48,IGHV3-53,IGHV4-59,IGHV1-69,IGHV2-70,MAPK1,IGLV6-57,IGLV1-51,IGLV1-47,IGLV1-44,IGLV7-43,IGLV1-40,IGLV3-27,IGLV3-25,IGLV2-23,IGLV3-21,IGLV3-19
GO:BP	immune response-regulating cell surface receptor signaling pathway involved in phagocytosis	GO:0002433	1.95968e-12	11.7078	135	1242	40	18123	VAV3,IGKV4-1,IGKV5-2,IGKV1-5,IGKV3-11,IGKV1-12,IGKV3-15,IGKV1-16,IGKV1-17,IGKV3-20,IGKV2-28,IGKV2-30,IGKV1-33,IGKV1-39,IGKV2D-40,IGKV1D-39,IGKV2D-30,IGKV2D-28,IGKV3D-20,IGKV1D-16,IGKV1D-12,ACTR3,IGHV1-46,IGHV3-48,IGHV3-53,IGHV4-59,IGHV1-69,IGHV2-70,MAPK1,IGLV6-57,IGLV1-51,IGLV1-47,IGLV1-44,IGLV7-43,IGLV1-40,IGLV3-27,IGLV3-25,IGLV2-23,IGLV3-21,IGLV3-19
GO:BP	Fc-gamma receptor signaling pathway	GO:0038094	3.42875e-12	11.4649	137	1242	40	18123	VAV3,IGKV4-1,IGKV5-2,IGKV1-5,IGKV3-11,IGKV1-12,IGKV3-15,IGKV1-16,IGKV1-17,IGKV3-20,IGKV2-28,IGKV2-30,IGKV1-33,IGKV1-39,IGKV2D-40,IGKV1D-39,IGKV2D-30,IGKV2D-28,IGKV3D-20,IGKV1D-16,IGKV1D-12,ACTR3,IGHV1-46,IGHV3-48,IGHV3-53,IGHV4-59,IGHV1-69,IGHV2-70,MAPK1,IGLV6-57,IGLV1-51,IGLV1-47,IGLV1-44,IGLV7-43,IGLV1-40,IGLV3-27,IGLV3-25,IGLV2-23,IGLV3-21,IGLV3-19
GO:BP	leukocyte mediated immunity	GO:0002443	6.48228e-11	10.1883	888	1242	123	18123	PADI2,BCL10,STXBP3,CD8A,IGKV4-1,IGKV5-2,IGKV1-5,IGKV3-11,IGKV1-12,IGKV3-15,IGKV1-16,IGKV1-17,IGKV3-20,IGKV2-28,IGKV2-30,IGKV1-33,IGKV1-39,IGKV2D-40,IGKV1D-39,IGKV2D-30,IGKV2D-28,IGKV3D-20,IGKV1D-16,IGKV1D-12,ACTR1B,IL1B,SNX4,TFRC,NFKB1,MANBA,BTN3A2,BTN3A3,NEU1,C2,C4A,C4B,AGER,HLA-DRA,HLA-DRB1,HLA-DQB1,CCR6,PSMB1,IL6,DBNL,BLK,CTSB,PPP3CB,PLAU,VCL,TSPAN14,SHLD2,NDUFC2,GAB2,SLC2A3,C3AR1,CLEC4D,KLRF2…
GO:BP	Fc receptor signaling pathway	GO:0038093	1.13768e-10	9.94398	238	1242	52	18123	BCL10,VAV3,IGKV4-1,IGKV5-2,IGKV1-5,IGKV3-11,IGKV1-12,IGKV3-15,IGKV1-16,IGKV1-17,IGKV3-20,IGKV2-28,IGKV2-30,IGKV1-33,IGKV1-39,IGKV2D-40,IGKV1D-39,IGKV2D-30,IGKV2D-28,IGKV3D-20,IGKV1D-16,IGKV1D-12,ACTR3,NFKB1,PSMB8,PSMB9,PSMB1,MAPK8,PPP3CB,GAB2,IGHV1-46,IGHV3-48,IGHV3-53,IGHV4-59,IGHV1-69,IGHV2-70,LAT,PSMD7,PSMD11,MAP2K7,MAPK1,IGLV6-57,IGLV1-51,IGLV1-47,IGLV1-44,IGLV7-43,IGLV1-40,IGLV3-27,IGLV3-25,…
GO:BP	leukocyte migration	GO:0050900	2.85787e-10	9.54396	511	1242	83	18123	PADI2,VAV3,IGKV4-1,IGKV5-2,IGKV1-5,IGKV3-11,IGKV1-12,IGKV3-15,IGKV1-16,IGKV1-17,IGKV3-20,IGKV2-28,IGKV2-30,IGKV1-33,IGKV1-39,IGKV2D-40,IGKV1D-39,IGKV2D-30,IGKV2D-28,IGKV3D-20,IGKV1D-16,IGKV1D-12,ZAP70,MERTK,PROS1,APOD,CXCL14,AGER,GPSM3,CCR6,IL6,CCL26,CCL24,DEFB104B,SFTPD,C3AR1,OLR1,KLRK1,IGHV1-46,IGHV3-48,IGHV3-53,IGHV4-59,IGHV1-69,IGHV2-70,GREM1,SPN,IL34,GLG1,MMP28,CCL5,CCL16,CCL14,CCL15,CCL23,C…
GO:BP	positive regulation of immune system process	GO:0002684	8.31225e-10	9.08028	1079	1242	138	18123	BCL10,VAV3,IGKV4-1,IGKV5-2,IGKV1-5,IGKV3-11,IGKV1-12,IGKV3-15,IGKV1-16,IGKV1-17,IGKV3-20,IGKV2-28,IGKV2-30,IGKV1-33,IGKV1-39,IGKV2D-40,IGKV1D-39,IGKV2D-30,IGKV2D-28,IGKV3D-20,IGKV1D-16,IGKV1D-12,ZAP70,NCK2,IL1A,IL1B,IL36B,ACTR3,PROS1,SNX4,MUC20,MUC4,TFRC,NFKB1,SLC9B2,CXCL14,BTN3A2,BTN2A2,BTN3A1,BTN3A3,BTN2A1,BTN1A1,C2,CFB,C4A,C4B,AGER,GPSM3,BTNL2,HLA-DRA,HLA-DRB5,HLA-DRB1,HLA-DQB1,HLA-DQB2,PSMB8,…
GO:BP	phagocytosis	GO:0006909	1.36696e-09	8.86425	388	1242	68	18123	VAV3,IGKV4-1,IGKV5-2,IGKV1-5,IGKV3-11,IGKV1-12,IGKV3-15,IGKV1-16,IGKV1-17,IGKV3-20,IGKV2-28,IGKV2-30,IGKV1-33,IGKV1-39,IGKV2D-40,IGKV1D-39,IGKV2D-30,IGKV2D-28,IGKV3D-20,IGKV1D-16,IGKV1D-12,MERTK,IL1B,ACTR3,C2,C4A,C4B,SFTPA1,SFTPD,ANXA11,CLEC7A,IGHV3-43,IGHV1-45,IGHV1-46,IGHV3-48,IGHV3-49,IGHV5-51,IGHV3-53,IGHV1-58,IGHV4-59,IGHV4-61,IGHV3-64,IGHV3-66,IGHV1-69,IGHV2-70D,IGHV1-69-2,IGHV1-69D,IGHV2-7…
GO:BP	innate immune response	GO:0045087	3.57134e-09	8.44717	1003	1242	129	18123	PADI4,BCL10,STXBP3,TRIM43B,TRIM43,ZAP70,IL36G,IL36A,IL36B,IL36RN,ACTR3,MUC20,MUC4,TNK2,DEFB131A,NFKB1,NAIP,H2BC10,H2BC11,H2BC12,C2,CFB,C4A,C4B,AGER,HLA-DRA,HLA-DRB5,HLA-DRB1,HLA-DQB1,HLA-DQB2,PSMB8,PSMB9,HLA-DPA1,HLA-DPB1,PSMB1,CAMK2B,NCF1,CCL26,CCL24,ZYX,DEFA3,DEFA5,DEFB104B,DEFB106B,DEFB105B,BLK,DEFB135,DEFB134,DAPK1,CAMK2G,SFTPD,TRIM77,TRIM49,TRIM64B,TRIM64,TRIM49C,CLEC4A,CLEC6A,CLEC4D,CLEC4E,…
GO:BP	defense response	GO:0006952	3.79278e-09	8.42104	1956	1242	213	18123	PADI4,BCL10,STXBP3,IGKV4-1,IGKV5-2,IGKV1-5,IGKV3-11,IGKV1-12,IGKV3-15,IGKV1-16,IGKV1-17,IGKV3-20,IGKV2-28,IGKV2-30,IGKV1-33,IGKV1-39,IGKV2D-40,IGKV1D-39,IGKV2D-30,IGKV2D-28,IGKV3D-20,IGKV1D-16,IGKV1D-12,TRIM43B,TRIM43,ZAP70,IL1A,IL1B,IL37,IL36G,IL36A,IL36B,IL36RN,IL1F10,IL1RN,ACTR3,GPR39,SNX4,APOD,MUC20,MUC4,TNK2,DEFB131A,SPP1,NFKB1,NAIP,IL9,H2BC10,H2BC11,H2BC12,C2,CFB,C4A,C4B,AGER,GPSM3,HLA-DRA,…
GO:BP	inflammatory response to antigenic stimulus	GO:0002437	3.88918e-09	8.41014	251	1242	51	18123	IGKV4-1,IGKV5-2,IGKV1-5,IGKV3-11,IGKV1-12,IGKV3-15,IGKV1-16,IGKV1-17,IGKV3-20,IGKV2-28,IGKV2-30,IGKV1-33,IGKV1-39,IGKV2D-40,IGKV1D-39,IGKV2D-30,IGKV2D-28,IGKV3D-20,IGKV1D-16,IGKV1D-12,IL37,IL36G,IL36A,IL36B,IL36RN,IL1F10,IL1RN,GPR39,HLA-DRB1,PRKAR1B,IL6,NPSR1,ADCY1,IGHV1-46,IGHV3-48,IGHV3-53,IGHV4-59,IGHV1-69,IGHV2-70,IGLV6-57,IGLV1-51,IGLV1-47,IGLV1-44,IGLV7-43,IGLV1-40,IGLV3-27,IGLV3-25,IGLV2-2…
GO:BP	negative regulation of inflammatory response to antigenic stimulus	GO:0002862	2.28944e-08	7.64027	206	1242	44	18123	IGKV4-1,IGKV5-2,IGKV1-5,IGKV3-11,IGKV1-12,IGKV3-15,IGKV1-16,IGKV1-17,IGKV3-20,IGKV2-28,IGKV2-30,IGKV1-33,IGKV1-39,IGKV2D-40,IGKV1D-39,IGKV2D-30,IGKV2D-28,IGKV3D-20,IGKV1D-16,IGKV1D-12,GPR39,HLA-DRB1,PRKAR1B,IL6,NPSR1,ADCY1,IGHV1-46,IGHV3-48,IGHV3-53,IGHV4-59,IGHV1-69,IGHV2-70,IGLV6-57,IGLV1-51,IGLV1-47,IGLV1-44,IGLV7-43,IGLV1-40,IGLV3-27,IGLV3-25,IGLV2-23,IGLV3-21,IGLV3-19,GGT5
GO:BP	regulation of immune effector process	GO:0002697	2.33199e-08	7.63227	421	1242	69	18123	BCL10,IGKV4-1,IGKV5-2,IGKV1-5,IGKV3-11,IGKV1-12,IGKV3-15,IGKV1-16,IGKV1-17,IGKV3-20,IGKV2-28,IGKV2-30,IGKV1-33,IGKV1-39,IGKV2D-40,IGKV1D-39,IGKV2D-30,IGKV2D-28,IGKV3D-20,IGKV1D-16,IGKV1D-12,IL1B,PROS1,SNX4,TFRC,C2,CFB,C4A,C4B,AGER,HLA-DRA,HLA-DRB1,HLA-DMB,IL6,BLK,PPP3CB,SHLD2,GAB2,C3AR1,A2M,CLEC12B,CLEC7A,KLRD1,KLRK1,KLRC2,KLRC1,IGHV1-46,IGHV3-48,IGHV3-53,IGHV4-59,IGHV1-69,IGHV2-70,CD19,MIR21,PRA…
GO:BP	defense response to other organism	GO:0098542	3.16344e-08	7.49984	1222	1242	146	18123	PADI4,BCL10,STXBP3,IGKV3-20,TRIM43B,TRIM43,ZAP70,IL36G,IL36A,IL36B,IL36RN,ACTR3,MUC20,MUC4,TNK2,DEFB131A,NFKB1,NAIP,H2BC10,H2BC11,H2BC12,C2,CFB,C4A,C4B,AGER,HLA-DRA,HLA-DRB5,HLA-DRB1,HLA-DQB1,HLA-DQB2,PSMB8,PSMB9,HLA-DPA1,HLA-DPB1,PSMB1,IL6,NT5C3A,CAMK2B,NCF1,CCL26,CCL24,ZYX,DEFA3,DEFA5,SPAG11B,DEFB104B,DEFB106B,DEFB105B,BLK,DEFB136,DEFB135,DEFB134,DEFB130B,DEFB130A,DAPK1,CAMK2G,SFTPD,TRIM77,TRIM…
GO:BP	regulation of immune response	GO:0050776	1.56831e-07	6.80457	1159	1242	138	18123	BCL10,VAV3,CD8A,CD8B,IGKV4-1,IGKV5-2,IGKV1-5,IGKV3-11,IGKV1-12,IGKV3-15,IGKV1-16,IGKV1-17,IGKV3-20,IGKV2-28,IGKV2-30,IGKV1-33,IGKV1-39,IGKV2D-40,IGKV1D-39,IGKV2D-30,IGKV2D-28,IGKV3D-20,IGKV1D-16,IGKV1D-12,ZAP70,CD8B2,IL1B,ACTR3,GPR39,PROS1,SNX4,MUC20,MUC4,TFRC,NFKB1,BTN3A2,BTN2A2,BTN3A1,BTN3A3,BTN2A1,BTN1A1,C2,CFB,C4A,C4B,AGER,BTNL2,HLA-DRA,HLA-DRB5,HLA-DRB1,HLA-DQB1,HLA-DQB2,PSMB8,PSMB9,HLA-DMB,…
GO:BP	defense response to bacterium	GO:0042742	2.14838e-07	6.66789	349	1242	59	18123	IGKV3-20,DEFB131A,NAIP,H2BC10,H2BC11,H2BC12,IL6,DEFA3,DEFA5,SPAG11B,DEFB104B,DEFB106B,DEFB105B,DEFB136,DEFB135,DEFB134,DEFB130B,DEFB130A,SFTPD,PRB3,ANG,RNASE6,RNASE3,RNASE7,RNASE8,IGHV3-43,IGHV1-45,IGHV1-46,IGHV3-48,IGHV3-49,IGHV5-51,IGHV3-53,IGHV1-58,IGHV4-59,IGHV4-61,IGHV3-64,IGHV3-66,IGHV1-69,IGHV2-70D,IGHV1-69-2,IGHV1-69D,IGHV2-70,IGHV3-72,IGHV3-73,IGHV3-74,IGHV7-81,IGHV1OR15-9,IGHV3OR15-7,SP…
GO:BP	regulation of inflammatory response to antigenic stimulus	GO:0002861	2.26823e-07	6.64431	220	1242	44	18123	IGKV4-1,IGKV5-2,IGKV1-5,IGKV3-11,IGKV1-12,IGKV3-15,IGKV1-16,IGKV1-17,IGKV3-20,IGKV2-28,IGKV2-30,IGKV1-33,IGKV1-39,IGKV2D-40,IGKV1D-39,IGKV2D-30,IGKV2D-28,IGKV3D-20,IGKV1D-16,IGKV1D-12,GPR39,HLA-DRB1,PRKAR1B,IL6,NPSR1,ADCY1,IGHV1-46,IGHV3-48,IGHV3-53,IGHV4-59,IGHV1-69,IGHV2-70,IGLV6-57,IGLV1-51,IGLV1-47,IGLV1-44,IGLV7-43,IGLV1-40,IGLV3-27,IGLV3-25,IGLV2-23,IGLV3-21,IGLV3-19,GGT5
GO:BP	immune effector process	GO:0002252	2.78418e-07	6.5553	1135	1242	135	18123	PADI2,BCL10,VAV3,STXBP3,CD8A,IGKV4-1,IGKV5-2,IGKV1-5,IGKV3-11,IGKV1-12,IGKV3-15,IGKV1-16,IGKV1-17,IGKV3-20,IGKV2-28,IGKV2-30,IGKV1-33,IGKV1-39,IGKV2D-40,IGKV1D-39,IGKV2D-30,IGKV2D-28,IGKV3D-20,IGKV1D-16,IGKV1D-12,ACTR1B,IL1B,ACTR3,PROS1,SNX4,TFRC,NFKB1,MANBA,BTN3A2,BTN3A3,NEU1,C2,CFB,C4A,C4B,AGER,HLA-DRA,HLA-DRB1,HLA-DQB1,HLA-DMB,CCR6,DLL1,PSMB1,IL6,DBNL,BLK,CTSB,PPP3CB,PLAU,VCL,SFTPA1,TSPAN14,SH…
GO:BP	antigen receptor-mediated signaling pathway	GO:0050851	5.58652e-07	6.25286	321	1242	55	18123	BCL10,VAV3,ZAP70,NFKB1,BTN3A2,BTN2A2,BTN3A1,BTN3A3,BTN2A1,BTN1A1,BTNL2,HLA-DRA,HLA-DRB5,HLA-DRB1,HLA-DQB2,PSMB8,PSMB9,HLA-DPA1,HLA-DPB1,PSMB1,SH2B2,BLK,IGHV3-43,IGHV1-45,IGHV1-46,IGHV3-48,IGHV3-49,IGHV5-51,IGHV3-53,IGHV1-58,IGHV4-59,IGHV4-61,IGHV3-64,IGHV3-66,IGHV1-69,IGHV2-70D,IGHV1-69-2,IGHV1-69D,IGHV2-70,IGHV3-72,IGHV3-73,IGHV3-74,IGHV7-81,IGHV1OR15-9,IGHV3OR15-7,CD19,LAT,PSMD7,PSMD11,PRAM1,NF…
GO:BP	endocytosis	GO:0006897	1.06509e-06	5.97262	700	1242	93	18123	NECAP2,IGKV4-1,IGKV5-2,IGKV1-5,IGKV3-11,IGKV1-12,IGKV3-15,IGKV1-16,IGKV1-17,IGKV3-20,IGKV2-28,IGKV2-30,IGKV1-33,IGKV1-39,IGKV2D-40,IGKV1D-39,IGKV2D-30,IGKV2D-28,IGKV3D-20,IGKV1D-16,IGKV1D-12,PROM2,LRP1B,TNK2,TFRC,SLC9B2,PRSS12,C4B,AGER,DLL1,DBNL,HIP1,HNRNPK,CTSL,PPP3CB,SFTPA1,SFTPD,SNCG,NECAP1,CLEC9A,CLEC7A,OLR1,IGHV3-43,IGHV1-45,IGHV1-46,IGHV3-48,IGHV3-49,IGHV5-51,IGHV3-53,IGHV1-58,IGHV4-59,IGHV…
GO:BP	detection of chemical stimulus involved in sensory perception of bitter taste	GO:0001580	6.68892e-06	5.17464	40	1242	16	18123	TAS2R60,TAS2R41,TAS2R7,TAS2R8,TAS2R9,TAS2R10,TAS2R13,TAS2R14,TAS2R50,TAS2R20,TAS2R19,TAS2R31,TAS2R46,TAS2R43,TAS2R30,TAS2R42
GO:BP	receptor-mediated endocytosis	GO:0006898	7.86527e-06	5.10429	335	1242	54	18123	IGKV4-1,IGKV5-2,IGKV1-5,IGKV3-11,IGKV1-12,IGKV3-15,IGKV1-16,IGKV1-17,IGKV3-20,IGKV2-28,IGKV2-30,IGKV1-33,IGKV1-39,IGKV2D-40,IGKV1D-39,IGKV2D-30,IGKV2D-28,IGKV3D-20,IGKV1D-16,IGKV1D-12,LRP1B,TNK2,TFRC,SLC9B2,DLL1,DBNL,HIP1,HNRNPK,CTSL,SFTPD,CLEC9A,IGHV1-46,IGHV3-48,IGHV3-53,IGHV4-59,IGHV1-69,IGHV2-70,GREM1,AP2B1,ARHGAP27,ITGB3,CLTC,ITSN1,IGLV6-57,IGLV1-51,IGLV1-47,IGLV1-44,IGLV7-43,IGLV1-40,IGLV3-…
GO:BP	sensory perception of bitter taste	GO:0050913	3.41278e-05	4.46689	44	1242	16	18123	TAS2R60,TAS2R41,TAS2R7,TAS2R8,TAS2R9,TAS2R10,TAS2R13,TAS2R14,TAS2R50,TAS2R20,TAS2R19,TAS2R31,TAS2R46,TAS2R43,TAS2R30,TAS2R42
GO:BP	regulation of immune system process	GO:0002682	3.53557e-05	4.45154	1734	1242	178	18123	PADI2,TAL1,BCL10,VAV3,CD8A,CD8B,IGKV4-1,IGKV5-2,IGKV1-5,IGKV3-11,IGKV1-12,IGKV3-15,IGKV1-16,IGKV1-17,IGKV3-20,IGKV2-28,IGKV2-30,IGKV1-33,IGKV1-39,IGKV2D-40,IGKV1D-39,IGKV2D-30,IGKV2D-28,IGKV3D-20,IGKV1D-16,IGKV1D-12,ZAP70,NCK2,CD8B2,MERTK,ZC3H8,IL1A,IL1B,IL36B,ACTR3,GPR39,PROS1,SNX4,APOD,MUC20,MUC4,TFRC,NFKB1,SLC9B2,CARTPT,CXCL14,H3C7,H3C8,H4C8,BTN3A2,BTN2A2,BTN3A1,BTN3A3,BTN2A1,BTN1A1,H4C9,C2,CF…
GO:BP	positive regulation of leukocyte activation	GO:0002696	6.4314e-05	4.19169	414	1242	60	18123	BCL10,VAV3,ZAP70,NCK2,IL1A,IL1B,IL36B,SNX4,TFRC,AGER,BTNL2,HLA-DRA,HLA-DRB1,HLA-DQB1,HLA-DMB,HLA-DPA1,HLA-DPB1,IL6,ZMIZ1,SHLD2,GAB2,ZBTB16,CLEC4D,CLECL1,CLEC7A,KLRK1,KLRC2,PNP,IGHV3-43,IGHV1-45,IGHV1-46,IGHV3-48,IGHV3-49,IGHV5-51,IGHV3-53,IGHV1-58,IGHV4-59,IGHV4-61,IGHV3-64,IGHV3-66,IGHV1-69,IGHV2-70D,IGHV1-69-2,IGHV1-69D,IGHV2-70,IGHV3-72,IGHV3-73,IGHV3-74,IGHV7-81,IGHV1OR15-9,IGHV3OR15-7,CCL5,C…
GO:BP	B cell receptor signaling pathway	GO:0050853	6.76487e-05	4.16974	135	1242	29	18123	VAV3,SH2B2,BLK,IGHV3-43,IGHV1-45,IGHV1-46,IGHV3-48,IGHV3-49,IGHV5-51,IGHV3-53,IGHV1-58,IGHV4-59,IGHV4-61,IGHV3-64,IGHV3-66,IGHV1-69,IGHV2-70D,IGHV1-69-2,IGHV1-69D,IGHV2-70,IGHV3-72,IGHV3-73,IGHV3-74,IGHV7-81,IGHV1OR15-9,IGHV3OR15-7,CD19,RUNX1,MAPK1
GO:BP	positive regulation of lymphocyte activation	GO:0051251	7.01814e-05	4.15378	366	1242	55	18123	BCL10,VAV3,ZAP70,NCK2,IL1A,IL1B,IL36B,TFRC,AGER,BTNL2,HLA-DRA,HLA-DRB1,HLA-DQB1,HLA-DMB,HLA-DPA1,HLA-DPB1,IL6,ZMIZ1,SHLD2,ZBTB16,CLECL1,CLEC7A,KLRK1,KLRC2,PNP,IGHV3-43,IGHV1-45,IGHV1-46,IGHV3-48,IGHV3-49,IGHV5-51,IGHV3-53,IGHV1-58,IGHV4-59,IGHV4-61,IGHV3-64,IGHV3-66,IGHV1-69,IGHV2-70D,IGHV1-69-2,IGHV1-69D,IGHV2-70,IGHV3-72,IGHV3-73,IGHV3-74,IGHV7-81,IGHV1OR15-9,IGHV3OR15-7,CCL5,MIR21,CD320,NFKBID…
GO:BP	detection of chemical stimulus involved in sensory perception of taste	GO:0050912	7.1239e-05	4.14728	46	1242	16	18123	TAS2R60,TAS2R41,TAS2R7,TAS2R8,TAS2R9,TAS2R10,TAS2R13,TAS2R14,TAS2R50,TAS2R20,TAS2R19,TAS2R31,TAS2R46,TAS2R43,TAS2R30,TAS2R42
GO:BP	response to other organism	GO:0051707	9.52299e-05	4.02123	1600	1242	165	18123	PADI4,BCL10,STXBP3,IGKV3-20,TRIM43B,TRIM43,ZAP70,IL1A,IL1B,IL37,IL36G,IL36A,IL36B,IL36RN,IL1F10,ACTR3,MUC20,MUC4,TNK2,DEFB131A,NFKB1,NAIP,CXCL14,H2BC10,H2BC11,H2BC12,C2,CFB,C4A,C4B,RNF5,AGER,HLA-DRA,HLA-DRB5,HLA-DRB1,HLA-DQB1,HLA-DQB2,PSMB8,PSMB9,HLA-DPA1,HLA-DPB1,GPR31,PSMB1,IL6,LSM5,NT5C3A,CAMK2B,NCF1,CCL26,CCL24,ZYX,DEFA3,DEFA5,SPAG11B,DEFB104B,DEFB106B,DEFB105B,BLK,DEFB136,DEFB135,DEFB134,DEF…
GO:BP	response to external biotic stimulus	GO:0043207	9.93606e-05	4.00279	1601	1242	165	18123	PADI4,BCL10,STXBP3,IGKV3-20,TRIM43B,TRIM43,ZAP70,IL1A,IL1B,IL37,IL36G,IL36A,IL36B,IL36RN,IL1F10,ACTR3,MUC20,MUC4,TNK2,DEFB131A,NFKB1,NAIP,CXCL14,H2BC10,H2BC11,H2BC12,C2,CFB,C4A,C4B,RNF5,AGER,HLA-DRA,HLA-DRB5,HLA-DRB1,HLA-DQB1,HLA-DQB2,PSMB8,PSMB9,HLA-DPA1,HLA-DPB1,GPR31,PSMB1,IL6,LSM5,NT5C3A,CAMK2B,NCF1,CCL26,CCL24,ZYX,DEFA3,DEFA5,SPAG11B,DEFB104B,DEFB106B,DEFB105B,BLK,DEFB136,DEFB135,DEFB134,DEF…
GO:BP	response to biotic stimulus	GO:0009607	0.000106667	3.97197	1639	1242	168	18123	PADI4,BCL10,STXBP3,TXNIP,EIF2AK3,IGKV3-20,TRIM43B,TRIM43,ZAP70,BCL2L11,IL1A,IL1B,IL37,IL36G,IL36A,IL36B,IL36RN,IL1F10,ACTR3,MUC20,MUC4,TNK2,DEFB131A,NFKB1,NAIP,CXCL14,H2BC10,H2BC11,H2BC12,C2,CFB,C4A,C4B,RNF5,AGER,HLA-DRA,HLA-DRB5,HLA-DRB1,HLA-DQB1,HLA-DQB2,PSMB8,PSMB9,HLA-DPA1,HLA-DPB1,GPR31,PSMB1,IL6,LSM5,NT5C3A,CAMK2B,NCF1,CCL26,CCL24,ZYX,DEFA3,DEFA5,SPAG11B,DEFB104B,DEFB106B,DEFB105B,BLK,DEFB1…
GO:BP	positive regulation of cell activation	GO:0050867	0.00018236	3.73907	426	1242	60	18123	BCL10,VAV3,ZAP70,NCK2,IL1A,IL1B,IL36B,SNX4,TFRC,AGER,BTNL2,HLA-DRA,HLA-DRB1,HLA-DQB1,HLA-DMB,HLA-DPA1,HLA-DPB1,IL6,ZMIZ1,SHLD2,GAB2,ZBTB16,CLEC4D,CLECL1,CLEC7A,KLRK1,KLRC2,PNP,IGHV3-43,IGHV1-45,IGHV1-46,IGHV3-48,IGHV3-49,IGHV5-51,IGHV3-53,IGHV1-58,IGHV4-59,IGHV4-61,IGHV3-64,IGHV3-66,IGHV1-69,IGHV2-70D,IGHV1-69-2,IGHV1-69D,IGHV2-70,IGHV3-72,IGHV3-73,IGHV3-74,IGHV7-81,IGHV1OR15-9,IGHV3OR15-7,CCL5,C…
GO:BP	positive regulation of B cell activation	GO:0050871	0.000867238	3.06186	151	1242	29	18123	VAV3,TFRC,IL6,SHLD2,IGHV3-43,IGHV1-45,IGHV1-46,IGHV3-48,IGHV3-49,IGHV5-51,IGHV3-53,IGHV1-58,IGHV4-59,IGHV4-61,IGHV3-64,IGHV3-66,IGHV1-69,IGHV2-70D,IGHV1-69-2,IGHV1-69D,IGHV2-70,IGHV3-72,IGHV3-73,IGHV3-74,IGHV7-81,IGHV1OR15-9,IGHV3OR15-7,CD320,MIF
GO:BP	biological process involved in interspecies interaction between organisms	GO:0044419	0.000951767	3.02147	1768	1242	174	18123	PADI4,BCL10,STXBP3,CHMP3,IGKV3-20,TRIM43B,TRIM43,ZAP70,BCL2L11,IL1A,IL1B,IL37,IL36G,IL36A,IL36B,IL36RN,IL1F10,ACTR3,MUC20,MUC4,TNK2,TFRC,DEFB131A,NFKB1,NAIP,CXCL14,H2BC10,H2BC11,H2BC12,C2,CFB,C4A,C4B,RNF5,AGER,HLA-DRA,HLA-DRB5,HLA-DRB1,HLA-DQB1,HLA-DQB2,PSMB8,PSMB9,HLA-DPA1,HLA-DPB1,PLG,GPR31,PSMB1,IL6,LSM5,NT5C3A,CAMK2B,NCF1,CCL26,CCL24,ZYX,DEFA3,DEFA5,SPAG11B,DEFB104B,DEFB106B,DEFB105B,BLK,CTSB…
GO:BP	transcription preinitiation complex assembly	GO:0070897	0.00173639	2.76035	50	1242	15	18123	LINC02218,TAF11L2,TAF11L3,TAF11L4,TAF11L5,TAF11L6,TAF11L9,TAF11L11,TAF11L12,TAF11L13,TAF11L14,BDP1,TBP,RRN3,SMARCB1
GO:BP	response to bacterium	GO:0009617	0.00253619	2.59582	743	1242	86	18123	BCL10,IGKV3-20,IL1A,IL1B,IL37,IL36G,IL36A,IL36B,IL36RN,IL1F10,DEFB131A,NFKB1,NAIP,H2BC10,H2BC11,H2BC12,C4B,RNF5,HLA-DRB1,GPR31,IL6,LSM5,DEFA3,DEFA5,SPAG11B,DEFB104B,DEFB106B,DEFB105B,DEFB136,DEFB135,DEFB134,DEFB130B,DEFB130A,CA3,MAPK8,SGMS1,SFTPD,THRSP,PRB3,ANG,RNASE6,RNASE3,RNASE7,RNASE8,IGHV3-43,IGHV1-45,IGHV1-46,IGHV3-48,IGHV3-49,IGHV5-51,IGHV3-53,IGHV1-58,IGHV4-59,IGHV4-61,IGHV3-64,IGHV3-66,I…
GO:BP	negative regulation of immune response	GO:0050777	0.00420242	2.3765	373	1242	51	18123	IGKV4-1,IGKV5-2,IGKV1-5,IGKV3-11,IGKV1-12,IGKV3-15,IGKV1-16,IGKV1-17,IGKV3-20,IGKV2-28,IGKV2-30,IGKV1-33,IGKV1-39,IGKV2D-40,IGKV1D-39,IGKV2D-30,IGKV2D-28,IGKV3D-20,IGKV1D-16,IGKV1D-12,GPR39,HLA-DRB1,PRKAR1B,IL6,NPSR1,ADCY1,PPP3CB,A2M,CLEC12B,KLRD1,KLRC1,METTL3,IGHV1-46,IGHV3-48,IGHV3-53,IGHV4-59,IGHV1-69,IGHV2-70,MIR21,IGLV6-57,IGLV1-51,IGLV1-47,IGLV1-44,IGLV7-43,IGLV1-40,IGLV3-27,IGLV3-25,IGLV2-…
GO:BP	sensory perception of taste	GO:0050909	0.00439588	2.35695	67	1242	17	18123	TAS2R60,TAS2R41,TAS2R7,TAS2R8,TAS2R9,TAS2R10,TAS2R13,TAS2R14,TAS2R50,TAS2R20,TAS2R19,TAS2R31,TAS2R46,TAS2R43,TAS2R30,TAS2R42,SCNN1G
GO:BP	monocyte chemotaxis	GO:0002548	0.00439588	2.35695	67	1242	17	18123	IL6,CCL26,CCL24,DEFB104B,GREM1,CCL5,CCL16,CCL14,CCL15,CCL23,CCL18,CCL3,CCL4,CCL3L3,CCL4L2,CCL25,DEFB124
GO:BP	regulation of lymphocyte activation	GO:0051249	0.0051225	2.29052	523	1242	65	18123	BCL10,VAV3,ZAP70,NCK2,MERTK,ZC3H8,IL1A,IL1B,IL36B,TFRC,BTN2A2,AGER,BTNL2,HLA-DRA,HLA-DRB1,HLA-DQB1,HLA-DMB,HLA-DOA,HLA-DPA1,HLA-DPB1,IL6,BLK,ZMIZ1,SFTPD,SHLD2,ZBTB16,CLECL1,CLEC7A,KLRK1,KLRC2,PNP,METTL3,IGHV3-43,IGHV1-45,IGHV1-46,IGHV3-48,IGHV3-49,IGHV5-51,IGHV3-53,IGHV1-58,IGHV4-59,IGHV4-61,IGHV3-64,IGHV3-66,IGHV1-69,IGHV2-70D,IGHV1-69-2,IGHV1-69D,IGHV2-70,IGHV3-72,IGHV3-73,IGHV3-74,IGHV7-81,IGH…
GO:BP	negative regulation of response to external stimulus	GO:0032102	0.00568281	2.24544	601	1242	72	18123	PADI2,IGKV4-1,IGKV5-2,IGKV1-5,IGKV3-11,IGKV1-12,IGKV3-15,IGKV1-16,IGKV1-17,IGKV3-20,IGKV2-28,IGKV2-30,IGKV1-33,IGKV1-39,IGKV2D-40,IGKV1D-39,IGKV2D-30,IGKV2D-28,IGKV3D-20,IGKV1D-16,IGKV1D-12,GPR39,ROBO2,PROS1,SPP1,NFKB1,CARTPT,HLA-DRB1,PLG,GPR31,PDGFA,PRKAR1B,IL6,NPSR1,ADCY1,MIR204,PRKG1,MYOZ1,PLAU,A2M,CLEC12B,KLRD1,KLRK1,KLRC1,CHD8,METTL3,IGHV1-46,IGHV3-48,IGHV3-53,IGHV4-59,IGHV1-69,IGHV2-70,GREM…
GO:BP	cellular glucuronidation	GO:0052695	0.00648926	2.1878	20	1242	9	18123	UGT2B17,UGT2B15,UGT2A3,UGT2B7,UGT2B11,UGT2B28,UGT2B4,UGT2A2,UGT2A1
GO:BP	lymphocyte chemotaxis	GO:0048247	0.00867789	2.06159	63	1242	16	18123	PADI2,CXCL14,CCL26,CCL24,KLRK1,CCL5,CCL16,CCL14,CCL15,CCL23,CCL18,CCL3,CCL4,CCL3L3,CCL4L2,CCL25
GO:BP	antigen processing and presentation of peptide antigen via MHC class II	GO:0002495	0.00936501	2.02849	101	1242	21	18123	ACTR1B,CENPE,SEC24D,HLA-DRA,HLA-DRB5,HLA-DRB1,HLA-DQB1,HLA-DQB2,HLA-DOB,HLA-DMB,HLA-DMA,HLA-DOA,HLA-DPA1,HLA-DPB1,CTSL,CTSV,MARCHF8,SEC24C,KIF22,AP2B1,CLTC
GO:BP	regulation of B cell activation	GO:0050864	0.0103407	1.98545	197	1242	32	18123	VAV3,TFRC,IL6,BLK,SHLD2,IGHV3-43,IGHV1-45,IGHV1-46,IGHV3-48,IGHV3-49,IGHV5-51,IGHV3-53,IGHV1-58,IGHV4-59,IGHV4-61,IGHV3-64,IGHV3-66,IGHV1-69,IGHV2-70D,IGHV1-69-2,IGHV1-69D,IGHV2-70,IGHV3-72,IGHV3-73,IGHV3-74,IGHV7-81,IGHV1OR15-9,IGHV3OR15-7,CD19,CD320,TYROBP,MIF
GO:BP	RNA polymerase II preinitiation complex assembly	GO:0051123	0.0123296	1.90905	38	1242	12	18123	LINC02218,TAF11L2,TAF11L3,TAF11L4,TAF11L5,TAF11L6,TAF11L9,TAF11L11,TAF11L12,TAF11L13,TAF11L14,TBP
GO:BP	regulation of leukocyte activation	GO:0002694	0.0145097	1.83834	617	1242	72	18123	BCL10,VAV3,ZAP70,NCK2,MERTK,ZC3H8,IL1A,IL1B,IL36B,SNX4,TFRC,BTN2A2,AGER,BTNL2,HLA-DRA,HLA-DRB1,HLA-DQB1,HLA-DMB,HLA-DOA,HLA-DPA1,HLA-DPB1,IL6,BLK,ZMIZ1,SFTPD,SHLD2,GAB2,ZBTB16,CLEC4D,CLECL1,CLEC7A,KLRK1,KLRC2,PNP,METTL3,IGHV3-43,IGHV1-45,IGHV1-46,IGHV3-48,IGHV3-49,IGHV5-51,IGHV3-53,IGHV1-58,IGHV4-59,IGHV4-61,IGHV3-64,IGHV3-66,IGHV1-69,IGHV2-70D,IGHV1-69-2,IGHV1-69D,IGHV2-70,IGHV3-72,IGHV3-73,IGHV…
GO:BP	antigen processing and presentation of peptide or polysaccharide antigen via MHC class II	GO:0002504	0.0152349	1.81716	104	1242	21	18123	ACTR1B,CENPE,SEC24D,HLA-DRA,HLA-DRB5,HLA-DRB1,HLA-DQB1,HLA-DQB2,HLA-DOB,HLA-DMB,HLA-DMA,HLA-DOA,HLA-DPA1,HLA-DPB1,CTSL,CTSV,MARCHF8,SEC24C,KIF22,AP2B1,CLTC
GO:BP	negative regulation of inflammatory response	GO:0050728	0.015628	1.8061	359	1242	48	18123	IGKV4-1,IGKV5-2,IGKV1-5,IGKV3-11,IGKV1-12,IGKV3-15,IGKV1-16,IGKV1-17,IGKV3-20,IGKV2-28,IGKV2-30,IGKV1-33,IGKV1-39,IGKV2D-40,IGKV1D-39,IGKV2D-30,IGKV2D-28,IGKV3D-20,IGKV1D-16,IGKV1D-12,GPR39,NFKB1,HLA-DRB1,GPR31,PRKAR1B,IL6,NPSR1,ADCY1,MIR204,IGHV1-46,IGHV3-48,IGHV3-53,IGHV4-59,IGHV1-69,IGHV2-70,MAPK7,IGLV6-57,IGLV1-51,IGLV1-47,IGLV1-44,IGLV7-43,IGLV1-40,IGLV3-27,IGLV3-25,IGLV2-23,IGLV3-21,IGLV3-1…
GO:BP	antigen processing and presentation of exogenous peptide antigen via MHC class II	GO:0019886	0.0180632	1.74321	97	1242	20	18123	ACTR1B,CENPE,SEC24D,HLA-DRA,HLA-DRB5,HLA-DRB1,HLA-DQB1,HLA-DQB2,HLA-DOB,HLA-DMB,HLA-DMA,HLA-DOA,HLA-DPA1,HLA-DPB1,CTSL,CTSV,SEC24C,KIF22,AP2B1,CLTC
GO:BP	mononuclear cell migration	GO:0071674	0.018369	1.73591	193	1242	31	18123	PADI2,ZAP70,APOD,CXCL14,AGER,CCR6,IL6,CCL26,CCL24,DEFB104B,C3AR1,KLRK1,GREM1,SPN,IL34,CCL5,CCL16,CCL14,CCL15,CCL23,CCL18,CCL3,CCL4,CCL3L3,CCL4L2,CCL25,DEFB124,AIRE,TRPM2,CRKL,MAPK1
GO:BP	antigen processing and presentation of exogenous peptide antigen	GO:0002478	0.0192579	1.71539	175	1242	29	18123	ACTR1B,CENPE,SEC24D,HLA-DRA,HLA-DRB5,HLA-DRB1,HLA-DQB1,HLA-DQB2,HLA-DOB,TAP2,PSMB8,PSMB9,TAP1,HLA-DMB,HLA-DMA,HLA-DOA,HLA-DPA1,HLA-DPB1,PSMB1,NCF1,CTSL,CTSV,SEC24C,CLEC4A,KIF22,PSMD7,PSMD11,AP2B1,CLTC
GO:BP	negative regulation of immune system process	GO:0002683	0.0230164	1.63796	614	1242	71	18123	PADI2,IGKV4-1,IGKV5-2,IGKV1-5,IGKV3-11,IGKV1-12,IGKV3-15,IGKV1-16,IGKV1-17,IGKV3-20,IGKV2-28,IGKV2-30,IGKV1-33,IGKV1-39,IGKV2D-40,IGKV1D-39,IGKV2D-30,IGKV2D-28,IGKV3D-20,IGKV1D-16,IGKV1D-12,MERTK,ZC3H8,GPR39,APOD,CARTPT,BTN2A2,BTNL2,HLA-DRB1,HLA-DOB,HLA-DOA,PRKAR1B,IL6,NPSR1,ADCY1,BLK,PPP3CB,SFTPD,A2M,CLEC12B,KLRD1,KLRK1,KLRC1,METTL3,IGHV1-46,IGHV3-48,IGHV3-53,IGHV4-59,IGHV1-69,IGHV2-70,GREM1,SPN…
GO:BP	lymphocyte migration	GO:0072676	0.0267426	1.5728	116	1242	22	18123	PADI2,ZAP70,APOD,CXCL14,CCR6,CCL26,CCL24,KLRK1,SPN,CCL5,CCL16,CCL14,CCL15,CCL23,CCL18,CCL3,CCL4,CCL3L3,CCL4L2,CCL25,AIRE,CRKL
GO:BP	phagocytosis, engulfment	GO:0006911	0.0286747	1.5425	125	1242	23	18123	IGHV3-43,IGHV1-45,IGHV1-46,IGHV3-48,IGHV3-49,IGHV5-51,IGHV3-53,IGHV1-58,IGHV4-59,IGHV4-61,IGHV3-64,IGHV3-66,IGHV1-69,IGHV2-70D,IGHV1-69-2,IGHV1-69D,IGHV2-70,IGHV3-72,IGHV3-73,IGHV3-74,IGHV7-81,IGHV1OR15-9,IGHV3OR15-7
GO:BP	plasma membrane invagination	GO:0099024	0.0300527	1.52212	134	1242	24	18123	ALKBH4,IGHV3-43,IGHV1-45,IGHV1-46,IGHV3-48,IGHV3-49,IGHV5-51,IGHV3-53,IGHV1-58,IGHV4-59,IGHV4-61,IGHV3-64,IGHV3-66,IGHV1-69,IGHV2-70D,IGHV1-69-2,IGHV1-69D,IGHV2-70,IGHV3-72,IGHV3-73,IGHV3-74,IGHV7-81,IGHV1OR15-9,IGHV3OR15-7
GO:BP	antigen processing and presentation of exogenous antigen	GO:0019884	0.0463776	1.33369	183	1242	29	18123	ACTR1B,CENPE,SEC24D,HLA-DRA,HLA-DRB5,HLA-DRB1,HLA-DQB1,HLA-DQB2,HLA-DOB,TAP2,PSMB8,PSMB9,TAP1,HLA-DMB,HLA-DMA,HLA-DOA,HLA-DPA1,HLA-DPB1,PSMB1,NCF1,CTSL,CTSV,SEC24C,CLEC4A,KIF22,PSMD7,PSMD11,AP2B1,CLTC
GO:BP	regulation of cell activation	GO:0050865	0.0486007	1.31336	662	1242	74	18123	BCL10,VAV3,ZAP70,NCK2,MERTK,ZC3H8,IL1A,IL1B,IL36B,SNX4,TFRC,BTN2A2,AGER,BTNL2,HLA-DRA,HLA-DRB1,HLA-DQB1,HLA-DMB,HLA-DOA,HLA-DPA1,HLA-DPB1,PDGFA,IL6,BLK,PRKG1,ZMIZ1,SFTPD,SHLD2,GAB2,ZBTB16,CLEC4D,CLECL1,CLEC7A,KLRK1,KLRC2,PNP,METTL3,IGHV3-43,IGHV1-45,IGHV1-46,IGHV3-48,IGHV3-49,IGHV5-51,IGHV3-53,IGHV1-58,IGHV4-59,IGHV4-61,IGHV3-64,IGHV3-66,IGHV1-69,IGHV2-70D,IGHV1-69-2,IGHV1-69D,IGHV2-70,IGHV3-72,I…
GO:BP	antigen processing and presentation of peptide antigen	GO:0048002	0.0492376	1.3077	193	1242	30	18123	ACTR1B,CENPE,SEC24D,HLA-DRA,HLA-DRB5,HLA-DRB1,HLA-DQB1,HLA-DQB2,HLA-DOB,TAP2,PSMB8,PSMB9,TAP1,HLA-DMB,HLA-DMA,HLA-DOA,HLA-DPA1,HLA-DPB1,PSMB1,NCF1,CTSL,CTSV,MARCHF8,SEC24C,CLEC4A,KIF22,PSMD7,PSMD11,AP2B1,CLTC
GO:CC	immunoglobulin complex	GO:0019814	2.5743e-64	63.5893	165	1306	95	18964	IGKJ1,IGKV4-1,IGKV5-2,IGKV1-5,IGKV1-6,IGKV3-7,IGKV1-8,IGKV1-9,IGKV3-11,IGKV1-12,IGKV3-15,IGKV1-16,IGKV1-17,IGKV3-20,IGKV6-21,IGKV2-24,IGKV1-27,IGKV2-28,IGKV2-30,IGKV1-33,IGKV1-37,IGKV1-39,IGKV2-40,IGKV2D-40,IGKV1D-39,IGKV1D-37,IGKV2D-30,IGKV2D-29,IGKV2D-28,IGKV2D-26,IGKV2D-24,IGKV6D-21,IGKV3D-20,IGKV6D-41,IGKV1D-17,IGKV1D-16,IGKV3D-15,IGKV1D-12,IGKV3D-11,IGKV1D-42,IGKV1D-43,IGKV1D-8,IGKV3D-7,IGHV…
GO:CC	extracellular region	GO:0005576	5.74593e-11	10.2406	4564	1306	427	18964	CROCC,MFAP2,PADI2,CYP4A22,PDZK1IP1,NEGR1,DDAH1,CCN1,ZNHIT6,COL24A1,AMY2B,FNDC7,STXBP3,HJV,NOTCH2NLA,NOTCH2NLB,CHMP3,CD8A,CD8B,IGKV3OR2-268,IGKJ1,IGKV4-1,IGKV5-2,IGKV1-5,IGKV1-6,IGKV3-7,IGKV1-8,IGKV1-9,IGKV3-11,IGKV1-12,IGKV3-15,IGKV1-16,IGKV1-17,IGKV3-20,IGKV6-21,IGKV2-24,IGKV1-27,IGKV2-28,IGKV2-30,IGKV1-33,IGKV1-37,IGKV1-39,IGKV2-40,IGKV2D-40,IGKV1D-39,IGKV1D-37,IGKV2D-30,IGKV2D-29,IGKV2D-28,IGK…
GO:CC	immunoglobulin complex, circulating	GO:0042571	3.36732e-08	7.47272	75	1306	24	18964	IGKV3-20,IGHV3-43,IGHV1-45,IGHV1-46,IGHV3-48,IGHV3-49,IGHV5-51,IGHV3-53,IGHV1-58,IGHV4-59,IGHV4-61,IGHV3-64,IGHV3-66,IGHV1-69,IGHV2-70D,IGHV1-69-2,IGHV1-69D,IGHV2-70,IGHV3-72,IGHV3-73,IGHV3-74,IGHV7-81,IGHV1OR15-9,IGHV3OR15-7
GO:CC	MHC class II protein complex	GO:0042613	1.88859e-07	6.72386	16	1306	11	18964	HLA-DRA,HLA-DRB5,HLA-DRB1,HLA-DQB1,HLA-DQB2,HLA-DOB,HLA-DMB,HLA-DMA,HLA-DOA,HLA-DPA1,HLA-DPB1
GO:CC	extracellular space	GO:0005615	8.43481e-07	6.07392	3595	1306	331	18964	CROCC,PADI2,CYP4A22,PDZK1IP1,DDAH1,ZNHIT6,COL24A1,AMY2B,STXBP3,HJV,CHMP3,IGKV3OR2-268,IGKV4-1,IGKV5-2,IGKV1-5,IGKV1-6,IGKV3-7,IGKV1-8,IGKV1-9,IGKV3-11,IGKV1-12,IGKV3-15,IGKV1-16,IGKV1-17,IGKV3-20,IGKV6-21,IGKV2-24,IGKV1-27,IGKV2-28,IGKV2-30,IGKV1-33,IGKV1-37,IGKV1-39,IGKV2-40,IGKV2D-40,IGKV1D-39,IGKV2D-30,IGKV2D-29,IGKV2D-28,IGKV2D-26,IGKV2D-24,IGKV6D-21,IGKV3D-20,IGKV6D-41,IGKV1D-17,IGKV1D-16,IG…
GO:CC	MHC protein complex	GO:0042611	6.4456e-05	4.19074	24	1306	11	18964	HLA-DRA,HLA-DRB5,HLA-DRB1,HLA-DQB1,HLA-DQB2,HLA-DOB,HLA-DMB,HLA-DMA,HLA-DOA,HLA-DPA1,HLA-DPB1
GO:CC	blood microparticle	GO:0072562	0.00100173	2.99925	139	1306	26	18964	IGKV4-1,IGKV1-5,IGKV3-11,IGKV3-15,IGKV1-17,IGKV3-20,IGKV2-30,IGKV1-33,IGKV1-39,IGKV2D-40,IGKV2D-28,IGKV1D-12,POTEF,POTEE,PROS1,TFRC,CFB,C4A,C4B,PLG,A2M,PZP,ANGPTL4,IGLV1-47,IGLV3-25,IGLV3-21
GO:CC	external side of plasma membrane	GO:0009897	0.0208598	1.68069	409	1306	50	18964	CD8A,TFRC,ABCG2,BTN3A2,BTN2A2,BTN3A1,BTN3A3,BTN2A1,BTN1A1,BTNL2,HLA-DRB1,HLA-DQB1,PLG,CCR6,CTSB,CTSV,BMPR1A,CLEC2D,CD69,CLEC2B,CLEC2A,CLEC12B,KLRK1,IGHV3-43,IGHV1-45,IGHV1-46,IGHV3-48,IGHV3-49,IGHV5-51,IGHV3-53,IGHV1-58,IGHV4-59,IGHV4-61,IGHV3-64,IGHV3-66,IGHV1-69,IGHV2-70D,IGHV1-69-2,IGHV1-69D,IGHV2-70,IGHV3-72,IGHV3-73,IGHV3-74,IGHV7-81,IGHV1OR15-9,IGHV3OR15-7,SCNN1G,CD19,SPN,CA4
GO:CC	transcription factor TFIID complex	GO:0005669	0.0221901	1.65384	47	1306	12	18964	LINC02218,TAF11L2,TAF11L3,TAF11L4,TAF11L5,TAF11L6,TAF11L9,TAF11L11,TAF11L12,TAF11L13,TAF11L14,TBP
KEGG	Antigen processing and presentation	KEGG:04612	3.95445e-08	7.40291	69	540	22	8000	CD8A,CD8B,CD8B2,HLA-DRA,HLA-DRB5,HLA-DRB1,HLA-DQB1,HLA-DOB,TAP2,TAP1,HLA-DMB,HLA-DMA,HLA-DOA,HLA-DPA1,HLA-DPB1,CTSB,CTSL,KLRD1,KLRC4,KLRC3,KLRC2,KLRC1
KEGG	Graft-versus-host disease	KEGG:05332	6.18274e-07	6.20882	37	540	15	8000	IL1A,IL1B,HLA-DRA,HLA-DRB5,HLA-DRB1,HLA-DQB1,HLA-DOB,HLA-DMB,HLA-DMA,HLA-DOA,HLA-DPA1,HLA-DPB1,IL6,KLRD1,KLRC1
KEGG	Asthma	KEGG:05310	6.29734e-06	5.20084	27	540	12	8000	IL9,HLA-DRA,HLA-DRB5,HLA-DRB1,HLA-DQB1,HLA-DOB,HLA-DMB,HLA-DMA,HLA-DOA,HLA-DPA1,HLA-DPB1,RNASE3
KEGG	Herpes simplex virus 1 infection	KEGG:05168	2.35204e-05	4.62856	494	540	64	8000	EIF2AK3,ZNF514,ZNF2,IL1B,ZNF806,ZNF717,NFKB1,HLA-DRA,HLA-DRB5,HLA-DRB1,HLA-DQB1,HLA-DOB,TAP2,TAP1,HLA-DMB,HLA-DMA,HLA-DOA,HLA-DPA1,HLA-DPB1,IL6,ZNF705D,ZNF658,ZNF169,ZNF510,ZNF782,ZNF705A,ZNF605,ZNF26,ZNF84,ZNF140,ZNF891,ZNF10,ZNF268,ZNF23,ZNF19,CCL5,ITGB3,ZNF565,ZFP14,ZFP82,ZNF566,ZNF529,ZNF382,ZNF461,ZNF567,ZNF850,ZNF790,ZNF829,ZNF568,ZNF420,ZNF585A,ZNF383,ZNF875,ZNF527,ZNF569,ZNF570,ZNF793,ZNF…
KEGG	Intestinal immune network for IgA production	KEGG:04672	9.52245e-05	4.02125	45	540	14	8000	HLA-DRA,HLA-DRB5,HLA-DRB1,HLA-DQB1,HLA-DOB,HLA-DMB,HLA-DMA,HLA-DOA,HLA-DPA1,HLA-DPB1,IL6,AICDA,MAP3K14,CCL25
KEGG	Ascorbate and aldarate metabolism	KEGG:00053	0.000234293	3.63024	30	540	11	8000	UGT2B17,UGT2B15,UGT2B10,UGT2A3,UGT2B7,UGT2B11,UGT2B28,UGT2B4,UGT2A2,UGT2A1,ALDH3A2
KEGG	Type I diabetes mellitus	KEGG:04940	0.000897661	3.04689	40	540	12	8000	IL1A,IL1B,HLA-DRA,HLA-DRB5,HLA-DRB1,HLA-DQB1,HLA-DOB,HLA-DMB,HLA-DMA,HLA-DOA,HLA-DPA1,HLA-DPB1
KEGG	Taste transduction	KEGG:04742	0.00127169	2.89562	85	540	18	8000	PDE1C,TAS2R60,TAS2R41,TAS2R7,TAS2R8,TAS2R9,TAS2R10,TAS2R13,TAS2R14,TAS2R50,TAS2R20,TAS2R19,TAS2R31,TAS2R46,TAS2R43,TAS2R30,TAS2R42,SCNN1G
KEGG	Phagosome	KEGG:04145	0.00168466	2.77349	147	540	25	8000	TUBA3E,TUBA3D,TFRC,HLA-DRA,HLA-DRB5,HLA-DRB1,HLA-DQB1,HLA-DOB,TAP2,TAP1,HLA-DMB,HLA-DMA,HLA-DOA,HLA-DPA1,HLA-DPB1,NCF1,ATP6V0D2,CTSL,SFTPA2,SFTPA1,SFTPD,CLEC7A,OLR1,ITGB3,MRC2
KEGG	Hematopoietic cell lineage	KEGG:04640	0.00173839	2.75985	95	540	19	8000	CD8A,CD8B,CD8B2,IL1A,IL1B,TFRC,HLA-DRA,HLA-DRB5,HLA-DRB1,HLA-DQB1,HLA-DOB,HLA-DMB,HLA-DMA,HLA-DOA,HLA-DPA1,HLA-DPB1,IL6,CD19,ITGB3
KEGG	Staphylococcus aureus infection	KEGG:05150	0.00178618	2.74807	87	540	18	8000	C2,CFB,C4A,C4B,HLA-DRA,HLA-DRB5,HLA-DRB1,HLA-DQB1,HLA-DOB,HLA-DMB,HLA-DMA,HLA-DOA,HLA-DPA1,HLA-DPB1,PLG,DEFA3,DEFA5,C3AR1
KEGG	Th17 cell differentiation	KEGG:04659	0.00191986	2.71673	104	540	20	8000	ZAP70,IL1B,NFKB1,HLA-DRA,HLA-DRB5,HLA-DRB1,HLA-DQB1,HLA-DOB,HLA-DMB,HLA-DMA,HLA-DOA,HLA-DPA1,HLA-DPB1,RXRB,IL6,MAPK8,PPP3CB,LAT,RUNX1,MAPK1
KEGG	Rheumatoid arthritis	KEGG:05323	0.00210746	2.67624	88	540	18	8000	IL1A,IL1B,HLA-DRA,HLA-DRB5,HLA-DRB1,HLA-DQB1,HLA-DOB,HLA-DMB,HLA-DMA,HLA-DOA,HLA-DPA1,HLA-DPB1,IL6,ATP6V0D2,CTSL,CCL5,CCL3,CCL3L3
KEGG	Systemic lupus erythematosus	KEGG:05322	0.00246996	2.60731	132	540	23	8000	H3C7,H2BC9,H3C8,H2BC10,H4C8,H2BC11,H4C9,H2BC12,H2AC12,C2,C4A,C4B,HLA-DRA,HLA-DRB5,HLA-DRB1,HLA-DQB1,HLA-DOB,HLA-DMB,HLA-DMA,HLA-DOA,HLA-DPA1,HLA-DPB1,H2BS1
KEGG	Inflammatory bowel disease	KEGG:05321	0.00569869	2.24423	62	540	14	8000	IL1A,IL1B,NFKB1,HLA-DRA,HLA-DRB5,HLA-DRB1,HLA-DQB1,HLA-DOB,HLA-DMB,HLA-DMA,HLA-DOA,HLA-DPA1,HLA-DPB1,IL6
KEGG	Allograft rejection	KEGG:05330	0.00628831	2.20147	34	540	10	8000	HLA-DRA,HLA-DRB5,HLA-DRB1,HLA-DQB1,HLA-DOB,HLA-DMB,HLA-DMA,HLA-DOA,HLA-DPA1,HLA-DPB1
KEGG	Pentose and glucuronate interconversions	KEGG:00040	0.00628831	2.20147	34	540	10	8000	UGT2B17,UGT2B15,UGT2B10,UGT2A3,UGT2B7,UGT2B11,UGT2B28,UGT2B4,UGT2A2,UGT2A1
KEGG	Leishmaniasis	KEGG:05140	0.00836741	2.07741	72	540	15	8000	IL1A,IL1B,NFKB1,HLA-DRA,HLA-DRB5,HLA-DRB1,HLA-DQB1,HLA-DOB,HLA-DMB,HLA-DMA,HLA-DOA,HLA-DPA1,HLA-DPB1,NCF1,MAPK1
KEGG	Porphyrin and chlorophyll metabolism	KEGG:00860	0.00872424	2.05927	42	540	11	8000	UGT2B17,UGT2B15,UGT2B10,UGT2A3,UGT2B7,UGT2B11,UGT2B28,UGT2B4,UGT2A2,UGT2A1,BLVRA
KEGG	Th1 and Th2 cell differentiation	KEGG:04658	0.00897485	2.04697	89	540	17	8000	ZAP70,NFKB1,HLA-DRA,HLA-DRB5,HLA-DRB1,HLA-DQB1,HLA-DOB,HLA-DMB,HLA-DMA,HLA-DOA,HLA-DPA1,HLA-DPB1,DLL1,MAPK8,PPP3CB,LAT,MAPK1
KEGG	Viral protein interaction with cytokine and cytokine receptor	KEGG:04061	0.00951237	2.02171	98	540	18	8000	IL37,CXCL14,CCR6,IL6,CCL26,CCL24,IL34,CCL5,CCL16,CCL14,CCL15,CCL23,CCL18,CCL3,CCL4,CCL3L3,CCL4L2,CCL25
KEGG	Steroid hormone biosynthesis	KEGG:00140	0.0165661	1.78078	60	540	13	8000	UGT2B17,UGT2B15,UGT2B10,UGT2A3,UGT2B7,UGT2B11,UGT2B28,UGT2B4,UGT2A2,UGT2A1,SULT1E1,CYP21A2,DHRS11
REAC	CD22 mediated BCR regulation	REAC:R-HSA-5690714	4.93088e-26	25.3071	60	715	37	10622	IGKV4-1,IGKV5-2,IGKV1-5,IGKV3-11,IGKV1-12,IGKV3-15,IGKV1-16,IGKV1-17,IGKV3-20,IGKV2-28,IGKV2-30,IGKV1-33,IGKV1-39,IGKV2D-40,IGKV1D-39,IGKV2D-30,IGKV2D-28,IGKV3D-20,IGKV1D-16,IGKV1D-12,IGHV1-46,IGHV3-48,IGHV3-53,IGHV4-59,IGHV1-69,IGHV2-70,IGLV6-57,IGLV1-51,IGLV1-47,IGLV1-44,IGLV7-43,IGLV1-40,IGLV3-27,IGLV3-25,IGLV2-23,IGLV3-21,IGLV3-19
REAC	Initial triggering of complement	REAC:R-HSA-166663	8.91455e-26	25.0499	76	715	41	10622	IGKV4-1,IGKV5-2,IGKV1-5,IGKV3-11,IGKV1-12,IGKV3-15,IGKV1-16,IGKV1-17,IGKV3-20,IGKV2-28,IGKV2-30,IGKV1-33,IGKV1-39,IGKV2D-40,IGKV1D-39,IGKV2D-30,IGKV2D-28,IGKV3D-20,IGKV1D-16,IGKV1D-12,C2,CFB,C4A,C4B,IGHV1-46,IGHV3-48,IGHV3-53,IGHV4-59,IGHV1-69,IGHV2-70,IGLV6-57,IGLV1-51,IGLV1-47,IGLV1-44,IGLV7-43,IGLV1-40,IGLV3-27,IGLV3-25,IGLV2-23,IGLV3-21,IGLV3-19
REAC	Classical antibody-mediated complement activation	REAC:R-HSA-173623	1.17502e-25	24.93	61	715	37	10622	IGKV4-1,IGKV5-2,IGKV1-5,IGKV3-11,IGKV1-12,IGKV3-15,IGKV1-16,IGKV1-17,IGKV3-20,IGKV2-28,IGKV2-30,IGKV1-33,IGKV1-39,IGKV2D-40,IGKV1D-39,IGKV2D-30,IGKV2D-28,IGKV3D-20,IGKV1D-16,IGKV1D-12,IGHV1-46,IGHV3-48,IGHV3-53,IGHV4-59,IGHV1-69,IGHV2-70,IGLV6-57,IGLV1-51,IGLV1-47,IGLV1-44,IGLV7-43,IGLV1-40,IGLV3-27,IGLV3-25,IGLV2-23,IGLV3-21,IGLV3-19
REAC	Role of LAT2/NTAL/LAB on calcium mobilization	REAC:R-HSA-2730905	3.21263e-24	23.4931	69	715	38	10622	IGKV4-1,IGKV5-2,IGKV1-5,IGKV3-11,IGKV1-12,IGKV3-15,IGKV1-16,IGKV1-17,IGKV3-20,IGKV2-28,IGKV2-30,IGKV1-33,IGKV1-39,IGKV2D-40,IGKV1D-39,IGKV2D-30,IGKV2D-28,IGKV3D-20,IGKV1D-16,IGKV1D-12,GAB2,IGHV1-46,IGHV3-48,IGHV3-53,IGHV4-59,IGHV1-69,IGHV2-70,IGLV6-57,IGLV1-51,IGLV1-47,IGLV1-44,IGLV7-43,IGLV1-40,IGLV3-27,IGLV3-25,IGLV2-23,IGLV3-21,IGLV3-19
REAC	FCERI mediated MAPK activation	REAC:R-HSA-2871796	8.74503e-24	23.0582	83	715	41	10622	VAV3,IGKV4-1,IGKV5-2,IGKV1-5,IGKV3-11,IGKV1-12,IGKV3-15,IGKV1-16,IGKV1-17,IGKV3-20,IGKV2-28,IGKV2-30,IGKV1-33,IGKV1-39,IGKV2D-40,IGKV1D-39,IGKV2D-30,IGKV2D-28,IGKV3D-20,IGKV1D-16,IGKV1D-12,MAPK8,IGHV1-46,IGHV3-48,IGHV3-53,IGHV4-59,IGHV1-69,IGHV2-70,MAP2K7,MAPK1,IGLV6-57,IGLV1-51,IGLV1-47,IGLV1-44,IGLV7-43,IGLV1-40,IGLV3-27,IGLV3-25,IGLV2-23,IGLV3-21,IGLV3-19
REAC	FCGR activation	REAC:R-HSA-2029481	1.34132e-23	22.8725	67	715	37	10622	IGKV4-1,IGKV5-2,IGKV1-5,IGKV3-11,IGKV1-12,IGKV3-15,IGKV1-16,IGKV1-17,IGKV3-20,IGKV2-28,IGKV2-30,IGKV1-33,IGKV1-39,IGKV2D-40,IGKV1D-39,IGKV2D-30,IGKV2D-28,IGKV3D-20,IGKV1D-16,IGKV1D-12,IGHV1-46,IGHV3-48,IGHV3-53,IGHV4-59,IGHV1-69,IGHV2-70,IGLV6-57,IGLV1-51,IGLV1-47,IGLV1-44,IGLV7-43,IGLV1-40,IGLV3-27,IGLV3-25,IGLV2-23,IGLV3-21,IGLV3-19
REAC	Creation of C4 and C2 activators	REAC:R-HSA-166786	2.75851e-23	22.5593	68	715	37	10622	IGKV4-1,IGKV5-2,IGKV1-5,IGKV3-11,IGKV1-12,IGKV3-15,IGKV1-16,IGKV1-17,IGKV3-20,IGKV2-28,IGKV2-30,IGKV1-33,IGKV1-39,IGKV2D-40,IGKV1D-39,IGKV2D-30,IGKV2D-28,IGKV3D-20,IGKV1D-16,IGKV1D-12,IGHV1-46,IGHV3-48,IGHV3-53,IGHV4-59,IGHV1-69,IGHV2-70,IGLV6-57,IGLV1-51,IGLV1-47,IGLV1-44,IGLV7-43,IGLV1-40,IGLV3-27,IGLV3-25,IGLV2-23,IGLV3-21,IGLV3-19
REAC	Scavenging of heme from plasma	REAC:R-HSA-2168880	5.57657e-23	22.2536	69	715	37	10622	IGKV4-1,IGKV5-2,IGKV1-5,IGKV3-11,IGKV1-12,IGKV3-15,IGKV1-16,IGKV1-17,IGKV3-20,IGKV2-28,IGKV2-30,IGKV1-33,IGKV1-39,IGKV2D-40,IGKV1D-39,IGKV2D-30,IGKV2D-28,IGKV3D-20,IGKV1D-16,IGKV1D-12,IGHV1-46,IGHV3-48,IGHV3-53,IGHV4-59,IGHV1-69,IGHV2-70,IGLV6-57,IGLV1-51,IGLV1-47,IGLV1-44,IGLV7-43,IGLV1-40,IGLV3-27,IGLV3-25,IGLV2-23,IGLV3-21,IGLV3-19
REAC	Regulation of Complement cascade	REAC:R-HSA-977606	9.01472e-23	22.045	101	715	44	10622	IGKV4-1,IGKV5-2,IGKV1-5,IGKV3-11,IGKV1-12,IGKV3-15,IGKV1-16,IGKV1-17,IGKV3-20,IGKV2-28,IGKV2-30,IGKV1-33,IGKV1-39,IGKV2D-40,IGKV1D-39,IGKV2D-30,IGKV2D-28,IGKV3D-20,IGKV1D-16,IGKV1D-12,PROS1,C2,CFB,C4A,C4B,C3AR1,IGHV1-46,IGHV3-48,IGHV3-53,IGHV4-59,IGHV1-69,IGHV2-70,CD19,IGLV6-57,IGLV1-51,IGLV1-47,IGLV1-44,IGLV7-43,IGLV1-40,IGLV3-27,IGLV3-25,IGLV2-23,IGLV3-21,IGLV3-19
REAC	Antigen activates B Cell Receptor (BCR) leading to generation of second messengers	REAC:R-HSA-983695	2.18941e-22	21.6597	84	715	40	10622	IGKV4-1,IGKV5-2,IGKV1-5,IGKV3-11,IGKV1-12,IGKV3-15,IGKV1-16,IGKV1-17,IGKV3-20,IGKV2-28,IGKV2-30,IGKV1-33,IGKV1-39,IGKV2D-40,IGKV1D-39,IGKV2D-30,IGKV2D-28,IGKV3D-20,IGKV1D-16,IGKV1D-12,ORAI2,BLK,IGHV1-46,IGHV3-48,IGHV3-53,IGHV4-59,IGHV1-69,IGHV2-70,CD19,IGLV6-57,IGLV1-51,IGLV1-47,IGLV1-44,IGLV7-43,IGLV1-40,IGLV3-27,IGLV3-25,IGLV2-23,IGLV3-21,IGLV3-19
REAC	FCERI mediated Ca+2 mobilization	REAC:R-HSA-2871809	1.62879e-21	20.7881	83	715	39	10622	VAV3,IGKV4-1,IGKV5-2,IGKV1-5,IGKV3-11,IGKV1-12,IGKV3-15,IGKV1-16,IGKV1-17,IGKV3-20,IGKV2-28,IGKV2-30,IGKV1-33,IGKV1-39,IGKV2D-40,IGKV1D-39,IGKV2D-30,IGKV2D-28,IGKV3D-20,IGKV1D-16,IGKV1D-12,PPP3CB,IGHV1-46,IGHV3-48,IGHV3-53,IGHV4-59,IGHV1-69,IGHV2-70,IGLV6-57,IGLV1-51,IGLV1-47,IGLV1-44,IGLV7-43,IGLV1-40,IGLV3-27,IGLV3-25,IGLV2-23,IGLV3-21,IGLV3-19
REAC	Complement cascade	REAC:R-HSA-166658	9.85326e-21	20.0064	111	715	44	10622	IGKV4-1,IGKV5-2,IGKV1-5,IGKV3-11,IGKV1-12,IGKV3-15,IGKV1-16,IGKV1-17,IGKV3-20,IGKV2-28,IGKV2-30,IGKV1-33,IGKV1-39,IGKV2D-40,IGKV1D-39,IGKV2D-30,IGKV2D-28,IGKV3D-20,IGKV1D-16,IGKV1D-12,PROS1,C2,CFB,C4A,C4B,C3AR1,IGHV1-46,IGHV3-48,IGHV3-53,IGHV4-59,IGHV1-69,IGHV2-70,CD19,IGLV6-57,IGLV1-51,IGLV1-47,IGLV1-44,IGLV7-43,IGLV1-40,IGLV3-27,IGLV3-25,IGLV2-23,IGLV3-21,IGLV3-19
REAC	Role of phospholipids in phagocytosis	REAC:R-HSA-2029485	8.6235e-20	19.0643	81	715	37	10622	IGKV4-1,IGKV5-2,IGKV1-5,IGKV3-11,IGKV1-12,IGKV3-15,IGKV1-16,IGKV1-17,IGKV3-20,IGKV2-28,IGKV2-30,IGKV1-33,IGKV1-39,IGKV2D-40,IGKV1D-39,IGKV2D-30,IGKV2D-28,IGKV3D-20,IGKV1D-16,IGKV1D-12,IGHV1-46,IGHV3-48,IGHV3-53,IGHV4-59,IGHV1-69,IGHV2-70,IGLV6-57,IGLV1-51,IGLV1-47,IGLV1-44,IGLV7-43,IGLV1-40,IGLV3-27,IGLV3-25,IGLV2-23,IGLV3-21,IGLV3-19
REAC	FCGR3A-mediated IL10 synthesis	REAC:R-HSA-9664323	2.88648e-19	18.5396	93	715	39	10622	IGKV4-1,IGKV5-2,IGKV1-5,IGKV3-11,IGKV1-12,IGKV3-15,IGKV1-16,IGKV1-17,IGKV3-20,IGKV2-28,IGKV2-30,IGKV1-33,IGKV1-39,IGKV2D-40,IGKV1D-39,IGKV2D-30,IGKV2D-28,IGKV3D-20,IGKV1D-16,IGKV1D-12,PRKAR1B,ADCY1,IGHV1-46,IGHV3-48,IGHV3-53,IGHV4-59,IGHV1-69,IGHV2-70,IGLV6-57,IGLV1-51,IGLV1-47,IGLV1-44,IGLV7-43,IGLV1-40,IGLV3-27,IGLV3-25,IGLV2-23,IGLV3-21,IGLV3-19
REAC	Cell surface interactions at the vascular wall	REAC:R-HSA-202733	4.58733e-17	16.3384	190	715	53	10622	IGKV4-1,IGKV5-2,IGKV1-5,IGKV3-11,IGKV1-12,IGKV3-15,IGKV1-16,IGKV1-17,IGKV3-20,IGKV2-28,IGKV2-30,IGKV1-33,IGKV1-39,IGKV2D-40,IGKV1D-39,IGKV2D-30,IGKV2D-28,IGKV3D-20,IGKV1D-16,IGKV1D-12,MERTK,PROS1,OLR1,IGHV1-46,IGHV3-48,IGHV3-53,IGHV4-59,IGHV1-69,IGHV2-70,SPN,GLG1,ITGB3,PSG11,PSG2,PSG5,PSG4,PSG9,CD177,PPIL2,IGLV6-57,VPREB1,IGLV1-51,IGLV1-47,IGLV1-44,IGLV7-43,IGLV1-40,IGLV3-27,IGLV3-25,IGLV2-23,IGL…
REAC	FCERI mediated NF-kB activation	REAC:R-HSA-2871837	1.20097e-16	15.9205	136	715	44	10622	BCL10,IGKV4-1,IGKV5-2,IGKV1-5,IGKV3-11,IGKV1-12,IGKV3-15,IGKV1-16,IGKV1-17,IGKV3-20,IGKV2-28,IGKV2-30,IGKV1-33,IGKV1-39,IGKV2D-40,IGKV1D-39,IGKV2D-30,IGKV2D-28,IGKV3D-20,IGKV1D-16,IGKV1D-12,NFKB1,PSMB8,PSMB9,PSMB1,IGHV1-46,IGHV3-48,IGHV3-53,IGHV4-59,IGHV1-69,IGHV2-70,PSMD7,PSMD11,IGLV6-57,IGLV1-51,IGLV1-47,IGLV1-44,IGLV7-43,IGLV1-40,IGLV3-27,IGLV3-25,IGLV2-23,IGLV3-21,IGLV3-19
REAC	FCGR3A-mediated phagocytosis	REAC:R-HSA-9664422	1.35262e-16	15.8688	113	715	40	10622	VAV3,IGKV4-1,IGKV5-2,IGKV1-5,IGKV3-11,IGKV1-12,IGKV3-15,IGKV1-16,IGKV1-17,IGKV3-20,IGKV2-28,IGKV2-30,IGKV1-33,IGKV1-39,IGKV2D-40,IGKV1D-39,IGKV2D-30,IGKV2D-28,IGKV3D-20,IGKV1D-16,IGKV1D-12,ACTR3,IGHV1-46,IGHV3-48,IGHV3-53,IGHV4-59,IGHV1-69,IGHV2-70,MAPK1,IGLV6-57,IGLV1-51,IGLV1-47,IGLV1-44,IGLV7-43,IGLV1-40,IGLV3-27,IGLV3-25,IGLV2-23,IGLV3-21,IGLV3-19
REAC	Leishmania phagocytosis	REAC:R-HSA-9664417	1.35262e-16	15.8688	113	715	40	10622	VAV3,IGKV4-1,IGKV5-2,IGKV1-5,IGKV3-11,IGKV1-12,IGKV3-15,IGKV1-16,IGKV1-17,IGKV3-20,IGKV2-28,IGKV2-30,IGKV1-33,IGKV1-39,IGKV2D-40,IGKV1D-39,IGKV2D-30,IGKV2D-28,IGKV3D-20,IGKV1D-16,IGKV1D-12,ACTR3,IGHV1-46,IGHV3-48,IGHV3-53,IGHV4-59,IGHV1-69,IGHV2-70,MAPK1,IGLV6-57,IGLV1-51,IGLV1-47,IGLV1-44,IGLV7-43,IGLV1-40,IGLV3-27,IGLV3-25,IGLV2-23,IGLV3-21,IGLV3-19
REAC	Parasite infection	REAC:R-HSA-9664407	1.35262e-16	15.8688	113	715	40	10622	VAV3,IGKV4-1,IGKV5-2,IGKV1-5,IGKV3-11,IGKV1-12,IGKV3-15,IGKV1-16,IGKV1-17,IGKV3-20,IGKV2-28,IGKV2-30,IGKV1-33,IGKV1-39,IGKV2D-40,IGKV1D-39,IGKV2D-30,IGKV2D-28,IGKV3D-20,IGKV1D-16,IGKV1D-12,ACTR3,IGHV1-46,IGHV3-48,IGHV3-53,IGHV4-59,IGHV1-69,IGHV2-70,MAPK1,IGLV6-57,IGLV1-51,IGLV1-47,IGLV1-44,IGLV7-43,IGLV1-40,IGLV3-27,IGLV3-25,IGLV2-23,IGLV3-21,IGLV3-19
REAC	Immunoregulatory interactions between a Lymphoid and a non-Lymphoid cell	REAC:R-HSA-198933	1.43838e-16	15.8421	181	715	51	10622	CD8A,CD8B,IGKV4-1,IGKV5-2,IGKV1-5,IGKV3-11,IGKV1-12,IGKV3-15,IGKV1-16,IGKV1-17,IGKV3-20,IGKV2-28,IGKV2-30,IGKV1-33,IGKV1-39,IGKV2D-40,IGKV1D-39,IGKV2D-30,IGKV2D-28,IGKV3D-20,IGKV1D-16,IGKV1D-12,SFTPD,KLRG1,KLRB1,CLEC2D,KLRF1,CLEC2B,KLRD1,KLRK1,KLRC1,IGHV1-46,IGHV3-48,IGHV3-53,IGHV4-59,IGHV1-69,IGHV2-70,CD19,HCST,TYROBP,IGLV6-57,IGLV1-51,IGLV1-47,IGLV1-44,IGLV7-43,IGLV1-40,IGLV3-27,IGLV3-25,IGLV2-…
REAC	Binding and Uptake of Ligands by Scavenger Receptors	REAC:R-HSA-2173782	1.62771e-16	15.7884	97	715	37	10622	IGKV4-1,IGKV5-2,IGKV1-5,IGKV3-11,IGKV1-12,IGKV3-15,IGKV1-16,IGKV1-17,IGKV3-20,IGKV2-28,IGKV2-30,IGKV1-33,IGKV1-39,IGKV2D-40,IGKV1D-39,IGKV2D-30,IGKV2D-28,IGKV3D-20,IGKV1D-16,IGKV1D-12,IGHV1-46,IGHV3-48,IGHV3-53,IGHV4-59,IGHV1-69,IGHV2-70,IGLV6-57,IGLV1-51,IGLV1-47,IGLV1-44,IGLV7-43,IGLV1-40,IGLV3-27,IGLV3-25,IGLV2-23,IGLV3-21,IGLV3-19
REAC	Signaling by the B Cell Receptor (BCR)	REAC:R-HSA-983705	2.24392e-16	15.649	163	715	48	10622	BCL10,IGKV4-1,IGKV5-2,IGKV1-5,IGKV3-11,IGKV1-12,IGKV3-15,IGKV1-16,IGKV1-17,IGKV3-20,IGKV2-28,IGKV2-30,IGKV1-33,IGKV1-39,IGKV2D-40,IGKV1D-39,IGKV2D-30,IGKV2D-28,IGKV3D-20,IGKV1D-16,IGKV1D-12,NFKB1,PSMB8,PSMB9,PSMB1,ORAI2,BLK,PPP3CB,IGHV1-46,IGHV3-48,IGHV3-53,IGHV4-59,IGHV1-69,IGHV2-70,CD19,PSMD7,PSMD11,IGLV6-57,IGLV1-51,IGLV1-47,IGLV1-44,IGLV7-43,IGLV1-40,IGLV3-27,IGLV3-25,IGLV2-23,IGLV3-21,IGLV3-…
REAC	Regulation of actin dynamics for phagocytic cup formation	REAC:R-HSA-2029482	4.01895e-16	15.3959	116	715	40	10622	VAV3,IGKV4-1,IGKV5-2,IGKV1-5,IGKV3-11,IGKV1-12,IGKV3-15,IGKV1-16,IGKV1-17,IGKV3-20,IGKV2-28,IGKV2-30,IGKV1-33,IGKV1-39,IGKV2D-40,IGKV1D-39,IGKV2D-30,IGKV2D-28,IGKV3D-20,IGKV1D-16,IGKV1D-12,ACTR3,IGHV1-46,IGHV3-48,IGHV3-53,IGHV4-59,IGHV1-69,IGHV2-70,MAPK1,IGLV6-57,IGLV1-51,IGLV1-47,IGLV1-44,IGLV7-43,IGLV1-40,IGLV3-27,IGLV3-25,IGLV2-23,IGLV3-21,IGLV3-19
REAC	Fc epsilon receptor (FCERI) signaling	REAC:R-HSA-2454202	1.07085e-15	14.9703	182	715	50	10622	BCL10,VAV3,IGKV4-1,IGKV5-2,IGKV1-5,IGKV3-11,IGKV1-12,IGKV3-15,IGKV1-16,IGKV1-17,IGKV3-20,IGKV2-28,IGKV2-30,IGKV1-33,IGKV1-39,IGKV2D-40,IGKV1D-39,IGKV2D-30,IGKV2D-28,IGKV3D-20,IGKV1D-16,IGKV1D-12,NFKB1,PSMB8,PSMB9,PSMB1,MAPK8,PPP3CB,GAB2,IGHV1-46,IGHV3-48,IGHV3-53,IGHV4-59,IGHV1-69,IGHV2-70,PSMD7,PSMD11,MAP2K7,MAPK1,IGLV6-57,IGLV1-51,IGLV1-47,IGLV1-44,IGLV7-43,IGLV1-40,IGLV3-27,IGLV3-25,IGLV2-23,I…
REAC	Fcgamma receptor (FCGR) dependent phagocytosis	REAC:R-HSA-2029480	6.84758e-13	12.1645	140	715	40	10622	VAV3,IGKV4-1,IGKV5-2,IGKV1-5,IGKV3-11,IGKV1-12,IGKV3-15,IGKV1-16,IGKV1-17,IGKV3-20,IGKV2-28,IGKV2-30,IGKV1-33,IGKV1-39,IGKV2D-40,IGKV1D-39,IGKV2D-30,IGKV2D-28,IGKV3D-20,IGKV1D-16,IGKV1D-12,ACTR3,IGHV1-46,IGHV3-48,IGHV3-53,IGHV4-59,IGHV1-69,IGHV2-70,MAPK1,IGLV6-57,IGLV1-51,IGLV1-47,IGLV1-44,IGLV7-43,IGLV1-40,IGLV3-27,IGLV3-25,IGLV2-23,IGLV3-21,IGLV3-19
REAC	Innate Immune System	REAC:R-HSA-168249	2.22596e-10	9.65248	1090	715	135	10622	PADI2,BCL10,VAV3,POLR3GL,TXNIP,IGKV4-1,IGKV5-2,IGKV1-5,IGKV3-11,IGKV1-12,IGKV3-15,IGKV1-16,IGKV1-17,IGKV3-20,IGKV2-28,IGKV2-30,IGKV1-33,IGKV1-39,IGKV2D-40,IGKV1D-39,IGKV2D-30,IGKV2D-28,IGKV3D-20,IGKV1D-16,IGKV1D-12,ACTR1B,IL1B,ACTR3,PROS1,MUC20,MUC4,DEFB131A,NFKB1,MANBA,UBE2D3,NEU1,C2,CFB,C4A,C4B,AGER,PSMB8,PSMB9,CCR6,PSMB1,DBNL,NCF1,DEFA3,DEFA5,DEFB104B,DEFB106B,DEFB105B,CTSB,DEFB136,DEFB135,DEF…
REAC	Adaptive Immune System	REAC:R-HSA-1280218	7.5391e-10	9.12268	799	715	107	10622	BCL10,CD8A,CD8B,IGKV4-1,IGKV5-2,IGKV1-5,IGKV3-11,IGKV1-12,IGKV3-15,IGKV1-16,IGKV1-17,IGKV3-20,IGKV2-28,IGKV2-30,IGKV1-33,IGKV1-39,IGKV2D-40,IGKV1D-39,IGKV2D-30,IGKV2D-28,IGKV3D-20,IGKV1D-16,IGKV1D-12,ACTR1B,ZAP70,ANAPC1,TUBA3E,TUBA3D,NFKB1,UBE2D3,CENPE,SEC24D,BTN3A2,BTN2A2,BTN3A1,BTN3A3,BTN2A1,BTN1A1,BTNL2,HLA-DRA,HLA-DRB5,HLA-DRB1,HLA-DQB2,HLA-DOB,TAP2,PSMB8,PSMB9,TAP1,HLA-DMB,HLA-DMA,HLA-DOA,HL…
REAC	Immune System	REAC:R-HSA-168256	9.82782e-10	9.00754	2038	715	212	10622	PADI2,BCL10,VAV3,POLR3GL,TXNIP,CD8A,CD8B,IGKV4-1,IGKV5-2,IGKV1-5,IGKV3-11,IGKV1-12,IGKV3-15,IGKV1-16,IGKV1-17,IGKV3-20,IGKV2-28,IGKV2-30,IGKV1-33,IGKV1-39,IGKV2D-40,IGKV1D-39,IGKV2D-30,IGKV2D-28,IGKV3D-20,IGKV1D-16,IGKV1D-12,ACTR1B,ZAP70,BCL2L11,ANAPC1,IL1A,IL1B,IL37,IL36G,IL36A,IL36B,IL36RN,IL1F10,IL1RN,ACTR3,TUBA3E,PTPN18,TUBA3D,PROS1,MUC20,MUC4,DEFB131A,NFKB1,MANBA,UBE2D3,CENPE,SEC24D,IL9,H3C7…
REAC	Leishmania infection	REAC:R-HSA-9658195	4.35324e-08	7.36119	303	715	53	10622	VAV3,TXNIP,IGKV4-1,IGKV5-2,IGKV1-5,IGKV3-11,IGKV1-12,IGKV3-15,IGKV1-16,IGKV1-17,IGKV3-20,IGKV2-28,IGKV2-30,IGKV1-33,IGKV1-39,IGKV2D-40,IGKV1D-39,IGKV2D-30,IGKV2D-28,IGKV3D-20,IGKV1D-16,IGKV1D-12,IL1A,IL1B,ACTR3,GPR39,NFKB1,PRKAR1B,IL6,NPSR1,ADCY1,MAPK8,C3AR1,SUGT1,IGHV1-46,IGHV3-48,IGHV3-53,IGHV4-59,IGHV1-69,IGHV2-70,MAPK1,IGLV6-57,IGLV1-51,IGLV1-47,IGLV1-44,IGLV7-43,IGLV1-40,IGLV3-27,IGLV3-25,IG…
REAC	Anti-inflammatory response favouring Leishmania parasite infection	REAC:R-HSA-9662851	8.86141e-08	7.0525	221	715	43	10622	IGKV4-1,IGKV5-2,IGKV1-5,IGKV3-11,IGKV1-12,IGKV3-15,IGKV1-16,IGKV1-17,IGKV3-20,IGKV2-28,IGKV2-30,IGKV1-33,IGKV1-39,IGKV2D-40,IGKV1D-39,IGKV2D-30,IGKV2D-28,IGKV3D-20,IGKV1D-16,IGKV1D-12,GPR39,PRKAR1B,IL6,NPSR1,ADCY1,IGHV1-46,IGHV3-48,IGHV3-53,IGHV4-59,IGHV1-69,IGHV2-70,IGLV6-57,IGLV1-51,IGLV1-47,IGLV1-44,IGLV7-43,IGLV1-40,IGLV3-27,IGLV3-25,IGLV2-23,IGLV3-21,IGLV3-19,GGT5
REAC	Leishmania parasite growth and survival	REAC:R-HSA-9664433	8.86141e-08	7.0525	221	715	43	10622	IGKV4-1,IGKV5-2,IGKV1-5,IGKV3-11,IGKV1-12,IGKV3-15,IGKV1-16,IGKV1-17,IGKV3-20,IGKV2-28,IGKV2-30,IGKV1-33,IGKV1-39,IGKV2D-40,IGKV1D-39,IGKV2D-30,IGKV2D-28,IGKV3D-20,IGKV1D-16,IGKV1D-12,GPR39,PRKAR1B,IL6,NPSR1,ADCY1,IGHV1-46,IGHV3-48,IGHV3-53,IGHV4-59,IGHV1-69,IGHV2-70,IGLV6-57,IGLV1-51,IGLV1-47,IGLV1-44,IGLV7-43,IGLV1-40,IGLV3-27,IGLV3-25,IGLV2-23,IGLV3-21,IGLV3-19,GGT5
REAC	Defensins	REAC:R-HSA-1461973	9.23794e-08	7.03442	50	715	19	10622	DEFB131A,CCR6,DEFA3,DEFA5,DEFB104B,DEFB106B,DEFB105B,DEFB136,DEFB135,DEFB134,DEFB130B,DEFB130A,DEFB115,DEFB116,DEFB118,DEFB119,DEFB121,DEFB123,DEFB124
REAC	Beta defensins	REAC:R-HSA-1461957	1.0475e-07	6.97985	40	715	17	10622	DEFB131A,CCR6,DEFB104B,DEFB106B,DEFB105B,DEFB136,DEFB135,DEFB134,DEFB130B,DEFB130A,DEFB115,DEFB116,DEFB118,DEFB119,DEFB121,DEFB123,DEFB124
REAC	Class C/3 (Metabotropic glutamate/pheromone receptors)	REAC:R-HSA-420499	6.77978e-07	6.16878	39	715	16	10622	TAS2R60,TAS2R41,TAS2R7,TAS2R8,TAS2R9,TAS2R10,TAS2R13,TAS2R14,TAS2R50,TAS2R20,TAS2R19,TAS2R31,TAS2R46,TAS2R43,TAS2R30,TAS2R42
REAC	Antimicrobial peptides	REAC:R-HSA-6803157	2.57573e-05	4.5891	95	715	23	10622	DEFB131A,CCR6,DEFA3,DEFA5,DEFB104B,DEFB106B,DEFB105B,DEFB136,DEFB135,DEFB134,DEFB130B,DEFB130A,RNASE6,RNASE3,RNASE7,RNASE8,DEFB115,DEFB116,DEFB118,DEFB119,DEFB121,DEFB123,DEFB124
REAC	Hemostasis	REAC:R-HSA-109582	7.25954e-05	4.13909	673	715	81	10622	VAV3,STXBP3,IGKV4-1,IGKV5-2,IGKV1-5,IGKV3-11,IGKV1-12,IGKV3-15,IGKV1-16,IGKV1-17,IGKV3-20,IGKV2-28,IGKV2-30,IGKV1-33,IGKV1-39,IGKV2D-40,IGKV1D-39,IGKV2D-30,IGKV2D-28,IGKV3D-20,IGKV1D-16,IGKV1D-12,MERTK,TUBA3E,TUBA3D,PROS1,CENPE,PDE5A,H3C7,H3C8,PLG,KIF25,PRKAR1B,SH2B2,ORAI2,GATA4,KIF27,PLAU,VCL,A2M,CLEC1B,OLR1,IGHV1-46,IGHV3-48,IGHV3-53,IGHV4-59,IGHV1-69,IGHV2-70,ATP2A1,LAT,SPN,KIF22,GLG1,ITGB3,PS…
REAC	Glucuronidation	REAC:R-HSA-156588	0.00119544	2.92247	25	715	10	10622	UGT2B17,UGT2B15,UGT2B10,UGT2A3,UGT2B7,UGT2B11,UGT2B28,UGT2B4,UGT2A2,UGT2A1
REAC	Butyrophilin (BTN) family interactions	REAC:R-HSA-8851680	0.00184227	2.73465	12	715	7	10622	BTN3A2,BTN2A2,BTN3A1,BTN3A3,BTN2A1,BTN1A1,BTNL2
REAC	Interleukin-36 pathway	REAC:R-HSA-9014826	0.00398352	2.39973	6	715	5	10622	IL36G,IL36A,IL36B,IL36RN,IL1F10
REAC	MHC class II antigen presentation	REAC:R-HSA-2132295	0.0108217	1.9657	123	715	22	10622	ACTR1B,TUBA3E,TUBA3D,CENPE,SEC24D,HLA-DRA,HLA-DRB5,HLA-DRB1,HLA-DQB2,HLA-DOB,HLA-DMB,HLA-DMA,HLA-DOA,HLA-DPA1,HLA-DPB1,CTSB,CTSL,CTSV,SEC24C,KIF22,AP2B1,CLTC
REAC	Infectious disease	REAC:R-HSA-5663205	0.0309818	1.50889	909	715	91	10622	VAV3,TXNIP,CHMP3,CD8B,IGKV4-1,IGKV5-2,IGKV1-5,IGKV3-11,IGKV1-12,IGKV3-15,IGKV1-16,IGKV1-17,IGKV3-20,IGKV2-28,IGKV2-30,IGKV1-33,IGKV1-39,IGKV2D-40,IGKV1D-39,IGKV2D-30,IGKV2D-28,IGKV3D-20,IGKV1D-16,IGKV1D-12,IL1A,IL1B,ACTR3,TUBA3E,TUBA3D,GPR39,NFKB1,H3C7,H2BC9,H3C8,H2BC10,H4C8,H2BC11,H4C9,H2BC12,H2AC12,NELFE,PSMB8,PSMB9,PSMB1,TBP,PRKAR1B,IL6,NPSR1,ADCY1,POM121C,POLR2J,HNRNPK,CTSL,MAPK8,C3AR1,VPS36,…
WP	15q13.3 copy number variation syndrome	WP:WP4942	7.60997e-05	4.11862	18	478	9	7562	CHRFAM7A,GOLGA8R,GOLGA8H,FAN1,MTMR10,TRPM1,MIR211,CHRNA7,CCL5
WP	Glucuronidation	WP:WP698	0.000343155	3.46451	26	478	10	7562	UGT2B17,UGT2B15,UGT2B10,UGT2A3,UGT2B7,UGT2B11,UGT2B28,UGT2B4,UGT2A2,UGT2A1
WP	16p11.2 proximal deletion syndrome	WP:WP4949	0.00279002	2.55439	76	478	16	7562	NFKB1,IGFBP3,MIR3680-1,MIR3680-2,SPN,QPRT,C16ORF54,ZG16,KIF22,MAZ,PRRT2,PAGR1,MVP,CDIPT,CDIPTOSP,SEZ6L2
WP	T-Cell antigen Receptor (TCR) Signaling Pathway	WP:WP69	0.00787169	2.10393	91	478	17	7562	BCL10,VAV3,CD8A,ZAP70,IL1A,IL1B,NFKB1,IL9,IL6,DBNL,MIR6837,MAPK8,GAB2,LAT,MAP3K14,CRKL,MAPK1
WP	Osteopontin Signaling	WP:WP1434	0.0126565	1.89768	13	478	6	7562	SPP1,NFKB1,PLAU,MAP3K14,ITGB3,MAPK1
WP	Pathogenesis of SARS-CoV-2 Mediated by nsp9-nsp10 Complex	WP:WP4884	0.0360196	1.44346	21	478	7	7562	CD8A,CD8B,ZAP70,HLA-DRA,HLA-DRB5,HLA-DRB1,IL6
WP	Metapathway biotransformation Phase I and II	WP:WP702	0.0411601	1.38552	185	478	25	7562	CYP4B1,CYP4X1,CYP4Z1,CHST13,UGT2B17,UGT2B15,UGT2A3,UGT2B7,UGT2B11,UGT2B28,UGT2B4,UGT2A2,UGT2A1,SULT1B1,SULT1E1,NDST3,CYP21A2,NDST2,NNMT,HS3ST2,SLX1B-SULT1A4,SULT1A4,CHST4,SULT2A1,GSTT2B
TF	Factor: Sox-30; motif: NAACAATN; match class: 1	TF:M11641_1	0.000167	3.77728	243	1291	40	19917	NBPF4,NBPF6,FNDC7,RGPD2,FAHD2A,FAHD2B,MALL,UGT2A2,MEPE,FAM174A,IL9,FKBP9,OR2F2,DEFB104B,MSS51,MAT1A,OR4A5,NOX4,A2M,CLEC2D,CLEC7A,OLR1,KLRC3,PRB1,HNRNPA1L2,RNASE9,RNASE11,FAN1,EEF2K,LRRC37B,C17ORF64,EFCAB3,IRGQ,ZNF576,SRRM5,IRGC,ELSPBP1,CABP5,DEFB121,ATP5PO
TF	Factor: GR; motif: RGNACANMNTGTNCY; match class: 1	TF:M09941_1	0.000407336	3.39005	2079	1291	193	19917	CYP4A11,CYP4A22,C1ORF52,AMY2B,ANKRD34A,POLR3GL,TXNIP,PPIAL4H,PPIAL4G,ANKRD36C,ZAP70,IL36B,IL1RN,POTEF,MZT2B,PTPN18,AMER3,MZT2A,FRG2C,ZNF717,LSAMP,ROPN1B,C3ORF22,ALG1L2,APOD,USP17L10,USP17L11,USP17L12,USP17L13,USP17L15,USP17L17,USP17L18,USP17L19,USP17L20,USP17L21,USP17L22,USP17L5,DEFB131A,TMPRSS11B,UGT2A3,SLC9B1,USP53,TAF11L3,TAF11L4,TAF11L5,TAF11L6,TAF11L9,TAF11L11,TAF11L12,TAF11L13,CDH18,TIFAB,T…
TF	Factor: Tbx5; motif: TNAGGTGTKV; match class: 1	TF:M01020_1	0.000518108	3.28558	4194	1291	347	19917	SPATA21,NBPF1,PADI2,CYP4Z1,PDZK1IP1,DNAI3,C1ORF52,DDAH1,ZNHIT6,SLC25A24,AKNAD1,TXNIP,HJV,NBPF11,NUDT4B,RNF103,CD8B,ZNF2,KCNIP3,TRIM43B,ANKRD36C,C2ORF92,ZAP70,NCK2,CD8B2,NPHP1,ACOXL,FBLN7,ZC3H6,TTL,IL1A,IL1B,IL37,IL36A,PSD4,RAB6C,POTEF,POTEI,POTEJ,GPR148,SMIM39,POTEE,RAB6D,GPR39,FRG2C,PROS1,STX19,ZXDC,C3ORF22,TXNRD3,TMCC1,ALG1L2,COL6A5,FAM90A26,USP17L10,USP17L11,USP17L12,USP17L13,USP17L15,USP17L17…
TF	Factor: MafG; motif: CMATGACTCAGCAGA; match class: 1	TF:M07048_1	0.000589443	3.22956	1571	1291	153	19917	SPATA21,MFAP2,PADI4,CYP4A11,CYP4X1,PDZK1IP1,FAM102B,PPIAL4G,TRIM43B,TRIM43,ZAP70,BUB1,TMEM87B,IL37,IL36G,IL1F10,IL1RN,PSD4,RABL2A,CFC1B,CFC1,GPR148,SMIM39,DHFR2,NSUN3,LSAMP,CHST13,ALG1L2,USP17L12,USP17L13,USP17L17,USP17L20,USP17L21,USP17L22,USP17L5,SULT1B1,SEC24D,TAF11L2,TAF11L3,TAF11L4,TAF11L5,TAF11L6,TAF11L9,TAF11L11,TAF11L12,TAF11L13,MCCC2,DCANP1,H2BC9,H2BC10,BTN2A1,CFB,C4A,C4B,TNXB,EGFL8,PBX2…
TF	Factor: ER-alpha; motif: TGACCYN; match class: 1	TF:M03547_1	0.00106044	2.97451	749	1291	85	19917	PADI4,CYP4B1,FNDC7,EIF2AK3,PROM2,FBLN7,RABL2A,TUBA3E,CFC1B,CFC1,ZNF717,SNX4,UROC1,CISD2,TAF11L14,PRSS16,BRD2,RXRB,CAMK2B,LRWD1,RASA4B,RASA4,FAM185A,ZYX,EPHA1,TRPM3,NAA35,NUTM2F,ZNF782,NUTM2G,WASHC2C,MSMB,ANTXRL,FRMPD2,ARHGAP22,WASHC2A,ASAH2,SFTPA1,NUTM2B,NUTM2E,NUTM2A,NUTM2D,DENND5B,ZNF140,RNASE2,RNASE13,ARHGEF40,GOLGA6L9,ALPK3,VWA3A,SLC6A2,SLC5A10,B9D1,HEATR9,LYZL6,TBC1D3B,TBC1D3I,TBC1D3G,TBC1D3…
TF	Factor: HOXA13; motif: ATAAMA; match class: 1	TF:M01292_1	0.00248263	2.60509	8473	1291	633	19917	SPATA21,PADI1,CYP4A11,CYP4X1,CYP4A22,STIL,NEGR1,DNAI3,ZNHIT6,RNPC3,AMY2B,SLC25A24,FAM102B,FNDC7,LIX1L,TXNIP,HJV,NBPF10,PPIAL4H,GJA8,NBPF11,PPIAL4G,NBPF14,KDM3A,CD8B,RGPD2,ZNF2,TRIM43B,TRIM43,ANKRD36C,ANKRD36,ANKRD36B,C2ORF92,UXS1,CD8B2,ST6GAL2,LIMS3,NPHP1,BUB1,ANAPC1,ZC3H8,POLR1B,IL1A,IL37,IL36G,IL36A,IL36RN,IL1F10,IL1RN,PAX8,CBWD2,FOXD4L1,RAB6C,CCDC74B,CFC1B,CFC1,POTEJ,AMER3,ARHGEF4,FAM168B,PLEK…
TF	Factor: Zbtb44; motif: CKGTGA; match class: 1	TF:M05405_1	0.00778507	2.10874	7251	1291	548	19917	SPATA21,NECAP2,NBPF1,MFAP2,ATP13A2,PADI2,PADI1,PADI4,CYP4A11,CYP4A22,DNAI3,SYDE2,COL24A1,AMY2B,STXBP3,LIX1L,ANKRD34A,POLR3GL,PPIAL4H,GJA8,PPIAL4G,NUDT4B,KDM3A,CHMP3,RNF103-CHMP3,CD8B,RGPD1,EIF2AK3,RPIA,ZNF514,FAHD2A,TRIM43B,TRIM43,FAHD2B,COX5B,C2ORF92,ZAP70,NCK2,UXS1,RGPD3,CD8B2,LIMS3,ACOXL,ANAPC1,FBLN7,ZC3H8,POLR1B,CKAP2L,IL37,IL36G,IL36A,IL36B,IL1RN,PSD4,CBWD2,RABL2A,SLC35F5,TUBA3E,POTEI,CFC1B,…
TF	Factor: EVX2; motif: NNTTTATKRCYNN; match class: 1	TF:M09917_1	0.0148985	1.82686	33	1291	11	19917	UGT2B10,UGT2B11,UGT2B28,UGT2B4,CTAGE15,CTAGE6,AGAP4,AGAP9,AGAP6,AGAP5,CLEC9A
TF	Factor: AR; motif: NNNGNRRGNACANNGTGTTCTNNNNNN; match class: 1	TF:M00953_1	0.0150474	1.82254	237	1291	35	19917	AMY2B,TXNIP,NPHP1,IL1RN,USP53,BTN2A1,FAM90A7P,FAM90A22P,FAM90A23P,FAM90A14P,FAM90A8P,TRIM77,TRIM49,TRIM49C,UBTFL1,TAS2R30,RNASE12,RNASE2,IL34,TLE7,MFAP4,TBC1D3B,TBC1D3I,TBC1D3G,TBC1D3H,TBC1D3F,TBC1D3K,TBC1D3L,TBC1D3D,TBC1D3C,POLR2I,ZNF529,ZNF607,SMIM34A,RGL4
TF	Factor: PR; motif: NNNNNNRGNACNNKNTGTTCTNNNNNN; match class: 1	TF:M00957_1	0.0150862	1.82142	563	1291	65	19917	CYP4Z1,AMY2B,NPHP1,IL1RN,RAB6C,POTEF,POTEI,COL6A5,SEC24D,USP53,CDH18,FAM174A,TIFAB,TSBP1,HLA-DQB1,HLA-DQB2,NPSR1,URGCP,YKT6,DDX56,TAS2R60,TCAF2,OR2F2,SPAG11B,FAM90A7P,FAM90A22P,FAM90A23P,FAM90A14P,FAM90A8P,FAM167A,SPATA31A1,SPATA31A3,PTPN20,FRMPD2,TRIM77,TRIM49,TRIM49C,UBTFL1,NNMT,KLRD1,TAS2R30,ZNF140,RNASE2,ZP2,VWA3A,IL34,TLE7,HEATR9,TBC1D3B,CCL4L2,TBC1D3I,TBC1D3G,TBC1D3H,TBC1D3F,TBC1D3K,TBC1D3L…
TF	Factor: PR; motif: RGNACATTYTGTNCTN; match class: 1	TF:M10042_1	0.0251812	1.59892	1007	1291	101	19917	CYP4A11,CYP4A22,AMY2B,TXNIP,IL1RN,MZT2B,CCDC115,AMER3,MZT2A,ZNF717,C3ORF22,ALG1L2,APOD,DEFB131A,TMPRSS11B,UGT2A3,SLC9B1,USP53,TAF11L11,TAF11L12,H2BC9,ATF6B,HLA-DPA1,CCR6,NCF1,CASTOR2,DEFA3,FAM90A7P,FAM90A22P,FAM90A23P,FAM90A14P,FAM90A8P,CA2,ZNF658,TLE1,NUTM2F,NUTM2G,NPY4R,NPY4R2,C10ORF53,PPP3CB,TRIM49,TRIM49C,UBTFL1,C11ORF71,RBM7,A2M,CLEC1A,C12ORF66,VPS36,PNP,RNASE12,RNASE3,RNASE2,TPPP2,OCA2,CHRN…
TF	Factor: B-ATF; motif: NNTYTCRNWATGASTCAN; match class: 1	TF:M09873_1	0.0284783	1.54549	35	1291	11	19917	RNF5,NUTM2F,NUTM2G,NUTM2B,NUTM2E,NUTM2A,NUTM2D,C3AR1,NPIPA5,NPIPB4,IL34
TF	Factor: Prop-1; motif: TAATTNNRTTA	TF:M10928	0.0318605	1.49675	1855	1291	166	19917	CYP4A11,CYP4A22,NBPF4,NBPF6,STXBP3,AKNAD1,NBPF10,NBPF14,KDM3A,TRIM43B,TRIM43,NCK2,RGPD3,LIMS3,NPHP1,POLR1B,IL36RN,TUBA3E,POTEJ,TUBA3D,APOD,USP17L11,USP17L12,USP17L13,USP17L15,USP17L17,USP17L18,USP17L19,USP17L20,USP17L21,USP17L22,USP17L23,USP17L5,DEFB131A,TMPRSS11B,TMPRSS11E,UGT2A3,UGT2B7,UGT2A1,SULT1B1,SULT1E1,HSD17B13,SPARCL1,DMP1,IBSP,SPP1,CISD2,SLC9B1,BDH2,NDST3,PDE5A,IL9,LECT2,SMAD5,H4C8,ABT1…
TF	Factor: Foxm1; motif: NTGTTTRT	TF:M07255	0.035259	1.45273	5862	1291	449	19917	SDHB,CYP4Z1,PDZK1IP1,STIL,NEGR1,BCL10,DDAH1,CCN1,COL24A1,NBPF4,NBPF6,PRPF38B,FNDC7,STXBP3,AKNAD1,NUDT4B,RMND5A,CD8A,CD8B,RGPD2,RPIA,TRIM43B,TRIM43,ANKRD36,ZAP70,CD8B2,NPHP1,ANAPC1,FBLN7,ZC3H8,ZC3H6,TTL,IL1A,IL36G,IL36B,IL36RN,FOXD4L1,RABL2A,SLC35F5,POTEF,CCDC74B,ARHGEF4,FAM168B,PLEKHB2,POTEE,TUBA3D,NCKAP5,PROS1,ARL13B,STX19,DHFR2,NSUN3,SNX4,ALG1L,ROPN1B,SLC41A3,TMCC1,CWH43,TMPRSS11B,YTHDC1,TMPRSS…
TF	Factor: ER-alpha; motif: TGACCYN	TF:M03547	0.0415894	1.38102	4761	1291	373	19917	MFAP2,ATP13A2,SDHB,PADI1,PADI3,PADI4,EFCAB14,CYP4B1,VAV3,SLC25A24,FNDC7,ANKRD34A,POLR3GL,NBPF10,NBPF11,NBPF14,PDE4DIP,CHMP3,RNF103-CHMP3,RMND5A,EIF2AK3,PROM2,ANKRD36C,GPAT2,ANKRD36B,UXS1,NPHP1,MTLN,FBLN7,SLC20A1,NT5DC4,IL1B,IL36B,IL1F10,RABL2A,POTEF,SMPD4,MZT2B,TUBA3E,CCDC115,IMP4,CFC1B,CFC1,FAM168B,PLEKHB2,MZT2A,TUBA3D,ZNF717,SNX4,ALG1L,ROPN1B,UROC1,TRH,MUC20,MUC4,USP17L10,USP17L11,USP17L12,USP1…
HP	Arthralgia	HP:0002829	0.0191892	1.71694	161	260	24	4511	IL1RN,SPP1,NFKB1,C4A,TNXB,HLA-DRB1,HLA-DQB1,PSMB8,PSMB9,HLA-DPA1,HLA-DPB1,COL11A2,CCR6,IL6,GTF2IRD1,GTF2I,KLRC4,ATP7B,ABCC6,CD19,MMP2,TYROBP,RUNX1,MIF

## Sheet: 90min
source	term_name	term_id	adjusted_p_value	negative_log10_of_adjusted_p_value	term_size	query_size	intersection_size	effective_domain_size	intersections
GO:MF	antigen binding	GO:0003823	3.556e-16	15.449	163	1146	46	18679	IGKV2-30,IGKV1-33,IGKV1-39,IGKV2D-40,IGKV1D-39,IGKV2D-28,IGKV1D-16,IGKV1D-12,PLG,KLRD1,KLRC2,IGHV3-43,IGHV1-45,IGHV1-46,IGHV3-48,IGHV3-49,IGHV5-51,IGHV3-53,IGHV1-58,IGHV4-59,IGHV4-61,IGHV3-64,IGHV3-66,IGHV1-69,IGHV2-70D,IGHV1-69-2,IGHV1-69D,IGHV2-70,IGHV3-72,IGHV3-73,IGHV3-74,IGHV7-81,IGHV1OR15-9,IGHV3OR15-7,MFAP4,IGLV6-57,IGLV1-51,IGLV1-47,IGLV1-44,IGLV7-43,IGLV1-40,IGLV3-27,IGLV3-25,IGLV2-23,IG…
GO:MF	immunoglobulin receptor binding	GO:0034987	5.94525e-08	7.22583	77	1146	23	18679	IGHV3-43,IGHV1-45,IGHV1-46,IGHV3-48,IGHV3-49,IGHV5-51,IGHV3-53,IGHV1-58,IGHV4-59,IGHV4-61,IGHV3-64,IGHV3-66,IGHV1-69,IGHV2-70D,IGHV1-69-2,IGHV1-69D,IGHV2-70,IGHV3-72,IGHV3-73,IGHV3-74,IGHV7-81,IGHV1OR15-9,IGHV3OR15-7
GO:MF	bitter taste receptor activity	GO:0033038	1.2022e-07	6.92002	20	1146	12	18679	TAS2R7,TAS2R8,TAS2R9,TAS2R10,TAS2R13,TAS2R14,TAS2R50,TAS2R20,TAS2R31,TAS2R46,TAS2R43,TAS2R30
GO:MF	taste receptor activity	GO:0008527	6.52714e-06	5.18528	26	1146	12	18679	TAS2R7,TAS2R8,TAS2R9,TAS2R10,TAS2R13,TAS2R14,TAS2R50,TAS2R20,TAS2R31,TAS2R46,TAS2R43,TAS2R30
GO:MF	omega peptidase activity	GO:0008242	0.00040207	3.3957	136	1146	25	18679	OTUD7B,USP17L10,USP17L11,USP17L12,USP17L13,USP17L15,USP17L17,USP17L18,USP17L19,USP17L20,USP17L21,USP17L22,USP17L23,USP17L5,USP53,USP42,USP17L4,USP17L7,USP35,USP32,JOSD2,GGT2,GGTLC2,GGT5,GGT1
GO:MF	carbohydrate binding	GO:0030246	0.00152425	2.81694	277	1146	38	18679	GCK,FBP1,SFTPA2,SFTPA1,SFTPD,SLC2A3,CLEC4A,CLEC6A,CLEC4D,CLEC4E,KLRG1,KLRB1,CLEC2D,CLECL1,CD69,KLRF1,CLEC2B,KLRF2,CLEC2A,CLEC12A,CLEC1B,CLEC12B,CLEC9A,CLEC1A,CLEC7A,OLR1,KLRD1,KLRK1,KLRC3,KLRC2,KLRC1,NOMO1,NOMO3,NOMO2,ZG16,CDIPT,MRC2,SIGLEC11
GO:MF	protein heterodimerization activity	GO:0046982	0.00229579	2.63907	359	1146	45	18679	H2BC18,H3C13,H4C14,H3C14,H4C15,H2BC21,H2AC20,H2AC21,ROPN1B,LINC02218,H3Y2,TAF11L2,TAF11L3,TAF11L4,TAF11L5,TAF11L6,TAF11L9,TAF11L11,TAF11L12,TAF11L13,TAF11L14,H3Y1,H2BC7,H4C5,H2BC8,H2AC8,H3C6,H4C6,H4C7,H3C7,H2BC9,H3C8,H2BC10,H4C8,H2BC11,H4C9,H2BC12,H2AC12,LSM5,HIP1,SLC7A13,AOC3,BCL2L1,RUNX1,H2BS1
GO:MF	CCR chemokine receptor binding	GO:0048020	0.0023521	2.62854	48	1146	13	18679	DEFB106B,DEFB130B,DEFB130A,CCL5,CCL16,CCL14,CCL15,CCL23,CCL18,CCL3,CCL4,CCL3L3,CCL4L2
GO:MF	cysteine-type endopeptidase activity	GO:0004197	0.00771729	2.11254	121	1146	21	18679	USP17L10,USP17L11,USP17L12,USP17L13,USP17L15,USP17L17,USP17L18,USP17L19,USP17L20,USP17L21,USP17L22,USP17L5,USP42,USP17L4,CTSB,USP17L7,CTSL,CTSV,USP35,CAPNS2,CAPNS1
GO:MF	ribonuclease A activity	GO:0004522	0.00792077	2.10123	4	1146	4	18679	RNASE4,RNASE1,RNASE2,RNASE8
GO:MF	thiol-dependent deubiquitinase	GO:0004843	0.0099986	2.00006	123	1146	21	18679	OTUD7B,USP17L10,USP17L11,USP17L12,USP17L13,USP17L15,USP17L17,USP17L18,USP17L19,USP17L20,USP17L21,USP17L22,USP17L23,USP17L5,USP53,USP42,USP17L4,USP17L7,USP35,USP32,JOSD2
GO:MF	deubiquitinase activity	GO:0101005	0.0113526	1.9449	124	1146	21	18679	OTUD7B,USP17L10,USP17L11,USP17L12,USP17L13,USP17L15,USP17L17,USP17L18,USP17L19,USP17L20,USP17L21,USP17L22,USP17L23,USP17L5,USP53,USP42,USP17L4,USP17L7,USP35,USP32,JOSD2
GO:MF	chemokine receptor binding	GO:0042379	0.0142396	1.8465	72	1146	15	18679	CXCL14,DEFB106B,DEFB130B,DEFB130A,CCL5,CCL16,CCL14,CCL15-CCL14,CCL15,CCL23,CCL18,CCL3,CCL4,CCL3L3,CCL4L2
GO:MF	chemokine activity	GO:0008009	0.0167299	1.77651	49	1146	12	18679	CXCL14,CCL5,CCL16,CCL14,CCL15-CCL14,CCL15,CCL23,CCL18,CCL3,CCL4,CCL3L3,CCL4L2
GO:MF	interleukin-1 receptor binding	GO:0005149	0.0203482	1.69147	17	1146	7	18679	IL1A,IL1B,IL37,IL36B,IL36RN,IL1F10,IL1RN
GO:MF	ubiquitin-like protein-specific protease activity	GO:0019783	0.033211	1.47872	133	1146	21	18679	OTUD7B,USP17L10,USP17L11,USP17L12,USP17L13,USP17L15,USP17L17,USP17L18,USP17L19,USP17L20,USP17L21,USP17L22,USP17L23,USP17L5,USP53,USP42,USP17L4,USP17L7,USP35,USP32,JOSD2
GO:MF	protein-arginine deiminase activity	GO:0004668	0.0376664	1.42405	5	1146	4	18679	PADI2,PADI1,PADI3,PADI4
GO:BP	phagocytosis, recognition	GO:0006910	4.82221e-20	19.3168	133	1140	47	18123	IGKV2-28,IGKV2-30,IGKV1-33,IGKV1-39,IGKV2D-40,IGKV1D-39,IGKV2D-30,IGKV2D-28,IGKV3D-20,IGKV1D-16,IGKV1D-12,SFTPA1,CLEC7A,IGHV3-43,IGHV1-45,IGHV1-46,IGHV3-48,IGHV3-49,IGHV5-51,IGHV3-53,IGHV1-58,IGHV4-59,IGHV4-61,IGHV3-64,IGHV3-66,IGHV1-69,IGHV2-70D,IGHV1-69-2,IGHV1-69D,IGHV2-70,IGHV3-72,IGHV3-73,IGHV3-74,IGHV7-81,IGHV1OR15-9,IGHV3OR15-7,IGLV6-57,IGLV1-51,IGLV1-47,IGLV1-44,IGLV7-43,IGLV1-40,IGLV3-27…
GO:BP	complement activation, classical pathway	GO:0006958	3.46808e-17	16.4599	140	1140	45	18123	IGKV2-28,IGKV2-30,IGKV1-33,IGKV1-39,IGKV2D-40,IGKV1D-39,IGKV2D-30,IGKV2D-28,IGKV3D-20,IGKV1D-16,IGKV1D-12,IGHV3-43,IGHV1-45,IGHV1-46,IGHV3-48,IGHV3-49,IGHV5-51,IGHV3-53,IGHV1-58,IGHV4-59,IGHV4-61,IGHV3-64,IGHV3-66,IGHV1-69,IGHV2-70D,IGHV1-69-2,IGHV1-69D,IGHV2-70,IGHV3-72,IGHV3-73,IGHV3-74,IGHV7-81,IGHV1OR15-9,IGHV3OR15-7,IGLV6-57,IGLV1-51,IGLV1-47,IGLV1-44,IGLV7-43,IGLV1-40,IGLV3-27,IGLV3-25,IGLV…
GO:BP	complement activation	GO:0006956	1.83945e-16	15.7353	178	1140	50	18123	IGKV2-28,IGKV2-30,IGKV1-33,IGKV1-39,IGKV2D-40,IGKV1D-39,IGKV2D-30,IGKV2D-28,IGKV3D-20,IGKV1D-16,IGKV1D-12,IL1B,PROS1,C3AR1,A2M,IGHV3-43,IGHV1-45,IGHV1-46,IGHV3-48,IGHV3-49,IGHV5-51,IGHV3-53,IGHV1-58,IGHV4-59,IGHV4-61,IGHV3-64,IGHV3-66,IGHV1-69,IGHV2-70D,IGHV1-69-2,IGHV1-69D,IGHV2-70,IGHV3-72,IGHV3-73,IGHV3-74,IGHV7-81,IGHV1OR15-9,IGHV3OR15-7,MFAP4,IGLV6-57,IGLV1-51,IGLV1-47,IGLV1-44,IGLV7-43,IGLV…
GO:BP	adaptive immune response	GO:0002250	3.21652e-16	15.4926	715	1140	112	18123	BCL10,OTUD7B,CD8A,CD8B,IGKV1-27,IGKV2-28,IGKV2-30,IGKV1-33,IGKV1-37,IGKV1-39,IGKV2-40,IGKV2D-40,IGKV1D-39,IGKV1D-37,IGKV2D-30,IGKV2D-29,IGKV2D-28,IGKV2D-26,IGKV2D-24,IGKV6D-21,IGKV3D-20,IGKV6D-41,IGKV1D-17,IGKV1D-16,IGKV3D-15,IGKV1D-13,IGKV1D-12,IGKV3D-11,IGKV1D-42,IGKV1D-43,IGKV1D-8,IGKV3D-7,ZAP70,CD8B2,IL1B,BTN3A2,BTN2A2,BTN3A1,BTN3A3,BTN2A1,BTN1A1,DBNL,CTSL,MARCHF8,PRKG1,SHLD2,CLEC4A,CLEC6A,CL…
GO:BP	humoral immune response mediated by circulating immunoglobulin	GO:0002455	1.81895e-15	14.7402	153	1140	45	18123	IGKV2-28,IGKV2-30,IGKV1-33,IGKV1-39,IGKV2D-40,IGKV1D-39,IGKV2D-30,IGKV2D-28,IGKV3D-20,IGKV1D-16,IGKV1D-12,IGHV3-43,IGHV1-45,IGHV1-46,IGHV3-48,IGHV3-49,IGHV5-51,IGHV3-53,IGHV1-58,IGHV4-59,IGHV4-61,IGHV3-64,IGHV3-66,IGHV1-69,IGHV2-70D,IGHV1-69-2,IGHV1-69D,IGHV2-70,IGHV3-72,IGHV3-73,IGHV3-74,IGHV7-81,IGHV1OR15-9,IGHV3OR15-7,IGLV6-57,IGLV1-51,IGLV1-47,IGLV1-44,IGLV7-43,IGLV1-40,IGLV3-27,IGLV3-25,IGLV…
GO:BP	opsonization	GO:0008228	5.91046e-14	13.2284	69	1140	29	18123	IGKV2-28,IGKV2-30,IGKV1-33,IGKV1-39,IGKV2D-40,IGKV1D-39,IGKV2D-30,IGKV2D-28,IGKV3D-20,IGKV1D-16,IGKV1D-12,SFTPA1,IGHV1-46,IGHV3-48,IGHV3-53,IGHV4-59,IGHV1-69,IGHV2-70,IGLV6-57,IGLV1-51,IGLV1-47,IGLV1-44,IGLV7-43,IGLV1-40,IGLV3-27,IGLV3-25,IGLV2-23,IGLV3-21,IGLV3-19
GO:BP	immune response	GO:0006955	3.04504e-13	12.5164	2544	1140	260	18123	EPHA2,PADI2,PADI4,BCL10,VAV3,STXBP3,FCGR1A,H2BC21,OTUD7B,CD8A,CD8B,IGKV3OR2-268,IGKV1-27,IGKV2-28,IGKV2-30,IGKV1-33,IGKV1-37,IGKV1-39,IGKV2-40,IGKV2D-40,IGKV1D-39,IGKV1D-37,IGKV2D-30,IGKV2D-29,IGKV2D-28,IGKV2D-26,IGKV2D-24,IGKV6D-21,IGKV3D-20,IGKV6D-41,IGKV1D-17,IGKV1D-16,IGKV3D-15,IGKV1D-13,IGKV1D-12,IGKV3D-11,IGKV1D-42,IGKV1D-43,IGKV1D-8,IGKV3D-7,TRIM43B,TRIM43,ACTR1B,ZAP70,CD8B2,IL1A,IL1B,IL37…
GO:BP	humoral immune response	GO:0006959	3.98531e-12	11.3995	383	1140	69	18123	H2BC21,IGKV2-28,IGKV2-30,IGKV1-33,IGKV1-39,IGKV2D-40,IGKV1D-39,IGKV2D-30,IGKV2D-28,IGKV3D-20,IGKV1D-16,IGKV1D-12,IL1B,IL36RN,PROS1,CXCL14,H2BC7,H2BC8,H2BC10,H2BC11,H2BC12,DEFA3,DEFA5,SPAG11B,ALOX5,SFTPD,C3AR1,A2M,ANG,RNASE6,RNASE3,RNASE7,IGHV3-43,IGHV1-45,IGHV1-46,IGHV3-48,IGHV3-49,IGHV5-51,IGHV3-53,IGHV1-58,IGHV4-59,IGHV4-61,IGHV3-64,IGHV3-66,IGHV1-69,IGHV2-70D,IGHV1-69-2,IGHV1-69D,IGHV2-70,IGHV…
GO:BP	immunoglobulin mediated immune response	GO:0016064	6.60809e-11	10.1799	221	1140	48	18123	BCL10,IGKV2-28,IGKV2-30,IGKV1-33,IGKV1-39,IGKV2D-40,IGKV1D-39,IGKV2D-30,IGKV2D-28,IGKV3D-20,IGKV1D-16,IGKV1D-12,SHLD2,IGHV3-43,IGHV1-45,IGHV1-46,IGHV3-48,IGHV3-49,IGHV5-51,IGHV3-53,IGHV1-58,IGHV4-59,IGHV4-61,IGHV3-64,IGHV3-66,IGHV1-69,IGHV2-70D,IGHV1-69-2,IGHV1-69D,IGHV2-70,IGHV3-72,IGHV3-73,IGHV3-74,IGHV7-81,IGHV1OR15-9,IGHV3OR15-7,TBX21,IGLV6-57,IGLV1-51,IGLV1-47,IGLV1-44,IGLV7-43,IGLV1-40,IGLV…
GO:BP	B cell mediated immunity	GO:0019724	1.1379e-10	9.9439	224	1140	48	18123	BCL10,IGKV2-28,IGKV2-30,IGKV1-33,IGKV1-39,IGKV2D-40,IGKV1D-39,IGKV2D-30,IGKV2D-28,IGKV3D-20,IGKV1D-16,IGKV1D-12,SHLD2,IGHV3-43,IGHV1-45,IGHV1-46,IGHV3-48,IGHV3-49,IGHV5-51,IGHV3-53,IGHV1-58,IGHV4-59,IGHV4-61,IGHV3-64,IGHV3-66,IGHV1-69,IGHV2-70D,IGHV1-69-2,IGHV1-69D,IGHV2-70,IGHV3-72,IGHV3-73,IGHV3-74,IGHV7-81,IGHV1OR15-9,IGHV3OR15-7,TBX21,IGLV6-57,IGLV1-51,IGLV1-47,IGLV1-44,IGLV7-43,IGLV1-40,IGLV…
GO:BP	immune response-regulating cell surface receptor signaling pathway	GO:0002768	1.92872e-10	9.71473	510	1140	79	18123	BCL10,VAV3,FCGR1A,IGKV2-28,IGKV2-30,IGKV1-33,IGKV1-39,IGKV2D-40,IGKV1D-39,IGKV2D-30,IGKV2D-28,IGKV3D-20,IGKV1D-16,IGKV1D-12,ZAP70,ACTR3,BTN3A2,BTN2A2,BTN3A1,BTN3A3,BTN2A1,BTN1A1,PSMB1,ACTB,SH2B2,BLK,MAPK8,PAK1,GAB2,C3AR1,CLEC4A,CLEC6A,CLEC4D,CLEC4E,CLEC12B,KLRD1,KLRC2,KLRC1,IGHV3-43,IGHV1-45,IGHV1-46,IGHV3-48,IGHV3-49,IGHV5-51,IGHV3-53,IGHV1-58,IGHV4-59,IGHV4-61,IGHV3-64,IGHV3-66,IGHV1-69,IGHV2-7…
GO:BP	immune response-regulating signaling pathway	GO:0002764	2.65623e-10	9.57573	513	1140	79	18123	BCL10,VAV3,FCGR1A,IGKV2-28,IGKV2-30,IGKV1-33,IGKV1-39,IGKV2D-40,IGKV1D-39,IGKV2D-30,IGKV2D-28,IGKV3D-20,IGKV1D-16,IGKV1D-12,ZAP70,ACTR3,BTN3A2,BTN2A2,BTN3A1,BTN3A3,BTN2A1,BTN1A1,PSMB1,ACTB,SH2B2,BLK,MAPK8,PAK1,GAB2,C3AR1,CLEC4A,CLEC6A,CLEC4D,CLEC4E,CLEC12B,KLRD1,KLRC2,KLRC1,IGHV3-43,IGHV1-45,IGHV1-46,IGHV3-48,IGHV3-49,IGHV5-51,IGHV3-53,IGHV1-58,IGHV4-59,IGHV4-61,IGHV3-64,IGHV3-66,IGHV1-69,IGHV2-7…
GO:BP	regulation of complement activation	GO:0030449	2.99236e-10	9.52399	110	1140	32	18123	IGKV2-28,IGKV2-30,IGKV1-33,IGKV1-39,IGKV2D-40,IGKV1D-39,IGKV2D-30,IGKV2D-28,IGKV3D-20,IGKV1D-16,IGKV1D-12,IL1B,PROS1,C3AR1,A2M,IGHV1-46,IGHV3-48,IGHV3-53,IGHV4-59,IGHV1-69,IGHV2-70,IGLV6-57,IGLV1-51,IGLV1-47,IGLV1-44,IGLV7-43,IGLV1-40,IGLV3-27,IGLV3-25,IGLV2-23,IGLV3-21,IGLV3-19
GO:BP	immune response-activating cell surface receptor signaling pathway	GO:0002429	3.12742e-10	9.50481	475	1140	75	18123	BCL10,VAV3,FCGR1A,IGKV2-28,IGKV2-30,IGKV1-33,IGKV1-39,IGKV2D-40,IGKV1D-39,IGKV2D-30,IGKV2D-28,IGKV3D-20,IGKV1D-16,IGKV1D-12,ZAP70,ACTR3,BTN3A2,BTN2A2,BTN3A1,BTN3A3,BTN2A1,BTN1A1,PSMB1,ACTB,SH2B2,BLK,PAK1,C3AR1,CLEC4A,CLEC6A,CLEC4D,CLEC4E,KLRD1,KLRC2,IGHV3-43,IGHV1-45,IGHV1-46,IGHV3-48,IGHV3-49,IGHV5-51,IGHV3-53,IGHV1-58,IGHV4-59,IGHV4-61,IGHV3-64,IGHV3-66,IGHV1-69,IGHV2-70D,IGHV1-69-2,IGHV1-69D,I…
GO:BP	immune response-activating signal transduction	GO:0002757	3.12742e-10	9.50481	475	1140	75	18123	BCL10,VAV3,FCGR1A,IGKV2-28,IGKV2-30,IGKV1-33,IGKV1-39,IGKV2D-40,IGKV1D-39,IGKV2D-30,IGKV2D-28,IGKV3D-20,IGKV1D-16,IGKV1D-12,ZAP70,ACTR3,BTN3A2,BTN2A2,BTN3A1,BTN3A3,BTN2A1,BTN1A1,PSMB1,ACTB,SH2B2,BLK,PAK1,C3AR1,CLEC4A,CLEC6A,CLEC4D,CLEC4E,KLRD1,KLRC2,IGHV3-43,IGHV1-45,IGHV1-46,IGHV3-48,IGHV3-49,IGHV5-51,IGHV3-53,IGHV1-58,IGHV4-59,IGHV4-61,IGHV3-64,IGHV3-66,IGHV1-69,IGHV2-70D,IGHV1-69-2,IGHV1-69D,I…
GO:BP	defense response to bacterium	GO:0042742	7.36915e-10	9.13258	349	1140	61	18123	EPHA2,H2BC21,DEFB131A,NAIP,H2BC7,H2BC8,H2BC10,H2BC11,H2BC12,DEFA3,DEFA5,SPAG11B,DEFB104B,DEFB106B,DEFB105B,DEFB136,DEFB135,DEFB134,DEFB130B,DEFB130A,SFTPD,PRB3,ANG,RNASE6,RNASE3,RNASE7,RNASE8,IGHV3-43,IGHV1-45,IGHV1-46,IGHV3-48,IGHV3-49,IGHV5-51,IGHV3-53,IGHV1-58,IGHV4-59,IGHV4-61,IGHV3-64,IGHV3-66,IGHV1-69,IGHV2-70D,IGHV1-69-2,IGHV1-69D,IGHV2-70,IGHV3-72,IGHV3-73,IGHV3-74,IGHV7-81,IGHV1OR15-9,IG…
GO:BP	cell recognition	GO:0008037	1.0437e-09	8.98143	271	1140	52	18123	IGKV2-28,IGKV2-30,IGKV1-33,IGKV1-39,IGKV2D-40,IGKV1D-39,IGKV2D-30,IGKV2D-28,IGKV3D-20,IGKV1D-16,IGKV1D-12,ASTL,ROBO2,EMB,SFTPA1,CLEC7A,IGHV3-43,IGHV1-45,IGHV1-46,IGHV3-48,IGHV3-49,IGHV5-51,IGHV3-53,IGHV1-58,IGHV4-59,IGHV4-61,IGHV3-64,IGHV3-66,IGHV1-69,IGHV2-70D,IGHV1-69-2,IGHV1-69D,IGHV2-70,IGHV3-72,IGHV3-73,IGHV3-74,IGHV7-81,IGHV1OR15-9,IGHV3OR15-7,ZP2,TEX101,IGLV6-57,IGLV1-51,IGLV1-47,IGLV1-44,…
GO:BP	Fc receptor mediated stimulatory signaling pathway	GO:0002431	3.70603e-09	8.43109	141	1140	35	18123	VAV3,FCGR1A,IGKV2-28,IGKV2-30,IGKV1-33,IGKV1-39,IGKV2D-40,IGKV1D-39,IGKV2D-30,IGKV2D-28,IGKV3D-20,IGKV1D-16,IGKV1D-12,ACTR3,ACTB,BLK,PAK1,IGHV1-46,IGHV3-48,IGHV3-53,IGHV4-59,IGHV1-69,IGHV2-70,MAPK1,IGLV6-57,IGLV1-51,IGLV1-47,IGLV1-44,IGLV7-43,IGLV1-40,IGLV3-27,IGLV3-25,IGLV2-23,IGLV3-21,IGLV3-19
GO:BP	immune system process	GO:0002376	4.35442e-09	8.36107	3438	1140	310	18123	EPHA2,PADI2,PADI4,BCL10,VAV3,STXBP3,FCGR1A,H3C13,H4C14,H3C14,H4C15,H2BC21,OTUD7B,CD8A,CD8B,IGKV3OR2-268,IGKV1-27,IGKV2-28,IGKV2-30,IGKV1-33,IGKV1-37,IGKV1-39,IGKV2-40,IGKV2D-40,IGKV1D-39,IGKV1D-37,IGKV2D-30,IGKV2D-29,IGKV2D-28,IGKV2D-26,IGKV2D-24,IGKV6D-21,IGKV3D-20,IGKV6D-41,IGKV1D-17,IGKV1D-16,IGKV3D-15,IGKV1D-13,IGKV1D-12,IGKV3D-11,IGKV1D-42,IGKV1D-43,IGKV1D-8,IGKV3D-7,TRIM43B,TRIM43,ACTR1B,ZA…
GO:BP	Fc-gamma receptor signaling pathway involved in phagocytosis	GO:0038096	4.97019e-09	8.30363	135	1140	34	18123	VAV3,FCGR1A,IGKV2-28,IGKV2-30,IGKV1-33,IGKV1-39,IGKV2D-40,IGKV1D-39,IGKV2D-30,IGKV2D-28,IGKV3D-20,IGKV1D-16,IGKV1D-12,ACTR3,ACTB,PAK1,IGHV1-46,IGHV3-48,IGHV3-53,IGHV4-59,IGHV1-69,IGHV2-70,MAPK1,IGLV6-57,IGLV1-51,IGLV1-47,IGLV1-44,IGLV7-43,IGLV1-40,IGLV3-27,IGLV3-25,IGLV2-23,IGLV3-21,IGLV3-19
GO:BP	immune response-regulating cell surface receptor signaling pathway involved in phagocytosis	GO:0002433	4.97019e-09	8.30363	135	1140	34	18123	VAV3,FCGR1A,IGKV2-28,IGKV2-30,IGKV1-33,IGKV1-39,IGKV2D-40,IGKV1D-39,IGKV2D-30,IGKV2D-28,IGKV3D-20,IGKV1D-16,IGKV1D-12,ACTR3,ACTB,PAK1,IGHV1-46,IGHV3-48,IGHV3-53,IGHV4-59,IGHV1-69,IGHV2-70,MAPK1,IGLV6-57,IGLV1-51,IGLV1-47,IGLV1-44,IGLV7-43,IGLV1-40,IGLV3-27,IGLV3-25,IGLV2-23,IGLV3-21,IGLV3-19
GO:BP	Fc-gamma receptor signaling pathway	GO:0038094	7.79935e-09	8.10794	137	1140	34	18123	VAV3,FCGR1A,IGKV2-28,IGKV2-30,IGKV1-33,IGKV1-39,IGKV2D-40,IGKV1D-39,IGKV2D-30,IGKV2D-28,IGKV3D-20,IGKV1D-16,IGKV1D-12,ACTR3,ACTB,PAK1,IGHV1-46,IGHV3-48,IGHV3-53,IGHV4-59,IGHV1-69,IGHV2-70,MAPK1,IGLV6-57,IGLV1-51,IGLV1-47,IGLV1-44,IGLV7-43,IGLV1-40,IGLV3-27,IGLV3-25,IGLV2-23,IGLV3-21,IGLV3-19
GO:BP	lymphocyte mediated immunity	GO:0002449	9.4871e-09	8.02287	360	1140	60	18123	BCL10,CD8A,IGKV2-28,IGKV2-30,IGKV1-33,IGKV1-39,IGKV2D-40,IGKV1D-39,IGKV2D-30,IGKV2D-28,IGKV3D-20,IGKV1D-16,IGKV1D-12,IL1B,BTN3A2,BTN3A3,SHLD2,KLRF2,CLEC2A,CLEC12B,KLRD1,KLRK1,KLRC2,KLRC1,IGHV3-43,IGHV1-45,IGHV1-46,IGHV3-48,IGHV3-49,IGHV5-51,IGHV3-53,IGHV1-58,IGHV4-59,IGHV4-61,IGHV3-64,IGHV3-66,IGHV1-69,IGHV2-70D,IGHV1-69-2,IGHV1-69D,IGHV2-70,IGHV3-72,IGHV3-73,IGHV3-74,IGHV7-81,IGHV1OR15-9,IGHV3OR…
GO:BP	peptide cross-linking	GO:0018149	9.63124e-09	8.01632	96	1140	28	18123	IGKV2-28,IGKV2-30,IGKV1-33,IGKV1-39,IGKV2D-40,IGKV1D-39,IGKV2D-30,IGKV2D-28,IGKV3D-20,IGKV1D-16,IGKV1D-12,IGHV1-46,IGHV3-48,IGHV3-53,IGHV4-59,IGHV1-69,IGHV2-70,IGLV6-57,IGLV1-51,IGLV1-47,IGLV1-44,IGLV7-43,IGLV1-40,IGLV3-27,IGLV3-25,IGLV2-23,IGLV3-21,IGLV3-19
GO:BP	activation of immune response	GO:0002253	1.79427e-08	7.74611	566	1140	80	18123	BCL10,VAV3,FCGR1A,IGKV2-28,IGKV2-30,IGKV1-33,IGKV1-39,IGKV2D-40,IGKV1D-39,IGKV2D-30,IGKV2D-28,IGKV3D-20,IGKV1D-16,IGKV1D-12,ZAP70,IL1B,ACTR3,PROS1,BTN3A2,BTN2A2,BTN3A1,BTN3A3,BTN2A1,BTN1A1,PSMB1,ACTB,SH2B2,BLK,PAK1,C3AR1,CLEC4A,CLEC6A,CLEC4D,CLEC4E,A2M,KLRD1,KLRC2,IGHV3-43,IGHV1-45,IGHV1-46,IGHV3-48,IGHV3-49,IGHV5-51,IGHV3-53,IGHV1-58,IGHV4-59,IGHV4-61,IGHV3-64,IGHV3-66,IGHV1-69,IGHV2-70D,IGHV1-6…
GO:BP	phagocytosis	GO:0006909	2.65841e-08	7.57538	388	1140	62	18123	VAV3,FCGR1A,IGKV2-28,IGKV2-30,IGKV1-33,IGKV1-39,IGKV2D-40,IGKV1D-39,IGKV2D-30,IGKV2D-28,IGKV3D-20,IGKV1D-16,IGKV1D-12,MERTK,IL1B,ACTR3,ACTB,EIF2AK1,XKR6,SFTPA1,SFTPD,ANXA11,PAK1,CLEC7A,IGHV3-43,IGHV1-45,IGHV1-46,IGHV3-48,IGHV3-49,IGHV5-51,IGHV3-53,IGHV1-58,IGHV4-59,IGHV4-61,IGHV3-64,IGHV3-66,IGHV1-69,IGHV2-70D,IGHV1-69-2,IGHV1-69D,IGHV2-70,IGHV3-72,IGHV3-73,IGHV3-74,IGHV7-81,IGHV1OR15-9,IGHV3OR15…
GO:BP	adaptive immune response based on somatic recombination of immune receptors built from immunoglobulin superfamily domains	GO:0002460	5.90689e-08	7.22864	366	1140	59	18123	BCL10,CD8A,IGKV2-28,IGKV2-30,IGKV1-33,IGKV1-39,IGKV2D-40,IGKV1D-39,IGKV2D-30,IGKV2D-28,IGKV3D-20,IGKV1D-16,IGKV1D-12,IL1B,BTN3A2,BTN3A3,SHLD2,KLRD1,KLRC1,IGHV3-43,IGHV1-45,IGHV1-46,IGHV3-48,IGHV3-49,IGHV5-51,IGHV3-53,IGHV1-58,IGHV4-59,IGHV4-61,IGHV3-64,IGHV3-66,IGHV1-69,IGHV2-70D,IGHV1-69-2,IGHV1-69D,IGHV2-70,IGHV3-72,IGHV3-73,IGHV3-74,IGHV7-81,IGHV1OR15-9,IGHV3OR15-7,IL27,SPN,TBX21,MIR21,NFKBID,…
GO:BP	regulation of humoral immune response	GO:0002920	1.01962e-07	6.99156	134	1140	32	18123	IGKV2-28,IGKV2-30,IGKV1-33,IGKV1-39,IGKV2D-40,IGKV1D-39,IGKV2D-30,IGKV2D-28,IGKV3D-20,IGKV1D-16,IGKV1D-12,IL1B,PROS1,C3AR1,A2M,IGHV1-46,IGHV3-48,IGHV3-53,IGHV4-59,IGHV1-69,IGHV2-70,IGLV6-57,IGLV1-51,IGLV1-47,IGLV1-44,IGLV7-43,IGLV1-40,IGLV3-27,IGLV3-25,IGLV2-23,IGLV3-21,IGLV3-19
GO:BP	Fc-epsilon receptor signaling pathway	GO:0038095	6.13323e-07	6.21231	167	1140	35	18123	BCL10,VAV3,IGKV2-28,IGKV2-30,IGKV1-33,IGKV1-39,IGKV2D-40,IGKV1D-39,IGKV2D-30,IGKV2D-28,IGKV3D-20,IGKV1D-16,IGKV1D-12,PSMB1,MAPK8,PAK1,GAB2,IGHV1-46,IGHV3-48,IGHV3-53,IGHV4-59,IGHV1-69,IGHV2-70,MAPK1,IGLV6-57,IGLV1-51,IGLV1-47,IGLV1-44,IGLV7-43,IGLV1-40,IGLV3-27,IGLV3-25,IGLV2-23,IGLV3-21,IGLV3-19
GO:BP	innate immune response	GO:0045087	9.95457e-07	6.00198	1003	1140	114	18123	PADI4,BCL10,STXBP3,FCGR1A,H2BC21,TRIM43B,TRIM43,ZAP70,IL36B,IL36RN,ACTR3,DEFB131A,NAIP,H2BC7,H2BC8,H2BC10,H2BC11,H2BC12,PSMB1,CAMK2B,NCF1,ZYX,DEFA3,DEFA5,DEFB104B,DEFB106B,DEFB105B,BLK,DEFB135,DEFB134,DAPK1,SFTPD,PAK1,TRIM77,TRIM49,TRIM64B,TRIM64,TRIM49C,CLEC4A,CLEC6A,CLEC4D,CLEC4E,KLRG1,A2M,KLRF2,CLEC2A,CLEC12B,CLEC7A,KLRD1,KLRK1,KLRC2,KLRC1,STYK1,ANG,RNASE6,RNASE3,RNASE2,RNASE7,RNASE8,IGHV3-43,…
GO:BP	detection of chemical stimulus involved in sensory perception of bitter taste	GO:0001580	2.24693e-06	5.64841	40	1140	16	18123	TAS2R60,TAS2R41,TAS2R7,TAS2R8,TAS2R9,TAS2R10,TAS2R13,TAS2R14,TAS2R50,TAS2R20,TAS2R19,TAS2R31,TAS2R46,TAS2R43,TAS2R30,TAS2R42
GO:BP	defense response to other organism	GO:0098542	7.52827e-06	5.1233	1222	1140	129	18123	EPHA2,PADI4,BCL10,STXBP3,FCGR1A,H2BC21,TRIM43B,TRIM43,ZAP70,IL36B,IL36RN,ACTR3,DEFB131A,NAIP,H2BC7,H2BC8,H2BC10,H2BC11,H2BC12,PSMB1,RNF216,NT5C3A,CAMK2B,NCF1,ZYX,DEFA3,DEFA5,SPAG11B,DEFB104B,DEFB106B,DEFB105B,BLK,DEFB136,DEFB135,DEFB134,DEFB130B,DEFB130A,DAPK1,SFTPD,PAK1,TRIM77,TRIM49,TRIM64B,TRIM64,TRIM49C,CLEC4A,CLEC6A,CLEC4D,CLEC4E,AICDA,KLRG1,A2M,KLRF2,CLEC2A,CLEC12B,CLEC7A,KLRD1,KLRK1,KLRC2,…
GO:BP	positive regulation of immune response	GO:0050778	9.15339e-06	5.03842	757	1140	90	18123	BCL10,VAV3,FCGR1A,IGKV2-28,IGKV2-30,IGKV1-33,IGKV1-39,IGKV2D-40,IGKV1D-39,IGKV2D-30,IGKV2D-28,IGKV3D-20,IGKV1D-16,IGKV1D-12,ZAP70,IL1B,ACTR3,PROS1,SNX4,BTN3A2,BTN2A2,BTN3A1,BTN3A3,BTN2A1,BTN1A1,PSMB1,ACTB,SH2B2,BLK,SHLD2,PAK1,GAB2,C3AR1,CLEC4A,CLEC6A,CLEC4D,CLEC4E,A2M,KLRD1,KLRK1,KLRC2,IGHV3-43,IGHV1-45,IGHV1-46,IGHV3-48,IGHV3-49,IGHV5-51,IGHV3-53,IGHV1-58,IGHV4-59,IGHV4-61,IGHV3-64,IGHV3-66,IGHV…
GO:BP	sensory perception of bitter taste	GO:0050913	1.17228e-05	4.93097	44	1140	16	18123	TAS2R60,TAS2R41,TAS2R7,TAS2R8,TAS2R9,TAS2R10,TAS2R13,TAS2R14,TAS2R50,TAS2R20,TAS2R19,TAS2R31,TAS2R46,TAS2R43,TAS2R30,TAS2R42
GO:BP	detection of chemical stimulus involved in sensory perception of taste	GO:0050912	2.47442e-05	4.60653	46	1140	16	18123	TAS2R60,TAS2R41,TAS2R7,TAS2R8,TAS2R9,TAS2R10,TAS2R13,TAS2R14,TAS2R50,TAS2R20,TAS2R19,TAS2R31,TAS2R46,TAS2R43,TAS2R30,TAS2R42
GO:BP	B cell receptor signaling pathway	GO:0050853	4.90282e-05	4.30955	135	1140	28	18123	VAV3,SH2B2,BLK,IGHV3-43,IGHV1-45,IGHV1-46,IGHV3-48,IGHV3-49,IGHV5-51,IGHV3-53,IGHV1-58,IGHV4-59,IGHV4-61,IGHV3-64,IGHV3-66,IGHV1-69,IGHV2-70D,IGHV1-69-2,IGHV1-69D,IGHV2-70,IGHV3-72,IGHV3-73,IGHV3-74,IGHV7-81,IGHV1OR15-9,IGHV3OR15-7,RUNX1,MAPK1
GO:BP	transcription preinitiation complex assembly	GO:0070897	9.67227e-05	4.01447	50	1140	16	18123	LINC02218,TAF11L2,TAF11L3,TAF11L4,TAF11L5,TAF11L6,TAF11L9,TAF11L11,TAF11L12,TAF11L13,TAF11L14,BDP1,TBP,RRN3,PIH1D1,SMARCB1
GO:BP	defense response	GO:0006952	0.000106895	3.97104	1956	1140	181	18123	EPHA2,PADI4,BCL10,STXBP3,FCGR1A,H2BC21,IGKV2-28,IGKV2-30,IGKV1-33,IGKV1-39,IGKV2D-40,IGKV1D-39,IGKV2D-30,IGKV2D-28,IGKV3D-20,IGKV1D-16,IGKV1D-12,TRIM43B,TRIM43,ZAP70,IL1A,IL1B,IL37,IL36B,IL36RN,IL1F10,IL1RN,ACTR3,ZNF148,SNX4,DEFB131A,NAIP,IL9,H2BC7,H2BC8,H2BC10,H2BC11,H2BC12,PSMB1,RNF216,EIF2AK1,HDAC9,NT5C3A,CAMK2B,ADCY1,NCF1,ZYX,DEFA3,DEFA5,SPAG11B,DEFB104B,DEFB106B,DEFB105B,BLK,DEFB136,DEFB135,…
GO:BP	endocytosis	GO:0006897	0.000189606	3.72215	700	1140	81	18123	NECAP2,FCGR1A,IGKV2-28,IGKV2-30,IGKV1-33,IGKV1-39,IGKV2D-40,IGKV1D-39,IGKV2D-30,IGKV2D-28,IGKV3D-20,IGKV1D-16,IGKV1D-12,PROM2,LRP1B,PRSS12,DLL1,ACTB,DBNL,HIP1,XKR6,MTMR9,SCRIB,HNRNPK,CTSL,SFTPA1,SFTPD,SNCG,NECAP1,CLEC9A,CLEC7A,OLR1,IGHV3-43,IGHV1-45,IGHV1-46,IGHV3-48,IGHV3-49,IGHV5-51,IGHV3-53,IGHV1-58,IGHV4-59,IGHV4-61,IGHV3-64,IGHV3-66,IGHV1-69,IGHV2-70D,IGHV1-69-2,IGHV1-69D,IGHV2-70,IGHV3-72,I…
GO:BP	leukocyte migration	GO:0050900	0.000277717	3.5564	511	1140	64	18123	PADI2,VAV3,IGKV2-28,IGKV2-30,IGKV1-33,IGKV1-39,IGKV2D-40,IGKV1D-39,IGKV2D-30,IGKV2D-28,IGKV3D-20,IGKV1D-16,IGKV1D-12,ZAP70,MERTK,PROS1,CXCL14,DEFB104B,ALOX5,SFTPD,C3AR1,OLR1,KLRK1,IGHV1-46,IGHV3-48,IGHV3-53,IGHV4-59,IGHV1-69,IGHV2-70,GREM1,SPN,MMP28,CCL5,CCL16,CCL14,CCL15,CCL23,CCL18,CCL3,CCL4,CCL3L3,CCL4L2,ITGB3,TBX21,ROCK1,CD177,DEFB124,CRKL,PPIL2,MAPK1,IGLV6-57,VPREB1,IGLV1-51,IGLV1-47,IGLV1-4…
GO:BP	Fc receptor signaling pathway	GO:0038093	0.000286916	3.54225	238	1140	38	18123	BCL10,VAV3,FCGR1A,IGKV2-28,IGKV2-30,IGKV1-33,IGKV1-39,IGKV2D-40,IGKV1D-39,IGKV2D-30,IGKV2D-28,IGKV3D-20,IGKV1D-16,IGKV1D-12,ACTR3,PSMB1,ACTB,MAPK8,PAK1,GAB2,IGHV1-46,IGHV3-48,IGHV3-53,IGHV4-59,IGHV1-69,IGHV2-70,MAPK1,IGLV6-57,IGLV1-51,IGLV1-47,IGLV1-44,IGLV7-43,IGLV1-40,IGLV3-27,IGLV3-25,IGLV2-23,IGLV3-21,IGLV3-19
GO:BP	phagocytosis, engulfment	GO:0006911	0.000592019	3.22766	125	1140	25	18123	FCGR1A,XKR6,IGHV3-43,IGHV1-45,IGHV1-46,IGHV3-48,IGHV3-49,IGHV5-51,IGHV3-53,IGHV1-58,IGHV4-59,IGHV4-61,IGHV3-64,IGHV3-66,IGHV1-69,IGHV2-70D,IGHV1-69-2,IGHV1-69D,IGHV2-70,IGHV3-72,IGHV3-73,IGHV3-74,IGHV7-81,IGHV1OR15-9,IGHV3OR15-7
GO:BP	response to bacterium	GO:0009617	0.000598539	3.22291	743	1140	83	18123	EPHA2,BCL10,H2BC21,IL1A,IL1B,IL37,IL36B,IL36RN,IL1F10,DEFB131A,NAIP,H2BC7,H2BC8,H2BC10,H2BC11,H2BC12,LSM5,DEFA3,DEFA5,SPAG11B,DEFB104B,DEFB106B,DEFB105B,DEFB136,DEFB135,DEFB134,DEFB130B,DEFB130A,CA3,MAPK8,SGMS1,SFTPD,THRSP,PRB3,ANG,RNASE6,RNASE3,RNASE7,RNASE8,IGHV3-43,IGHV1-45,IGHV1-46,IGHV3-48,IGHV3-49,IGHV5-51,IGHV3-53,IGHV1-58,IGHV4-59,IGHV4-61,IGHV3-64,IGHV3-66,IGHV1-69,IGHV2-70D,IGHV1-69-2,I…
GO:BP	plasma membrane invagination	GO:0099024	0.000639351	3.19426	134	1140	26	18123	FCGR1A,ALKBH4,XKR6,IGHV3-43,IGHV1-45,IGHV1-46,IGHV3-48,IGHV3-49,IGHV5-51,IGHV3-53,IGHV1-58,IGHV4-59,IGHV4-61,IGHV3-64,IGHV3-66,IGHV1-69,IGHV2-70D,IGHV1-69-2,IGHV1-69D,IGHV2-70,IGHV3-72,IGHV3-73,IGHV3-74,IGHV7-81,IGHV1OR15-9,IGHV3OR15-7
GO:BP	inflammatory response to antigenic stimulus	GO:0002437	0.00116017	2.93548	251	1140	38	18123	FCGR1A,IGKV2-28,IGKV2-30,IGKV1-33,IGKV1-39,IGKV2D-40,IGKV1D-39,IGKV2D-30,IGKV2D-28,IGKV3D-20,IGKV1D-16,IGKV1D-12,IL37,IL36B,IL36RN,IL1F10,IL1RN,ADCY1,IGHV1-46,IGHV3-48,IGHV3-53,IGHV4-59,IGHV1-69,IGHV2-70,IGLV6-57,IGLV1-51,IGLV1-47,IGLV1-44,IGLV7-43,IGLV1-40,IGLV3-27,IGLV3-25,IGLV2-23,IGLV3-21,IGLV3-19,GGT5,ADORA2A,GGT1
GO:BP	innate immune response in mucosa	GO:0002227	0.00128334	2.89166	28	1140	11	18123	H2BC21,H2BC7,H2BC8,H2BC10,H2BC11,H2BC12,DEFA3,DEFA5,RNASE3,RNASE2,H2BS1
GO:BP	negative regulation of inflammatory response to antigenic stimulus	GO:0002862	0.00180925	2.7425	206	1140	33	18123	FCGR1A,IGKV2-28,IGKV2-30,IGKV1-33,IGKV1-39,IGKV2D-40,IGKV1D-39,IGKV2D-30,IGKV2D-28,IGKV3D-20,IGKV1D-16,IGKV1D-12,ADCY1,IGHV1-46,IGHV3-48,IGHV3-53,IGHV4-59,IGHV1-69,IGHV2-70,IGLV6-57,IGLV1-51,IGLV1-47,IGLV1-44,IGLV7-43,IGLV1-40,IGLV3-27,IGLV3-25,IGLV2-23,IGLV3-21,IGLV3-19,GGT5,ADORA2A,GGT1
GO:BP	leukocyte mediated immunity	GO:0002443	0.00206839	2.68437	888	1140	93	18123	PADI2,BCL10,STXBP3,CD8A,IGKV2-28,IGKV2-30,IGKV1-33,IGKV1-39,IGKV2D-40,IGKV1D-39,IGKV2D-30,IGKV2D-28,IGKV3D-20,IGKV1D-16,IGKV1D-12,ACTR1B,IL1B,SNX4,BTN3A2,BTN3A3,PSMB1,DBNL,BLK,CTSB,ALOX5,TSPAN14,SHLD2,NDUFC2,GAB2,SLC2A3,C3AR1,CLEC4D,KLRF2,CLEC2A,CLEC12A,CLEC12B,CLEC7A,OLR1,KLRD1,KLRK1,KLRC2,KLRC1,PNP,RNASE3,RNASE2,IGHV3-43,IGHV1-45,IGHV1-46,IGHV3-48,IGHV3-49,IGHV5-51,IGHV3-53,IGHV1-58,IGHV4-59,IG…
GO:BP	membrane invagination	GO:0010324	0.00207744	2.68247	142	1140	26	18123	FCGR1A,ALKBH4,XKR6,IGHV3-43,IGHV1-45,IGHV1-46,IGHV3-48,IGHV3-49,IGHV5-51,IGHV3-53,IGHV1-58,IGHV4-59,IGHV4-61,IGHV3-64,IGHV3-66,IGHV1-69,IGHV2-70D,IGHV1-69-2,IGHV1-69D,IGHV2-70,IGHV3-72,IGHV3-73,IGHV3-74,IGHV7-81,IGHV1OR15-9,IGHV3OR15-7
GO:BP	positive regulation of B cell activation	GO:0050871	0.00208588	2.68071	151	1140	27	18123	VAV3,SHLD2,IGHV3-43,IGHV1-45,IGHV1-46,IGHV3-48,IGHV3-49,IGHV5-51,IGHV3-53,IGHV1-58,IGHV4-59,IGHV4-61,IGHV3-64,IGHV3-66,IGHV1-69,IGHV2-70D,IGHV1-69-2,IGHV1-69D,IGHV2-70,IGHV3-72,IGHV3-73,IGHV3-74,IGHV7-81,IGHV1OR15-9,IGHV3OR15-7,TBX21,MIF
GO:BP	response to other organism	GO:0051707	0.00233866	2.63103	1600	1140	148	18123	EPHA2,PADI4,BCL10,STXBP3,FCGR1A,H2BC21,TRIM43B,TRIM43,ZAP70,IL1A,IL1B,IL37,IL36B,IL36RN,IL1F10,ACTR3,DEFB131A,NAIP,CXCL14,H2BC7,H2BC8,H2BC10,H2BC11,H2BC12,PSMB1,RNF216,LSM5,NT5C3A,CAMK2B,NCF1,ZYX,DEFA3,DEFA5,SPAG11B,DEFB104B,DEFB106B,DEFB105B,BLK,DEFB136,DEFB135,DEFB134,DEFB130B,DEFB130A,CA3,SCRIB,DAPK1,MAPK8,WDFY4,SGMS1,SFTPD,PAK1,THRSP,TRIM77,TRIM49,TRIM64B,TRIM64,TRIM49C,CLEC4A,CLEC6A,CLEC4D,C…
GO:BP	response to external biotic stimulus	GO:0043207	0.00242499	2.61529	1601	1140	148	18123	EPHA2,PADI4,BCL10,STXBP3,FCGR1A,H2BC21,TRIM43B,TRIM43,ZAP70,IL1A,IL1B,IL37,IL36B,IL36RN,IL1F10,ACTR3,DEFB131A,NAIP,CXCL14,H2BC7,H2BC8,H2BC10,H2BC11,H2BC12,PSMB1,RNF216,LSM5,NT5C3A,CAMK2B,NCF1,ZYX,DEFA3,DEFA5,SPAG11B,DEFB104B,DEFB106B,DEFB105B,BLK,DEFB136,DEFB135,DEFB134,DEFB130B,DEFB130A,CA3,SCRIB,DAPK1,MAPK8,WDFY4,SGMS1,SFTPD,PAK1,THRSP,TRIM77,TRIM49,TRIM64B,TRIM64,TRIM49C,CLEC4A,CLEC6A,CLEC4D,C…
GO:BP	protein-DNA complex assembly	GO:0065004	0.00251734	2.59906	300	1140	42	18123	PADI4,H2BC18,H3C13,H4C14,H3C14,H4C15,H2BC21,LINC02218,TAF11L2,TAF11L3,TAF11L4,TAF11L5,TAF11L6,TAF11L9,TAF11L11,TAF11L12,TAF11L13,TAF11L14,BDP1,H2BC7,H4C5,H2BC8,H3C6,H1-3,H4C6,H4C7,H3C7,H2BC9,H3C8,H2BC10,H4C8,H2BC11,H4C9,H2BC12,PSMB1,TBP,RSF1,RRN3,PIH1D1,H2BS1,SMARCB1,CABIN1
GO:BP	response to biotic stimulus	GO:0009607	0.00362982	2.44012	1639	1140	150	18123	EPHA2,PADI4,BCL10,STXBP3,FCGR1A,H2BC21,TRIM43B,TRIM43,ZAP70,BCL2L11,IL1A,IL1B,IL37,IL36B,IL36RN,IL1F10,ACTR3,DEFB131A,NAIP,CXCL14,H2BC7,H2BC8,H2BC10,H2BC11,H2BC12,PSMB1,RNF216,LSM5,NT5C3A,CAMK2B,NCF1,ZYX,DEFA3,DEFA5,SPAG11B,DEFB104B,DEFB106B,DEFB105B,BLK,DEFB136,DEFB135,DEFB134,DEFB130B,DEFB130A,CA3,SCRIB,DAPK1,MAPK8,WDFY4,SGMS1,SFTPD,PAK1,THRSP,TRIM77,TRIM49,TRIM64B,TRIM64,TRIM49C,CLEC4A,CLEC6A,…
GO:BP	cellular glucuronidation	GO:0052695	0.00370346	2.43139	20	1140	9	18123	UGT2B17,UGT2B15,UGT2A3,UGT2B7,UGT2B11,UGT2B28,UGT2B4,UGT2A2,UGT2A1
GO:BP	RNA polymerase II preinitiation complex assembly	GO:0051123	0.00590226	2.22898	38	1140	12	18123	LINC02218,TAF11L2,TAF11L3,TAF11L4,TAF11L5,TAF11L6,TAF11L9,TAF11L11,TAF11L12,TAF11L13,TAF11L14,TBP
GO:BP	nucleosome assembly	GO:0006334	0.00711245	2.14798	142	1140	25	18123	PADI4,H2BC18,H3C13,H4C14,H3C14,H4C15,H2BC21,H2BC7,H4C5,H2BC8,H3C6,H1-3,H4C6,H4C7,H3C7,H2BC9,H3C8,H2BC10,H4C8,H2BC11,H4C9,H2BC12,RSF1,H2BS1,CABIN1
GO:BP	biological process involved in interspecies interaction between organisms	GO:0044419	0.00746391	2.12703	1768	1140	158	18123	EPHA2,PADI4,BCL10,STXBP3,FCGR1A,H2BC21,CHMP3,TRIM43B,TRIM43,ZAP70,BCL2L11,IL1A,IL1B,IL37,IL36B,IL36RN,IL1F10,ACTR3,DEFB131A,NAIP,CXCL14,H2BC7,H2BC8,H2BC10,H2BC11,H2BC12,PLG,PSMB1,RNF216,LSM5,NT5C3A,CAMK2B,NCF1,ZYX,DEFA3,DEFA5,SPAG11B,DEFB104B,DEFB106B,DEFB105B,BLK,CTSB,DEFB136,DEFB135,DEFB134,DEFB130B,DEFB130A,CA3,WWP1,SCRIB,DAPK1,CTSL,MAPK8,WDFY4,SGMS1,SFTPD,PAK1,THRSP,TRIM77,TRIM49,TRIM64B,TRIM…
GO:BP	sensory perception of taste	GO:0050909	0.00800252	2.09677	67	1140	16	18123	TAS2R60,TAS2R41,TAS2R7,TAS2R8,TAS2R9,TAS2R10,TAS2R13,TAS2R14,TAS2R50,TAS2R20,TAS2R19,TAS2R31,TAS2R46,TAS2R43,TAS2R30,TAS2R42
GO:BP	mucosal immune response	GO:0002385	0.0080398	2.09476	39	1140	12	18123	H2BC21,OTUD7B,H2BC7,H2BC8,H2BC10,H2BC11,H2BC12,DEFA3,DEFA5,RNASE3,RNASE2,H2BS1
GO:BP	regulation of inflammatory response to antigenic stimulus	GO:0002861	0.00809693	2.09168	220	1140	33	18123	FCGR1A,IGKV2-28,IGKV2-30,IGKV1-33,IGKV1-39,IGKV2D-40,IGKV1D-39,IGKV2D-30,IGKV2D-28,IGKV3D-20,IGKV1D-16,IGKV1D-12,ADCY1,IGHV1-46,IGHV3-48,IGHV3-53,IGHV4-59,IGHV1-69,IGHV2-70,IGLV6-57,IGLV1-51,IGLV1-47,IGLV1-44,IGLV7-43,IGLV1-40,IGLV3-27,IGLV3-25,IGLV2-23,IGLV3-21,IGLV3-19,GGT5,ADORA2A,GGT1
GO:BP	positive regulation of leukocyte activation	GO:0002696	0.00897503	2.04696	414	1140	51	18123	BCL10,VAV3,ZAP70,IL1A,IL1B,IL36B,SNX4,ZMIZ1,SHLD2,PAK1,GAB2,ZBTB16,CLEC4D,CLECL1,CLEC7A,KLRK1,KLRC2,PNP,IGHV3-43,IGHV1-45,IGHV1-46,IGHV3-48,IGHV3-49,IGHV5-51,IGHV3-53,IGHV1-58,IGHV4-59,IGHV4-61,IGHV3-64,IGHV3-66,IGHV1-69,IGHV2-70D,IGHV1-69-2,IGHV1-69D,IGHV2-70,IGHV3-72,IGHV3-73,IGHV3-74,IGHV7-81,IGHV1OR15-9,IGHV3OR15-7,CCL5,CCL3,TBX21,MIR21,NFKBID,TYROBP,CD177,IL4I1,RUNX1,MIF
GO:BP	positive regulation of immune system process	GO:0002684	0.0121555	1.91523	1079	1140	105	18123	BCL10,VAV3,FCGR1A,IGKV2-28,IGKV2-30,IGKV1-33,IGKV1-39,IGKV2D-40,IGKV1D-39,IGKV2D-30,IGKV2D-28,IGKV3D-20,IGKV1D-16,IGKV1D-12,ZAP70,IL1A,IL1B,IL36B,ACTR3,PROS1,SNX4,CXCL14,BTN3A2,BTN2A2,BTN3A1,BTN3A3,BTN2A1,BTN1A1,PSMB1,ACTB,SH2B2,BLK,CA2,ZMIZ1,SHLD2,PAK1,GAB2,ZBTB16,C3AR1,CLEC4A,CLEC6A,CLEC4D,CLEC4E,A2M,CLECL1,CLEC7A,KLRD1,KLRK1,KLRC2,PNP,IGHV3-43,IGHV1-45,IGHV1-46,IGHV3-48,IGHV3-49,IGHV5-51,IGHV3…
GO:BP	regulation of immune response	GO:0050776	0.0133437	1.87473	1159	1140	111	18123	BCL10,VAV3,FCGR1A,CD8A,CD8B,IGKV2-28,IGKV2-30,IGKV1-33,IGKV1-39,IGKV2D-40,IGKV1D-39,IGKV2D-30,IGKV2D-28,IGKV3D-20,IGKV1D-16,IGKV1D-12,ZAP70,CD8B2,IL1B,ACTR3,PROS1,SNX4,BTN3A2,BTN2A2,BTN3A1,BTN3A3,BTN2A1,BTN1A1,PSMB1,ACTB,RNF216,ADCY1,SH2B2,BLK,MAPK8,SFTPD,SHLD2,PAK1,GAB2,C3AR1,CLEC4A,CLEC6A,CLEC4D,CLEC4E,A2M,KLRB1,CLEC2D,KLRF1,CLEC2B,CLEC12B,KLRD1,KLRK1,KLRC2,KLRC1,IGHV3-43,IGHV1-45,IGHV1-46,IGHV…
GO:BP	antigen receptor-mediated signaling pathway	GO:0050851	0.014695	1.83283	321	1140	42	18123	BCL10,VAV3,ZAP70,BTN3A2,BTN2A2,BTN3A1,BTN3A3,BTN2A1,BTN1A1,PSMB1,SH2B2,BLK,PAK1,IGHV3-43,IGHV1-45,IGHV1-46,IGHV3-48,IGHV3-49,IGHV5-51,IGHV3-53,IGHV1-58,IGHV4-59,IGHV4-61,IGHV3-64,IGHV3-66,IGHV1-69,IGHV2-70D,IGHV1-69-2,IGHV1-69D,IGHV2-70,IGHV3-72,IGHV3-73,IGHV3-74,IGHV7-81,IGHV1OR15-9,IGHV3OR15-7,DUSP3,SKAP1,NFKBID,RUNX1,CRKL,MAPK1
GO:BP	positive regulation of lymphocyte activation	GO:0051251	0.0158535	1.79987	366	1140	46	18123	BCL10,VAV3,ZAP70,IL1A,IL1B,IL36B,ZMIZ1,SHLD2,PAK1,ZBTB16,CLECL1,CLEC7A,KLRK1,KLRC2,PNP,IGHV3-43,IGHV1-45,IGHV1-46,IGHV3-48,IGHV3-49,IGHV5-51,IGHV3-53,IGHV1-58,IGHV4-59,IGHV4-61,IGHV3-64,IGHV3-66,IGHV1-69,IGHV2-70D,IGHV1-69-2,IGHV1-69D,IGHV2-70,IGHV3-72,IGHV3-73,IGHV3-74,IGHV7-81,IGHV1OR15-9,IGHV3OR15-7,CCL5,TBX21,MIR21,NFKBID,TYROBP,IL4I1,RUNX1,MIF
GO:BP	regulation of B cell activation	GO:0050864	0.0165671	1.78075	197	1140	30	18123	VAV3,BLK,SHLD2,IGHV3-43,IGHV1-45,IGHV1-46,IGHV3-48,IGHV3-49,IGHV5-51,IGHV3-53,IGHV1-58,IGHV4-59,IGHV4-61,IGHV3-64,IGHV3-66,IGHV1-69,IGHV2-70D,IGHV1-69-2,IGHV1-69D,IGHV2-70,IGHV3-72,IGHV3-73,IGHV3-74,IGHV7-81,IGHV1OR15-9,IGHV3OR15-7,TBX21,TYROBP,IL4I1,MIF
GO:BP	receptor-mediated endocytosis	GO:0006898	0.0186393	1.72957	335	1140	43	18123	FCGR1A,IGKV2-28,IGKV2-30,IGKV1-33,IGKV1-39,IGKV2D-40,IGKV1D-39,IGKV2D-30,IGKV2D-28,IGKV3D-20,IGKV1D-16,IGKV1D-12,LRP1B,DLL1,DBNL,HIP1,SCRIB,HNRNPK,CTSL,SFTPD,CLEC9A,IGHV1-46,IGHV3-48,IGHV3-53,IGHV4-59,IGHV1-69,IGHV2-70,GREM1,ARHGAP27,ITGB3,CLTC,AP2A1,IGLV6-57,IGLV1-51,IGLV1-47,IGLV1-44,IGLV7-43,IGLV1-40,IGLV3-27,IGLV3-25,IGLV2-23,IGLV3-21,IGLV3-19
GO:BP	positive regulation of cell activation	GO:0050867	0.0203162	1.69216	426	1140	51	18123	BCL10,VAV3,ZAP70,IL1A,IL1B,IL36B,SNX4,ZMIZ1,SHLD2,PAK1,GAB2,ZBTB16,CLEC4D,CLECL1,CLEC7A,KLRK1,KLRC2,PNP,IGHV3-43,IGHV1-45,IGHV1-46,IGHV3-48,IGHV3-49,IGHV5-51,IGHV3-53,IGHV1-58,IGHV4-59,IGHV4-61,IGHV3-64,IGHV3-66,IGHV1-69,IGHV2-70D,IGHV1-69-2,IGHV1-69D,IGHV2-70,IGHV3-72,IGHV3-73,IGHV3-74,IGHV7-81,IGHV1OR15-9,IGHV3OR15-7,CCL5,CCL3,TBX21,MIR21,NFKBID,TYROBP,CD177,IL4I1,RUNX1,MIF
GO:BP	immune effector process	GO:0002252	0.0240714	1.6185	1135	1140	108	18123	PADI2,BCL10,VAV3,STXBP3,FCGR1A,CD8A,IGKV2-28,IGKV2-30,IGKV1-33,IGKV1-39,IGKV2D-40,IGKV1D-39,IGKV2D-30,IGKV2D-28,IGKV3D-20,IGKV1D-16,IGKV1D-12,ACTR1B,IL1B,ACTR3,PROS1,SNX4,BTN3A2,BTN3A3,DLL1,PSMB1,ACTB,DBNL,BLK,CTSB,ALOX5,SFTPA1,TSPAN14,SHLD2,PAK1,NDUFC2,GAB2,SLC2A3,C3AR1,CLEC4D,A2M,KLRF2,CLEC2A,CLEC12A,CLEC12B,CLEC7A,OLR1,KLRD1,KLRK1,KLRC2,KLRC1,PNP,RNASE3,RNASE2,IGHV3-43,IGHV1-45,IGHV1-46,IGHV3-…
GO:BP	organ or tissue specific immune response	GO:0002251	0.0249446	1.60302	43	1140	12	18123	H2BC21,OTUD7B,H2BC7,H2BC8,H2BC10,H2BC11,H2BC12,DEFA3,DEFA5,RNASE3,RNASE2,H2BS1
GO:BP	regulation of immune effector process	GO:0002697	0.0310447	1.50801	421	1140	50	18123	BCL10,IGKV2-28,IGKV2-30,IGKV1-33,IGKV1-39,IGKV2D-40,IGKV1D-39,IGKV2D-30,IGKV2D-28,IGKV3D-20,IGKV1D-16,IGKV1D-12,IL1B,PROS1,SNX4,BLK,SHLD2,GAB2,C3AR1,A2M,CLEC12B,CLEC7A,KLRD1,KLRK1,KLRC2,KLRC1,IGHV1-46,IGHV3-48,IGHV3-53,IGHV4-59,IGHV1-69,IGHV2-70,IL27,TBX21,MIR21,NFKBID,TYROBP,CD177,IL4I1,IGLV6-57,IGLV1-51,IGLV1-47,IGLV1-44,IGLV7-43,IGLV1-40,IGLV3-27,IGLV3-25,IGLV2-23,IGLV3-21,IGLV3-19
GO:BP	uronic acid metabolic process	GO:0006063	0.0338114	1.47094	25	1140	9	18123	UGT2B17,UGT2B15,UGT2A3,UGT2B7,UGT2B11,UGT2B28,UGT2B4,UGT2A2,UGT2A1
GO:BP	glucuronate metabolic process	GO:0019585	0.0338114	1.47094	25	1140	9	18123	UGT2B17,UGT2B15,UGT2A3,UGT2B7,UGT2B11,UGT2B28,UGT2B4,UGT2A2,UGT2A1
GO:BP	defense response to Gram-positive bacterium	GO:0050830	0.0484983	1.31427	102	1140	19	18123	EPHA2,H2BC21,H2BC7,H2BC8,H2BC10,H2BC11,H2BC12,DEFA3,DEFA5,DEFB104B,DEFB106B,ANG,RNASE6,RNASE3,RNASE7,RNASE8,ZG16,DEFB119,H2BS1
GO:CC	immunoglobulin complex	GO:0019814	6.72042e-49	48.1726	165	1203	80	18964	IGKV1-27,IGKV2-28,IGKV2-30,IGKV1-33,IGKV1-37,IGKV1-39,IGKV2-40,IGKV2D-40,IGKV1D-39,IGKV1D-37,IGKV2D-30,IGKV2D-29,IGKV2D-28,IGKV2D-26,IGKV2D-24,IGKV6D-21,IGKV3D-20,IGKV6D-41,IGKV1D-17,IGKV1D-16,IGKV3D-15,IGKV1D-13,IGKV1D-12,IGKV3D-11,IGKV1D-42,IGKV1D-43,IGKV1D-8,IGKV3D-7,IGHV3-43,IGHV1-45,IGHV1-46,IGHV3-48,IGHV3-49,IGHV5-51,IGHV3-53,IGHV1-58,IGHV4-59,IGHV4-61,IGHV3-64,IGHV3-66,IGHV1-69,IGHV2-70D,I…
GO:CC	extracellular region	GO:0005576	9.47756e-09	8.0233	4564	1203	387	18964	CROCC,MFAP2,PADI2,NEGR1,DDAH1,CCN1,ZNHIT6,COL24A1,AMY2B,FNDC7,STXBP3,NOTCH2NLB,NOTCH2NLC,H2BC18,H3C13,H4C14,H3C14,H4C15,H2BC21,H2AC20,H2AC21,MTMR11,CHMP3,CD8A,CD8B,IGKV3OR2-268,FABP1,THNSL2,IGKV1-27,IGKV2-28,IGKV2-30,IGKV1-33,IGKV1-37,IGKV1-39,IGKV2-40,IGKV2D-40,IGKV1D-39,IGKV1D-37,IGKV2D-30,IGKV2D-29,IGKV2D-28,IGKV2D-26,IGKV2D-24,IGKV6D-21,IGKV3D-20,IGKV6D-41,IGKV1D-17,IGKV1D-16,IGKV3D-15,IGKV1D…
GO:CC	immunoglobulin complex, circulating	GO:0042571	3.97231e-08	7.40096	75	1203	23	18964	IGHV3-43,IGHV1-45,IGHV1-46,IGHV3-48,IGHV3-49,IGHV5-51,IGHV3-53,IGHV1-58,IGHV4-59,IGHV4-61,IGHV3-64,IGHV3-66,IGHV1-69,IGHV2-70D,IGHV1-69-2,IGHV1-69D,IGHV2-70,IGHV3-72,IGHV3-73,IGHV3-74,IGHV7-81,IGHV1OR15-9,IGHV3OR15-7
GO:CC	nucleosome	GO:0000786	6.64425e-08	7.17755	111	1203	28	18964	H2BC18,H3C13,H4C14,H3C14,H4C15,H2BC21,H2AC20,H2AC21,H3Y2,H3Y1,H2BC7,H4C5,H2BC8,H2AC8,H3C6,H1-3,H4C6,H4C7,H3C7,H2BC9,H3C8,H2BC10,H4C8,H2BC11,H4C9,H2BC12,H2AC12,H2BS1
GO:CC	DNA packaging complex	GO:0044815	3.747e-07	6.42632	119	1203	28	18964	H2BC18,H3C13,H4C14,H3C14,H4C15,H2BC21,H2AC20,H2AC21,H3Y2,H3Y1,H2BC7,H4C5,H2BC8,H2AC8,H3C6,H1-3,H4C6,H4C7,H3C7,H2BC9,H3C8,H2BC10,H4C8,H2BC11,H4C9,H2BC12,H2AC12,H2BS1
GO:CC	extracellular space	GO:0005615	1.48166e-06	5.82925	3595	1203	307	18964	CROCC,PADI2,DDAH1,ZNHIT6,COL24A1,AMY2B,STXBP3,H2BC18,H3C13,H4C14,H3C14,H4C15,H2BC21,H2AC20,H2AC21,MTMR11,CHMP3,IGKV3OR2-268,FABP1,THNSL2,IGKV1-27,IGKV2-28,IGKV2-30,IGKV1-33,IGKV1-37,IGKV1-39,IGKV2-40,IGKV2D-40,IGKV1D-39,IGKV2D-30,IGKV2D-29,IGKV2D-28,IGKV2D-26,IGKV2D-24,IGKV6D-21,IGKV3D-20,IGKV6D-41,IGKV1D-17,IGKV1D-16,IGKV3D-15,IGKV1D-13,IGKV1D-12,IGKV3D-11,IGKV1D-42,IGKV1D-43,IGKV1D-8,IGKV3D-7,P…
GO:CC	protein-DNA complex	GO:0032993	0.000535659	3.27111	212	1203	33	18964	H2BC18,H3C13,H4C14,H3C14,H4C15,H2BC21,H2AC20,H2AC21,KCNIP3,H3Y2,H3Y1,H2BC7,H4C5,H2BC8,H2AC8,H3C6,H1-3,H4C6,H4C7,H3C7,H2BC9,H3C8,H2BC10,H4C8,H2BC11,H4C9,H2BC12,H2AC12,TBP,POLD2,NUPR1,POLD1,H2BS1
GO:CC	transcription factor TFIID complex	GO:0005669	0.00921723	2.0354	47	1203	12	18964	LINC02218,TAF11L2,TAF11L3,TAF11L4,TAF11L5,TAF11L6,TAF11L9,TAF11L11,TAF11L12,TAF11L13,TAF11L14,TBP
KEGG	Neutrophil extracellular trap formation	KEGG:04613	2.02953e-06	5.6926	189	501	34	8000	PADI4,FCGR1A,H2BC18,H3C13,H4C14,H3C14,H4C15,H2BC21,H2AC20,H2AC21,H2BC7,H4C5,H2BC8,H2AC8,H3C6,H4C6,H4C7,H3C7,H2BC9,H3C8,H2BC10,H4C8,H2BC11,H4C9,H2BC12,H2AC12,ACTB,HDAC9,NCF1,PPIF,CLEC7A,ITGB3,H2BS1,MAPK1
KEGG	Systemic lupus erythematosus	KEGG:05322	1.59287e-05	4.79782	132	501	26	8000	FCGR1A,H2BC18,H3C13,H4C14,H3C14,H4C15,H2BC21,H2AC20,H2AC21,H2BC7,H4C5,H2BC8,H2AC8,H3C6,H4C6,H4C7,H3C7,H2BC9,H3C8,H2BC10,H4C8,H2BC11,H4C9,H2BC12,H2AC12,H2BS1
KEGG	Alcoholism	KEGG:05034	0.000561572	3.25059	187	501	29	8000	H2BC18,H3C13,H4C14,H3C14,H4C15,H2BC21,H2AC20,H2AC21,H2BC7,H4C5,H2BC8,H2AC8,H3C6,H4C6,H4C7,H3C7,H2BC9,H3C8,H2BC10,H4C8,H2BC11,H4C9,H2BC12,H2AC12,HDAC9,GNAO1,H2BS1,MAPK1,ADORA2A
KEGG	Ascorbate and aldarate metabolism	KEGG:00053	0.00101354	2.99416	30	501	10	8000	UGT2B17,UGT2B15,UGT2B10,UGT2A3,UGT2B7,UGT2B11,UGT2B28,UGT2B4,UGT2A2,UGT2A1
KEGG	Taste transduction	KEGG:04742	0.00197935	2.70348	85	501	17	8000	PDE1C,TAS2R60,TAS2R41,TAS2R7,TAS2R8,TAS2R9,TAS2R10,TAS2R13,TAS2R14,TAS2R50,TAS2R20,TAS2R19,TAS2R31,TAS2R46,TAS2R43,TAS2R30,TAS2R42
KEGG	Pentose and glucuronate interconversions	KEGG:00040	0.00352244	2.45316	34	501	10	8000	UGT2B17,UGT2B15,UGT2B10,UGT2A3,UGT2B7,UGT2B11,UGT2B28,UGT2B4,UGT2A2,UGT2A1
KEGG	Porphyrin and chlorophyll metabolism	KEGG:00860	0.00468222	2.32955	42	501	11	8000	UGT2B17,UGT2B15,UGT2B10,UGT2A3,UGT2B7,UGT2B11,UGT2B28,UGT2B4,UGT2A2,UGT2A1,BLVRA
KEGG	Steroid hormone biosynthesis	KEGG:00140	0.0349534	1.45651	60	501	12	8000	UGT2B17,UGT2B15,UGT2B10,UGT2A3,UGT2B7,UGT2B11,UGT2B28,UGT2B4,UGT2A2,UGT2A1,SULT1E1,DHRS11
REAC	CD22 mediated BCR regulation	REAC:R-HSA-5690714	2.89204e-16	15.5388	60	636	28	10622	IGKV2-28,IGKV2-30,IGKV1-33,IGKV1-39,IGKV2D-40,IGKV1D-39,IGKV2D-30,IGKV2D-28,IGKV3D-20,IGKV1D-16,IGKV1D-12,IGHV1-46,IGHV3-48,IGHV3-53,IGHV4-59,IGHV1-69,IGHV2-70,IGLV6-57,IGLV1-51,IGLV1-47,IGLV1-44,IGLV7-43,IGLV1-40,IGLV3-27,IGLV3-25,IGLV2-23,IGLV3-21,IGLV3-19
REAC	Classical antibody-mediated complement activation	REAC:R-HSA-173623	5.04951e-16	15.2968	61	636	28	10622	IGKV2-28,IGKV2-30,IGKV1-33,IGKV1-39,IGKV2D-40,IGKV1D-39,IGKV2D-30,IGKV2D-28,IGKV3D-20,IGKV1D-16,IGKV1D-12,IGHV1-46,IGHV3-48,IGHV3-53,IGHV4-59,IGHV1-69,IGHV2-70,IGLV6-57,IGLV1-51,IGLV1-47,IGLV1-44,IGLV7-43,IGLV1-40,IGLV3-27,IGLV3-25,IGLV2-23,IGLV3-21,IGLV3-19
REAC	FCGR activation	REAC:R-HSA-2029481	8.96818e-16	15.0473	67	636	29	10622	FCGR1A,IGKV2-28,IGKV2-30,IGKV1-33,IGKV1-39,IGKV2D-40,IGKV1D-39,IGKV2D-30,IGKV2D-28,IGKV3D-20,IGKV1D-16,IGKV1D-12,IGHV1-46,IGHV3-48,IGHV3-53,IGHV4-59,IGHV1-69,IGHV2-70,IGLV6-57,IGLV1-51,IGLV1-47,IGLV1-44,IGLV7-43,IGLV1-40,IGLV3-27,IGLV3-25,IGLV2-23,IGLV3-21,IGLV3-19
REAC	FCERI mediated MAPK activation	REAC:R-HSA-2871796	9.8435e-16	15.0069	83	636	32	10622	VAV3,IGKV2-28,IGKV2-30,IGKV1-33,IGKV1-39,IGKV2D-40,IGKV1D-39,IGKV2D-30,IGKV2D-28,IGKV3D-20,IGKV1D-16,IGKV1D-12,MAPK8,PAK1,IGHV1-46,IGHV3-48,IGHV3-53,IGHV4-59,IGHV1-69,IGHV2-70,MAPK1,IGLV6-57,IGLV1-51,IGLV1-47,IGLV1-44,IGLV7-43,IGLV1-40,IGLV3-27,IGLV3-25,IGLV2-23,IGLV3-21,IGLV3-19
REAC	Role of LAT2/NTAL/LAB on calcium mobilization	REAC:R-HSA-2730905	2.40658e-15	14.6186	69	636	29	10622	IGKV2-28,IGKV2-30,IGKV1-33,IGKV1-39,IGKV2D-40,IGKV1D-39,IGKV2D-30,IGKV2D-28,IGKV3D-20,IGKV1D-16,IGKV1D-12,GAB2,IGHV1-46,IGHV3-48,IGHV3-53,IGHV4-59,IGHV1-69,IGHV2-70,IGLV6-57,IGLV1-51,IGLV1-47,IGLV1-44,IGLV7-43,IGLV1-40,IGLV3-27,IGLV3-25,IGLV2-23,IGLV3-21,IGLV3-19
REAC	Creation of C4 and C2 activators	REAC:R-HSA-166786	1.76132e-14	13.7542	68	636	28	10622	IGKV2-28,IGKV2-30,IGKV1-33,IGKV1-39,IGKV2D-40,IGKV1D-39,IGKV2D-30,IGKV2D-28,IGKV3D-20,IGKV1D-16,IGKV1D-12,IGHV1-46,IGHV3-48,IGHV3-53,IGHV4-59,IGHV1-69,IGHV2-70,IGLV6-57,IGLV1-51,IGLV1-47,IGLV1-44,IGLV7-43,IGLV1-40,IGLV3-27,IGLV3-25,IGLV2-23,IGLV3-21,IGLV3-19
REAC	Scavenging of heme from plasma	REAC:R-HSA-2168880	2.79982e-14	13.5529	69	636	28	10622	IGKV2-28,IGKV2-30,IGKV1-33,IGKV1-39,IGKV2D-40,IGKV1D-39,IGKV2D-30,IGKV2D-28,IGKV3D-20,IGKV1D-16,IGKV1D-12,IGHV1-46,IGHV3-48,IGHV3-53,IGHV4-59,IGHV1-69,IGHV2-70,IGLV6-57,IGLV1-51,IGLV1-47,IGLV1-44,IGLV7-43,IGLV1-40,IGLV3-27,IGLV3-25,IGLV2-23,IGLV3-21,IGLV3-19
REAC	Antigen activates B Cell Receptor (BCR) leading to generation of second messengers	REAC:R-HSA-983695	1.41738e-13	12.8485	84	636	30	10622	IGKV2-28,IGKV2-30,IGKV1-33,IGKV1-39,IGKV2D-40,IGKV1D-39,IGKV2D-30,IGKV2D-28,IGKV3D-20,IGKV1D-16,IGKV1D-12,ORAI2,BLK,IGHV1-46,IGHV3-48,IGHV3-53,IGHV4-59,IGHV1-69,IGHV2-70,IGLV6-57,IGLV1-51,IGLV1-47,IGLV1-44,IGLV7-43,IGLV1-40,IGLV3-27,IGLV3-25,IGLV2-23,IGLV3-21,IGLV3-19
REAC	Role of phospholipids in phagocytosis	REAC:R-HSA-2029485	4.15955e-13	12.381	81	636	29	10622	FCGR1A,IGKV2-28,IGKV2-30,IGKV1-33,IGKV1-39,IGKV2D-40,IGKV1D-39,IGKV2D-30,IGKV2D-28,IGKV3D-20,IGKV1D-16,IGKV1D-12,IGHV1-46,IGHV3-48,IGHV3-53,IGHV4-59,IGHV1-69,IGHV2-70,IGLV6-57,IGLV1-51,IGLV1-47,IGLV1-44,IGLV7-43,IGLV1-40,IGLV3-27,IGLV3-25,IGLV2-23,IGLV3-21,IGLV3-19
REAC	Initial triggering of complement	REAC:R-HSA-166663	5.57634e-13	12.2537	76	636	28	10622	IGKV2-28,IGKV2-30,IGKV1-33,IGKV1-39,IGKV2D-40,IGKV1D-39,IGKV2D-30,IGKV2D-28,IGKV3D-20,IGKV1D-16,IGKV1D-12,IGHV1-46,IGHV3-48,IGHV3-53,IGHV4-59,IGHV1-69,IGHV2-70,IGLV6-57,IGLV1-51,IGLV1-47,IGLV1-44,IGLV7-43,IGLV1-40,IGLV3-27,IGLV3-25,IGLV2-23,IGLV3-21,IGLV3-19
REAC	FCERI mediated Ca+2 mobilization	REAC:R-HSA-2871809	8.82513e-13	12.0543	83	636	29	10622	VAV3,IGKV2-28,IGKV2-30,IGKV1-33,IGKV1-39,IGKV2D-40,IGKV1D-39,IGKV2D-30,IGKV2D-28,IGKV3D-20,IGKV1D-16,IGKV1D-12,IGHV1-46,IGHV3-48,IGHV3-53,IGHV4-59,IGHV1-69,IGHV2-70,IGLV6-57,IGLV1-51,IGLV1-47,IGLV1-44,IGLV7-43,IGLV1-40,IGLV3-27,IGLV3-25,IGLV2-23,IGLV3-21,IGLV3-19
REAC	Immunoregulatory interactions between a Lymphoid and a non-Lymphoid cell	REAC:R-HSA-198933	1.25405e-12	11.9017	181	636	43	10622	FCGR1A,CD8A,CD8B,IGKV2-28,IGKV2-30,IGKV1-33,IGKV1-39,IGKV2D-40,IGKV1D-39,IGKV2D-30,IGKV2D-28,IGKV3D-20,IGKV1D-16,IGKV1D-12,SFTPD,KLRG1,KLRB1,CLEC2D,KLRF1,CLEC2B,KLRD1,KLRK1,KLRC1,IGHV1-46,IGHV3-48,IGHV3-53,IGHV4-59,IGHV1-69,IGHV2-70,HCST,TYROBP,SIGLEC11,IGLV6-57,IGLV1-51,IGLV1-47,IGLV1-44,IGLV7-43,IGLV1-40,IGLV3-27,IGLV3-25,IGLV2-23,IGLV3-21,IGLV3-19
REAC	Regulation of actin dynamics for phagocytic cup formation	REAC:R-HSA-2029482	1.37243e-12	11.8625	116	636	34	10622	VAV3,FCGR1A,IGKV2-28,IGKV2-30,IGKV1-33,IGKV1-39,IGKV2D-40,IGKV1D-39,IGKV2D-30,IGKV2D-28,IGKV3D-20,IGKV1D-16,IGKV1D-12,ACTR3,ACTB,PAK1,IGHV1-46,IGHV3-48,IGHV3-53,IGHV4-59,IGHV1-69,IGHV2-70,MAPK1,IGLV6-57,IGLV1-51,IGLV1-47,IGLV1-44,IGLV7-43,IGLV1-40,IGLV3-27,IGLV3-25,IGLV2-23,IGLV3-21,IGLV3-19
REAC	FCGR3A-mediated IL10 synthesis	REAC:R-HSA-9664323	3.44739e-12	11.4625	93	636	30	10622	FCGR1A,IGKV2-28,IGKV2-30,IGKV1-33,IGKV1-39,IGKV2D-40,IGKV1D-39,IGKV2D-30,IGKV2D-28,IGKV3D-20,IGKV1D-16,IGKV1D-12,ADCY1,IGHV1-46,IGHV3-48,IGHV3-53,IGHV4-59,IGHV1-69,IGHV2-70,IGLV6-57,IGLV1-51,IGLV1-47,IGLV1-44,IGLV7-43,IGLV1-40,IGLV3-27,IGLV3-25,IGLV2-23,IGLV3-21,IGLV3-19
REAC	Cell surface interactions at the vascular wall	REAC:R-HSA-202733	8.01986e-12	11.0958	190	636	43	10622	IGKV2-28,IGKV2-30,IGKV1-33,IGKV1-39,IGKV2D-40,IGKV1D-39,IGKV2D-30,IGKV2D-28,IGKV3D-20,IGKV1D-16,IGKV1D-12,MERTK,PROS1,OLR1,IGHV1-46,IGHV3-48,IGHV3-53,IGHV4-59,IGHV1-69,IGHV2-70,SPN,ITGB3,PSG11,PSG2,PSG5,PSG4,PSG9,CD177,PPIL2,IGLV6-57,VPREB1,IGLV1-51,IGLV1-47,IGLV1-44,IGLV7-43,IGLV1-40,IGLV3-27,IGLV3-25,IGLV2-23,IGLV3-21,IGLV3-19,VPREB3,MIF
REAC	Leishmania phagocytosis	REAC:R-HSA-9664417	2.6928e-11	10.5698	113	636	32	10622	VAV3,IGKV2-28,IGKV2-30,IGKV1-33,IGKV1-39,IGKV2D-40,IGKV1D-39,IGKV2D-30,IGKV2D-28,IGKV3D-20,IGKV1D-16,IGKV1D-12,ACTR3,ACTB,IGHV1-46,IGHV3-48,IGHV3-53,IGHV4-59,IGHV1-69,IGHV2-70,MAPK1,IGLV6-57,IGLV1-51,IGLV1-47,IGLV1-44,IGLV7-43,IGLV1-40,IGLV3-27,IGLV3-25,IGLV2-23,IGLV3-21,IGLV3-19
REAC	Parasite infection	REAC:R-HSA-9664407	2.6928e-11	10.5698	113	636	32	10622	VAV3,IGKV2-28,IGKV2-30,IGKV1-33,IGKV1-39,IGKV2D-40,IGKV1D-39,IGKV2D-30,IGKV2D-28,IGKV3D-20,IGKV1D-16,IGKV1D-12,ACTR3,ACTB,IGHV1-46,IGHV3-48,IGHV3-53,IGHV4-59,IGHV1-69,IGHV2-70,MAPK1,IGLV6-57,IGLV1-51,IGLV1-47,IGLV1-44,IGLV7-43,IGLV1-40,IGLV3-27,IGLV3-25,IGLV2-23,IGLV3-21,IGLV3-19
REAC	FCGR3A-mediated phagocytosis	REAC:R-HSA-9664422	2.6928e-11	10.5698	113	636	32	10622	VAV3,IGKV2-28,IGKV2-30,IGKV1-33,IGKV1-39,IGKV2D-40,IGKV1D-39,IGKV2D-30,IGKV2D-28,IGKV3D-20,IGKV1D-16,IGKV1D-12,ACTR3,ACTB,IGHV1-46,IGHV3-48,IGHV3-53,IGHV4-59,IGHV1-69,IGHV2-70,MAPK1,IGLV6-57,IGLV1-51,IGLV1-47,IGLV1-44,IGLV7-43,IGLV1-40,IGLV3-27,IGLV3-25,IGLV2-23,IGLV3-21,IGLV3-19
REAC	Regulation of Complement cascade	REAC:R-HSA-977606	4.14905e-11	10.3821	101	636	30	10622	IGKV2-28,IGKV2-30,IGKV1-33,IGKV1-39,IGKV2D-40,IGKV1D-39,IGKV2D-30,IGKV2D-28,IGKV3D-20,IGKV1D-16,IGKV1D-12,PROS1,C3AR1,IGHV1-46,IGHV3-48,IGHV3-53,IGHV4-59,IGHV1-69,IGHV2-70,IGLV6-57,IGLV1-51,IGLV1-47,IGLV1-44,IGLV7-43,IGLV1-40,IGLV3-27,IGLV3-25,IGLV2-23,IGLV3-21,IGLV3-19
REAC	Fcgamma receptor (FCGR) dependent phagocytosis	REAC:R-HSA-2029480	5.74813e-10	9.24047	140	636	34	10622	VAV3,FCGR1A,IGKV2-28,IGKV2-30,IGKV1-33,IGKV1-39,IGKV2D-40,IGKV1D-39,IGKV2D-30,IGKV2D-28,IGKV3D-20,IGKV1D-16,IGKV1D-12,ACTR3,ACTB,PAK1,IGHV1-46,IGHV3-48,IGHV3-53,IGHV4-59,IGHV1-69,IGHV2-70,MAPK1,IGLV6-57,IGLV1-51,IGLV1-47,IGLV1-44,IGLV7-43,IGLV1-40,IGLV3-27,IGLV3-25,IGLV2-23,IGLV3-21,IGLV3-19
REAC	Binding and Uptake of Ligands by Scavenger Receptors	REAC:R-HSA-2173782	6.22841e-10	9.20562	97	636	28	10622	IGKV2-28,IGKV2-30,IGKV1-33,IGKV1-39,IGKV2D-40,IGKV1D-39,IGKV2D-30,IGKV2D-28,IGKV3D-20,IGKV1D-16,IGKV1D-12,IGHV1-46,IGHV3-48,IGHV3-53,IGHV4-59,IGHV1-69,IGHV2-70,IGLV6-57,IGLV1-51,IGLV1-47,IGLV1-44,IGLV7-43,IGLV1-40,IGLV3-27,IGLV3-25,IGLV2-23,IGLV3-21,IGLV3-19
REAC	Complement cascade	REAC:R-HSA-166658	6.43503e-10	9.19145	111	636	30	10622	IGKV2-28,IGKV2-30,IGKV1-33,IGKV1-39,IGKV2D-40,IGKV1D-39,IGKV2D-30,IGKV2D-28,IGKV3D-20,IGKV1D-16,IGKV1D-12,PROS1,C3AR1,IGHV1-46,IGHV3-48,IGHV3-53,IGHV4-59,IGHV1-69,IGHV2-70,IGLV6-57,IGLV1-51,IGLV1-47,IGLV1-44,IGLV7-43,IGLV1-40,IGLV3-27,IGLV3-25,IGLV2-23,IGLV3-21,IGLV3-19
REAC	SIRT1 negatively regulates rRNA expression	REAC:R-HSA-427359	1.36723e-08	7.86416	68	636	22	10622	H3C13,H4C14,H3C14,H4C15,H2BC21,H2AC20,H2BC7,H4C5,H2BC8,H2AC8,H3C6,H4C6,H3C7,H2BC9,H3C8,H2BC10,H4C8,H2BC11,H4C9,H2BC12,TBP,H2BS1
REAC	RNA Polymerase I Promoter Opening	REAC:R-HSA-73728	2.04222e-08	7.6899	63	636	21	10622	H3C13,H4C14,H3C14,H4C15,H2BC21,H2AC20,H2BC7,H4C5,H2BC8,H2AC8,H3C6,H4C6,H3C7,H2BC9,H3C8,H2BC10,H4C8,H2BC11,H4C9,H2BC12,H2BS1
REAC	HCMV Late Events	REAC:R-HSA-9610379	3.52267e-08	7.45313	113	636	28	10622	H2BC18,H3C13,H4C14,H3C14,H4C15,H2BC21,H2AC20,H2AC21,CHMP3,H2BC7,H4C5,H2BC8,H2AC8,H3C6,H4C6,H3C7,H2BC9,H3C8,H2BC10,H4C8,H2BC11,H4C9,H2BC12,H2AC12,POM121C,HNRNPK,VPS36,NUP62
REAC	DNA methylation	REAC:R-HSA-5334118	4.00766e-08	7.39711	65	636	21	10622	H3C13,H4C14,H3C14,H4C15,H2BC21,H2AC20,H2BC7,H4C5,H2BC8,H2AC8,H3C6,H4C6,H3C7,H2BC9,H3C8,H2BC10,H4C8,H2BC11,H4C9,H2BC12,H2BS1
REAC	Activated PKN1 stimulates transcription of AR (androgen receptor) regulated genes KLK2 and KLK3	REAC:R-HSA-5625886	7.6412e-08	7.11684	67	636	21	10622	H3C13,H4C14,H3C14,H4C15,H2BC21,H2AC20,H2BC7,H4C5,H2BC8,H2AC8,H3C6,H4C6,H3C7,H2BC9,H3C8,H2BC10,H4C8,H2BC11,H4C9,H2BC12,H2BS1
REAC	Defensins	REAC:R-HSA-1461973	1.20467e-07	6.91913	50	636	18	10622	DEFB131A,DEFA3,DEFA5,DEFB104B,DEFB106B,DEFB105B,DEFB136,DEFB135,DEFB134,DEFB130B,DEFB130A,DEFB115,DEFB116,DEFB118,DEFB119,DEFB121,DEFB123,DEFB124
REAC	Class C/3 (Metabotropic glutamate/pheromone receptors)	REAC:R-HSA-420499	1.23464e-07	6.90846	39	636	16	10622	TAS2R60,TAS2R41,TAS2R7,TAS2R8,TAS2R9,TAS2R10,TAS2R13,TAS2R14,TAS2R50,TAS2R20,TAS2R19,TAS2R31,TAS2R46,TAS2R43,TAS2R30,TAS2R42
REAC	B-WICH complex positively regulates rRNA expression	REAC:R-HSA-5250924	1.60351e-07	6.79493	90	636	24	10622	H3C13,H4C14,H3C14,H4C15,H2BC21,H2AC20,POLR1B,H2BC7,H4C5,H2BC8,H2AC8,H3C6,H4C6,H3C7,H2BC9,H3C8,H2BC10,H4C8,H2BC11,H4C9,H2BC12,TBP,ACTB,H2BS1
REAC	FCERI mediated NF-kB activation	REAC:R-HSA-2871837	1.62228e-07	6.78988	136	636	30	10622	BCL10,IGKV2-28,IGKV2-30,IGKV1-33,IGKV1-39,IGKV2D-40,IGKV1D-39,IGKV2D-30,IGKV2D-28,IGKV3D-20,IGKV1D-16,IGKV1D-12,PSMB1,IGHV1-46,IGHV3-48,IGHV3-53,IGHV4-59,IGHV1-69,IGHV2-70,IGLV6-57,IGLV1-51,IGLV1-47,IGLV1-44,IGLV7-43,IGLV1-40,IGLV3-27,IGLV3-25,IGLV2-23,IGLV3-21,IGLV3-19
REAC	Beta defensins	REAC:R-HSA-1461957	1.94485e-07	6.71111	40	636	16	10622	DEFB131A,DEFB104B,DEFB106B,DEFB105B,DEFB136,DEFB135,DEFB134,DEFB130B,DEFB130A,DEFB115,DEFB116,DEFB118,DEFB119,DEFB121,DEFB123,DEFB124
REAC	RNA Polymerase I Promoter Escape	REAC:R-HSA-73772	2.05732e-07	6.6867	91	636	24	10622	H3C13,H4C14,H3C14,H4C15,H2BC21,H2AC20,POLR1B,H2BC7,H4C5,H2BC8,H2AC8,H3C6,H4C6,H3C7,H2BC9,H3C8,H2BC10,H4C8,H2BC11,H4C9,H2BC12,TBP,RRN3,H2BS1
REAC	Fc epsilon receptor (FCERI) signaling	REAC:R-HSA-2454202	2.95006e-07	6.53017	182	636	35	10622	BCL10,VAV3,IGKV2-28,IGKV2-30,IGKV1-33,IGKV1-39,IGKV2D-40,IGKV1D-39,IGKV2D-30,IGKV2D-28,IGKV3D-20,IGKV1D-16,IGKV1D-12,PSMB1,MAPK8,PAK1,GAB2,IGHV1-46,IGHV3-48,IGHV3-53,IGHV4-59,IGHV1-69,IGHV2-70,MAPK1,IGLV6-57,IGLV1-51,IGLV1-47,IGLV1-44,IGLV7-43,IGLV1-40,IGLV3-27,IGLV3-25,IGLV2-23,IGLV3-21,IGLV3-19
REAC	RHO GTPases activate PKNs	REAC:R-HSA-5625740	4.2466e-07	6.37196	94	636	24	10622	H3C13,H4C14,H3C14,H4C15,H2BC21,H2AC20,H2BC7,H4C5,H2BC8,H2AC8,H3C6,H4C6,H3C7,H2BC9,H3C8,H2BC10,H4C8,H2BC11,H4C9,H2BC12,PAK1,MYH11,MYH14,H2BS1
REAC	PRC2 methylates histones and DNA	REAC:R-HSA-212300	4.54316e-07	6.34264	73	636	21	10622	H3C13,H4C14,H3C14,H4C15,H2BC21,H2AC20,H2BC7,H4C5,H2BC8,H2AC8,H3C6,H4C6,H3C7,H2BC9,H3C8,H2BC10,H4C8,H2BC11,H4C9,H2BC12,H2BS1
REAC	Condensation of Prophase Chromosomes	REAC:R-HSA-2299718	4.54316e-07	6.34264	73	636	21	10622	H3C13,H4C14,H3C14,H4C15,H2BC21,H2AC20,H2BC7,H4C5,H2BC8,H2AC8,H3C6,H4C6,H3C7,H2BC9,H3C8,H2BC10,H4C8,H2BC11,H4C9,H2BC12,H2BS1
REAC	Transcriptional regulation by small RNAs	REAC:R-HSA-5578749	5.98142e-07	6.2232	103	636	25	10622	H3C13,H4C14,H3C14,H4C15,H2BC21,H2AC20,H2BC7,H4C5,H2BC8,H2AC8,H3C6,H4C6,H3C7,H2BC9,H3C8,H2BC10,H4C8,H2BC11,H4C9,H2BC12,POM121C,POLR2J,POLR2I,NUP62,H2BS1
REAC	Base Excision Repair	REAC:R-HSA-73884	7.4079e-07	6.1303	89	636	23	10622	H4C14,H4C15,H2BC21,H2AC20,H2BC7,H4C5,H2BC8,H2AC8,H4C6,H2BC9,H2BC10,H4C8,H2BC11,H4C9,H2BC12,POLD2,NEIL2,PARG,APEX1,XRCC1,PNKP,POLD1,H2BS1
REAC	Senescence-Associated Secretory Phenotype (SASP)	REAC:R-HSA-2559582	7.82682e-07	6.10641	112	636	26	10622	H3C13,H4C14,H3C14,H4C15,H2BC21,H2AC20,ANAPC1,IL1A,H2BC7,H4C5,H2BC8,H2AC8,H3C6,H4C6,H3C7,H2BC9,H3C8,H2BC10,H4C8,H2BC11,H4C9,H2BC12,MAPK7,CDC27,H2BS1,MAPK1
REAC	Signaling by the B Cell Receptor (BCR)	REAC:R-HSA-983705	9.55056e-07	6.01997	163	636	32	10622	BCL10,IGKV2-28,IGKV2-30,IGKV1-33,IGKV1-39,IGKV2D-40,IGKV1D-39,IGKV2D-30,IGKV2D-28,IGKV3D-20,IGKV1D-16,IGKV1D-12,PSMB1,ORAI2,BLK,IGHV1-46,IGHV3-48,IGHV3-53,IGHV4-59,IGHV1-69,IGHV2-70,IGLV6-57,IGLV1-51,IGLV1-47,IGLV1-44,IGLV7-43,IGLV1-40,IGLV3-27,IGLV3-25,IGLV2-23,IGLV3-21,IGLV3-19
REAC	ERCC6 (CSB) and EHMT2 (G9a) positively regulate rRNA expression	REAC:R-HSA-427389	1.02662e-06	5.98859	76	636	21	10622	H3C13,H4C14,H3C14,H4C15,H2BC21,H2AC20,H2BC7,H4C5,H2BC8,H2AC8,H3C6,H4C6,H3C7,H2BC9,H3C8,H2BC10,H4C8,H2BC11,H4C9,H2BC12,H2BS1
REAC	HCMV Infection	REAC:R-HSA-9609646	2.04596e-06	5.6891	159	636	31	10622	H2BC18,H3C13,H4C14,H3C14,H4C15,H2BC21,H2AC20,H2AC21,CHMP3,TUBA3E,TUBA3D,H2BC7,H4C5,H2BC8,H2AC8,H3C6,H4C6,H3C7,H2BC9,H3C8,H2BC10,H4C8,H2BC11,H4C9,H2BC12,H2AC12,POM121C,HNRNPK,VPS36,CBX1,NUP62
REAC	HDACs deacetylate histones	REAC:R-HSA-3214815	2.3498e-06	5.62897	94	636	23	10622	H2BC18,H3C13,H4C14,H3C14,H4C15,H2BC21,H2AC20,H2AC21,H2BC7,H4C5,H2BC8,H2AC8,H3C6,H4C6,H3C7,H2BC9,H3C8,H2BC10,H4C8,H2BC11,H4C9,H2BC12,H2AC12
REAC	Meiotic recombination	REAC:R-HSA-912446	2.6309e-06	5.5799	87	636	22	10622	H3C13,H4C14,H3C14,H4C15,H2BC21,H2AC20,H2BC7,H4C5,H2BC8,H2AC8,H3C6,H4C6,H3C7,H2BC9,H3C8,H2BC10,H4C8,H2BC11,H4C9,H2BC12,BRCA1,H2BS1
REAC	HCMV Early Events	REAC:R-HSA-9609690	2.78189e-06	5.55566	135	636	28	10622	H2BC18,H3C13,H4C14,H3C14,H4C15,H2BC21,H2AC20,H2AC21,TUBA3E,TUBA3D,H2BC7,H4C5,H2BC8,H2AC8,H3C6,H4C6,H3C7,H2BC9,H3C8,H2BC10,H4C8,H2BC11,H4C9,H2BC12,H2AC12,POM121C,CBX1,NUP62
REAC	Activation of anterior HOX genes in hindbrain development during early embryogenesis	REAC:R-HSA-5617472	3.7449e-06	5.42656	120	636	26	10622	H3C13,H4C14,H3C14,H4C15,H2BC21,H2AC20,H2BC7,H4C5,H2BC8,H2AC8,H3C6,H4C6,H3C7,H2BC9,H3C8,H2BC10,H4C8,H2BC11,H4C9,H2BC12,POLR2J,PAGR1,PIAS2,POLR2I,PKNOX1,H2BS1
REAC	Activation of HOX genes during differentiation	REAC:R-HSA-5619507	3.7449e-06	5.42656	120	636	26	10622	H3C13,H4C14,H3C14,H4C15,H2BC21,H2AC20,H2BC7,H4C5,H2BC8,H2AC8,H3C6,H4C6,H3C7,H2BC9,H3C8,H2BC10,H4C8,H2BC11,H4C9,H2BC12,POLR2J,PAGR1,PIAS2,POLR2I,PKNOX1,H2BS1
REAC	Transcriptional regulation of granulopoiesis	REAC:R-HSA-9616222	4.15896e-06	5.38102	89	636	22	10622	H3C13,H4C14,H3C14,H4C15,H2BC21,H2AC20,H2BC7,H4C5,H2BC8,H2AC8,H3C6,H4C6,H3C7,H2BC9,H3C8,H2BC10,H4C8,H2BC11,H4C9,H2BC12,RUNX1,H2BS1
REAC	RUNX1 regulates genes involved in megakaryocyte differentiation and platelet function	REAC:R-HSA-8936459	4.50602e-06	5.34621	97	636	23	10622	H3C13,H4C14,H3C14,H4C15,H2BC21,H2AC20,H2BC7,H4C5,H2BC8,H2AC8,H3C6,H4C6,H3C7,H2BC9,H3C8,H2BC10,H4C8,H2BC11,H4C9,H2BC12,PRMT1,RUNX1,H2BS1
REAC	Positive epigenetic regulation of rRNA expression	REAC:R-HSA-5250913	4.66496e-06	5.33115	105	636	24	10622	H3C13,H4C14,H3C14,H4C15,H2BC21,H2AC20,POLR1B,H2BC7,H4C5,H2BC8,H2AC8,H3C6,H4C6,H3C7,H2BC9,H3C8,H2BC10,H4C8,H2BC11,H4C9,H2BC12,TBP,ACTB,H2BS1
REAC	Formation of the beta-catenin:TCF transactivating complex	REAC:R-HSA-201722	6.47955e-06	5.18846	91	636	22	10622	H3C13,H4C14,H3C14,H4C15,H2BC21,H2AC20,H2BC7,H4C5,H2BC8,H2AC8,H3C6,H4C6,H3C7,H2BC9,H3C8,H2BC10,H4C8,H2BC11,H4C9,H2BC12,TLE1,H2BS1
REAC	Pre-NOTCH Transcription and Translation	REAC:R-HSA-1912408	9.95635e-06	5.0019	93	636	22	10622	H3C13,H4C14,H3C14,H4C15,H2BC21,H2AC20,H2BC7,H4C5,H2BC8,H2AC8,H3C6,H4C6,H3C7,H2BC9,H3C8,H2BC10,H4C8,H2BC11,H4C9,H2BC12,RUNX1,H2BS1
REAC	RNA Polymerase I Promoter Clearance	REAC:R-HSA-73854	1.2334e-05	4.90889	110	636	24	10622	H3C13,H4C14,H3C14,H4C15,H2BC21,H2AC20,POLR1B,H2BC7,H4C5,H2BC8,H2AC8,H3C6,H4C6,H3C7,H2BC9,H3C8,H2BC10,H4C8,H2BC11,H4C9,H2BC12,TBP,RRN3,H2BS1
REAC	RNA Polymerase I Transcription	REAC:R-HSA-73864	1.48661e-05	4.8278	111	636	24	10622	H3C13,H4C14,H3C14,H4C15,H2BC21,H2AC20,POLR1B,H2BC7,H4C5,H2BC8,H2AC8,H3C6,H4C6,H3C7,H2BC9,H3C8,H2BC10,H4C8,H2BC11,H4C9,H2BC12,TBP,RRN3,H2BS1
REAC	Antimicrobial peptides	REAC:R-HSA-6803157	1.50989e-05	4.82106	95	636	22	10622	DEFB131A,DEFA3,DEFA5,DEFB104B,DEFB106B,DEFB105B,DEFB136,DEFB135,DEFB134,DEFB130B,DEFB130A,RNASE6,RNASE3,RNASE7,RNASE8,DEFB115,DEFB116,DEFB118,DEFB119,DEFB121,DEFB123,DEFB124
REAC	Innate Immune System	REAC:R-HSA-168249	1.54964e-05	4.80977	1090	636	109	10622	PADI2,BCL10,VAV3,FCGR1A,IGKV2-28,IGKV2-30,IGKV1-33,IGKV1-39,IGKV2D-40,IGKV1D-39,IGKV2D-30,IGKV2D-28,IGKV3D-20,IGKV1D-16,IGKV1D-12,ACTR1B,IL1B,ACTR3,PROS1,DEFB131A,PSMB1,ACTB,RNF216,DBNL,NCF1,DEFA3,DEFA5,DEFB104B,DEFB106B,DEFB105B,CTSB,DEFB136,DEFB135,DEFB134,DEFB130B,DEFB130A,ATP6V0D2,CTSL,CTSV,ALOX5,MAPK8,SFTPA2,SFTPA1,SFTPD,TSPAN14,PAK1,NDUFC2,GAB2,SLC2A3,C3AR1,CLEC4A,CLEC6A,CLEC4D,CLEC4E,CLEC1…
REAC	Packaging Of Telomere Ends	REAC:R-HSA-171306	1.63052e-05	4.78767	52	636	16	10622	H4C14,H4C15,H2BC21,H2AC20,H2BC7,H4C5,H2BC8,H2AC8,H4C6,H2BC9,H2BC10,H4C8,H2BC11,H4C9,H2BC12,H2BS1
REAC	Cleavage of the damaged pyrimidine	REAC:R-HSA-110329	2.38719e-05	4.62211	60	636	17	10622	H4C14,H4C15,H2BC21,H2AC20,H2BC7,H4C5,H2BC8,H2AC8,H4C6,H2BC9,H2BC10,H4C8,H2BC11,H4C9,H2BC12,NEIL2,H2BS1
REAC	Depyrimidination	REAC:R-HSA-73928	2.38719e-05	4.62211	60	636	17	10622	H4C14,H4C15,H2BC21,H2AC20,H2BC7,H4C5,H2BC8,H2AC8,H4C6,H2BC9,H2BC10,H4C8,H2BC11,H4C9,H2BC12,NEIL2,H2BS1
REAC	Recognition and association of DNA glycosylase with site containing an affected pyrimidine	REAC:R-HSA-110328	2.38719e-05	4.62211	60	636	17	10622	H4C14,H4C15,H2BC21,H2AC20,H2BC7,H4C5,H2BC8,H2AC8,H4C6,H2BC9,H2BC10,H4C8,H2BC11,H4C9,H2BC12,NEIL2,H2BS1
REAC	Inhibition of DNA recombination at telomere	REAC:R-HSA-9670095	2.38834e-05	4.6219	67	636	18	10622	H4C14,H4C15,H2BC21,H2AC20,H2BC7,H4C5,H2BC8,H2AC8,H4C6,H2BC9,H2BC10,H4C8,H2BC11,H4C9,H2BC12,POLR2J,POLR2I,H2BS1
REAC	NoRC negatively regulates rRNA expression	REAC:R-HSA-427413	2.69845e-05	4.56889	106	636	23	10622	H3C13,H4C14,H3C14,H4C15,H2BC21,H2AC20,POLR1B,H2BC7,H4C5,H2BC8,H2AC8,H3C6,H4C6,H3C7,H2BC9,H3C8,H2BC10,H4C8,H2BC11,H4C9,H2BC12,TBP,H2BS1
REAC	Immune System	REAC:R-HSA-168256	2.70326e-05	4.56811	2038	636	176	10622	PADI2,BCL10,VAV3,FCGR1A,H3C13,H3C14,CD8A,CD8B,IGKV2-28,IGKV2-30,IGKV1-33,IGKV1-39,IGKV2D-40,IGKV1D-39,IGKV2D-30,IGKV2D-28,IGKV3D-20,IGKV1D-16,IGKV1D-12,ACTR1B,ZAP70,BCL2L11,ANAPC1,IL1A,IL1B,IL37,IL36B,IL36RN,IL1F10,IL1RN,ACTR3,TUBA3E,PTPN18,TUBA3D,PROS1,DEFB131A,SEC24D,IL9,H3C6,H3C7,H3C8,BTN3A2,BTN2A2,BTN3A1,BTN3A3,BTN2A1,BTN1A1,PSMB1,ACTB,FSCN1,RNF216,TWIST1,UBE2D4,DBNL,CAMK2B,NCF1,POM121C,ORAI2…
REAC	Base-Excision Repair, AP Site Formation	REAC:R-HSA-73929	3.12798e-05	4.50474	61	636	17	10622	H4C14,H4C15,H2BC21,H2AC20,H2BC7,H4C5,H2BC8,H2AC8,H4C6,H2BC9,H2BC10,H4C8,H2BC11,H4C9,H2BC12,NEIL2,H2BS1
REAC	Gene Silencing by RNA	REAC:R-HSA-211000	3.51961e-05	4.45351	133	636	26	10622	HENMT1,H3C13,H4C14,H3C14,H4C15,H2BC21,H2AC20,H2BC7,H4C5,H2BC8,H2AC8,H3C6,H4C6,H3C7,H2BC9,H3C8,H2BC10,H4C8,H2BC11,H4C9,H2BC12,POM121C,POLR2J,POLR2I,NUP62,H2BS1
REAC	Depurination	REAC:R-HSA-73927	3.95336e-05	4.40303	55	636	16	10622	H4C14,H4C15,H2BC21,H2AC20,H2BC7,H4C5,H2BC8,H2AC8,H4C6,H2BC9,H2BC10,H4C8,H2BC11,H4C9,H2BC12,H2BS1
REAC	Cleavage of the damaged purine	REAC:R-HSA-110331	3.95336e-05	4.40303	55	636	16	10622	H4C14,H4C15,H2BC21,H2AC20,H2BC7,H4C5,H2BC8,H2AC8,H4C6,H2BC9,H2BC10,H4C8,H2BC11,H4C9,H2BC12,H2BS1
REAC	Recognition and association of DNA glycosylase with site containing an affected purine	REAC:R-HSA-110330	3.95336e-05	4.40303	55	636	16	10622	H4C14,H4C15,H2BC21,H2AC20,H2BC7,H4C5,H2BC8,H2AC8,H4C6,H2BC9,H2BC10,H4C8,H2BC11,H4C9,H2BC12,H2BS1
REAC	Amyloid fiber formation	REAC:R-HSA-977225	4.66754e-05	4.33091	109	636	23	10622	H3C13,H4C14,H3C14,H4C15,H2BC21,H2AC20,TGFBI,H2BC7,H4C5,H2BC8,H2AC8,H3C6,H4C6,H3C7,H2BC9,H3C8,H2BC10,H4C8,H2BC11,H4C9,H2BC12,TSPAN14,H2BS1
REAC	Negative epigenetic regulation of rRNA expression	REAC:R-HSA-5250941	4.66754e-05	4.33091	109	636	23	10622	H3C13,H4C14,H3C14,H4C15,H2BC21,H2AC20,POLR1B,H2BC7,H4C5,H2BC8,H2AC8,H3C6,H4C6,H3C7,H2BC9,H3C8,H2BC10,H4C8,H2BC11,H4C9,H2BC12,TBP,H2BS1
REAC	HATs acetylate histones	REAC:R-HSA-3214847	0.000119431	3.92288	141	636	26	10622	H2BC18,H3C13,H4C14,H3C14,H4C15,H2BC21,H2AC20,H2AC21,H2BC7,H4C5,H2BC8,H2AC8,H3C6,H4C6,H3C7,H2BC9,H3C8,H2BC10,H4C8,H2BC11,H4C9,H2BC12,H2AC12,ACTB,SGF29,KANSL1
REAC	Infectious disease	REAC:R-HSA-5663205	0.000130947	3.88291	909	636	92	10622	VAV3,FCGR1A,H2BC18,H3C13,H4C14,H3C14,H4C15,H2BC21,H2AC20,H2AC21,SV2A,CHMP3,CD8B,IGKV2-28,IGKV2-30,IGKV1-33,IGKV1-39,IGKV2D-40,IGKV1D-39,IGKV2D-30,IGKV2D-28,IGKV3D-20,IGKV1D-16,IGKV1D-12,IL1A,IL1B,ACTR3,TUBA3E,TUBA3D,PARP8,H2BC7,H4C5,H2BC8,H2AC8,H3C6,H4C6,H3C7,H2BC9,H3C8,H2BC10,H4C8,H2BC11,H4C9,H2BC12,H2AC12,PSMB1,TBP,ACTB,ADCY1,POM121C,POLR2J,HNRNPK,CTSL,MAPK8,C3AR1,VPS36,SUGT1,IGHV1-46,IGHV3-48,…
REAC	Leishmania infection	REAC:R-HSA-9658195	0.000138521	3.85848	303	636	42	10622	VAV3,FCGR1A,IGKV2-28,IGKV2-30,IGKV1-33,IGKV1-39,IGKV2D-40,IGKV1D-39,IGKV2D-30,IGKV2D-28,IGKV3D-20,IGKV1D-16,IGKV1D-12,IL1A,IL1B,ACTR3,ACTB,ADCY1,MAPK8,C3AR1,SUGT1,IGHV1-46,IGHV3-48,IGHV3-53,IGHV4-59,IGHV1-69,IGHV2-70,MAPK1,IGLV6-57,IGLV1-51,IGLV1-47,IGLV1-44,IGLV7-43,IGLV1-40,IGLV3-27,IGLV3-25,IGLV2-23,IGLV3-21,IGLV3-19,GGT5,ADORA2A,GGT1
REAC	Pre-NOTCH Expression and Processing	REAC:R-HSA-1912422	0.000202123	3.69438	109	636	22	10622	H3C13,H4C14,H3C14,H4C15,H2BC21,H2AC20,H2BC7,H4C5,H2BC8,H2AC8,H3C6,H4C6,H3C7,H2BC9,H3C8,H2BC10,H4C8,H2BC11,H4C9,H2BC12,RUNX1,H2BS1
REAC	Nonhomologous End-Joining (NHEJ)	REAC:R-HSA-5693571	0.000221391	3.65484	69	636	17	10622	H4C14,H4C15,H2BC21,H2BC7,H4C5,H2BC8,H4C6,H2BC9,H2BC10,H4C8,H2BC11,H4C9,H2BC12,POLM,HERC2,BRCA1,H2BS1
REAC	Estrogen-dependent gene expression	REAC:R-HSA-9018519	0.000319852	3.49505	148	636	26	10622	H3C13,H4C14,H3C14,H4C15,H2BC21,H2AC20,H2BC7,H4C5,H2BC8,H2AC8,H3C6,H4C6,H3C7,H2BC9,H3C8,H2BC10,H4C8,H2BC11,H4C9,H2BC12,TBP,POLR2J,POLR2I,PRMT1,RUNX1,H2BS1
REAC	Glucuronidation	REAC:R-HSA-156588	0.000417901	3.37893	25	636	10	10622	UGT2B17,UGT2B15,UGT2B10,UGT2A3,UGT2B7,UGT2B11,UGT2B28,UGT2B4,UGT2A2,UGT2A1
REAC	DNA Damage/Telomere Stress Induced Senescence	REAC:R-HSA-2559586	0.000434783	3.36173	80	636	18	10622	H4C14,H4C15,H2BC21,H2AC20,H2BC7,H4C5,H2BC8,H2AC8,H1-3,H4C6,H2BC9,H2BC10,H4C8,H2BC11,H4C9,H2BC12,H2BS1,CABIN1
REAC	Oxidative Stress Induced Senescence	REAC:R-HSA-2559580	0.000460138	3.33711	123	636	23	10622	H3C13,H4C14,H3C14,H4C15,H2BC21,H2AC20,H2BC7,H4C5,H2BC8,H2AC8,H3C6,H4C6,H3C7,H2BC9,H3C8,H2BC10,H4C8,H2BC11,H4C9,H2BC12,MAPK8,H2BS1,MAPK1
REAC	Leishmania parasite growth and survival	REAC:R-HSA-9664433	0.000506578	3.29535	221	636	33	10622	FCGR1A,IGKV2-28,IGKV2-30,IGKV1-33,IGKV1-39,IGKV2D-40,IGKV1D-39,IGKV2D-30,IGKV2D-28,IGKV3D-20,IGKV1D-16,IGKV1D-12,ADCY1,IGHV1-46,IGHV3-48,IGHV3-53,IGHV4-59,IGHV1-69,IGHV2-70,IGLV6-57,IGLV1-51,IGLV1-47,IGLV1-44,IGLV7-43,IGLV1-40,IGLV3-27,IGLV3-25,IGLV2-23,IGLV3-21,IGLV3-19,GGT5,ADORA2A,GGT1
REAC	Anti-inflammatory response favouring Leishmania parasite infection	REAC:R-HSA-9662851	0.000506578	3.29535	221	636	33	10622	FCGR1A,IGKV2-28,IGKV2-30,IGKV1-33,IGKV1-39,IGKV2D-40,IGKV1D-39,IGKV2D-30,IGKV2D-28,IGKV3D-20,IGKV1D-16,IGKV1D-12,ADCY1,IGHV1-46,IGHV3-48,IGHV3-53,IGHV4-59,IGHV1-69,IGHV2-70,IGLV6-57,IGLV1-51,IGLV1-47,IGLV1-44,IGLV7-43,IGLV1-40,IGLV3-27,IGLV3-25,IGLV2-23,IGLV3-21,IGLV3-19,GGT5,ADORA2A,GGT1
REAC	Deposition of new CENPA-containing nucleosomes at the centromere	REAC:R-HSA-606279	0.000523744	3.28088	73	636	17	10622	H4C14,H4C15,H2BC21,H2AC20,H2BC7,H4C5,H2BC8,H2AC8,H4C6,H2BC9,H2BC10,H4C8,H2BC11,H4C9,H2BC12,RSF1,H2BS1
REAC	Nucleosome assembly	REAC:R-HSA-774815	0.000523744	3.28088	73	636	17	10622	H4C14,H4C15,H2BC21,H2AC20,H2BC7,H4C5,H2BC8,H2AC8,H4C6,H2BC9,H2BC10,H4C8,H2BC11,H4C9,H2BC12,RSF1,H2BS1
REAC	Mitotic Prophase	REAC:R-HSA-68875	0.000692925	3.15931	135	636	24	10622	H3C13,H4C14,H3C14,H4C15,H2BC21,H2AC20,H2BC7,H4C5,H2BC8,H2AC8,H3C6,H4C6,H3C7,H2BC9,H3C8,H2BC10,H4C8,H2BC11,H4C9,H2BC12,POM121C,NUP62,H2BS1,MAPK1
REAC	Meiosis	REAC:R-HSA-1500620	0.000720265	3.14251	117	636	22	10622	H3C13,H4C14,H3C14,H4C15,H2BC21,H2AC20,H2BC7,H4C5,H2BC8,H2AC8,H3C6,H4C6,H3C7,H2BC9,H3C8,H2BC10,H4C8,H2BC11,H4C9,H2BC12,BRCA1,H2BS1
REAC	Cellular Senescence	REAC:R-HSA-2559583	0.000839185	3.07614	195	636	30	10622	H3C13,H4C14,H3C14,H4C15,H2BC21,H2AC20,ANAPC1,IL1A,H2BC7,H4C5,H2BC8,H2AC8,H3C6,H1-3,H4C6,H3C7,H2BC9,H3C8,H2BC10,H4C8,H2BC11,H4C9,H2BC12,MAPK8,MAPK7,CDC27,ID1,H2BS1,MAPK1,CABIN1
REAC	Meiotic synapsis	REAC:R-HSA-1221632	0.0011605	2.93536	77	636	17	10622	H4C14,H4C15,H2BC21,H2AC20,H2BC7,H4C5,H2BC8,H2AC8,H4C6,H2BC9,H2BC10,H4C8,H2BC11,H4C9,H2BC12,BRCA1,H2BS1
REAC	Recruitment and ATM-mediated phosphorylation of repair and signaling proteins at DNA double strand breaks	REAC:R-HSA-5693565	0.0011605	2.93536	77	636	17	10622	H4C14,H4C15,H2BC21,H2BC7,H4C5,H2BC8,H4C6,H2BC9,H2BC10,H4C8,H2BC11,H4C9,H2BC12,MAPK8,HERC2,BRCA1,H2BS1
REAC	RUNX1 regulates transcription of genes involved in differentiation of HSCs	REAC:R-HSA-8939236	0.00125285	2.9021	130	636	23	10622	H3C13,H4C14,H3C14,H4C15,H2BC21,H2AC20,H2BC7,H4C5,H2BC8,H2AC8,H3C6,H4C6,H3C7,H2BC9,H3C8,H2BC10,H4C8,H2BC11,H4C9,H2BC12,PSMB1,RUNX1,H2BS1
REAC	DNA Double Strand Break Response	REAC:R-HSA-5693606	0.00140274	2.85302	78	636	17	10622	H4C14,H4C15,H2BC21,H2BC7,H4C5,H2BC8,H4C6,H2BC9,H2BC10,H4C8,H2BC11,H4C9,H2BC12,MAPK8,HERC2,BRCA1,H2BS1
REAC	RMTs methylate histone arginines	REAC:R-HSA-3214858	0.00168961	2.77221	79	636	17	10622	H3C13,H4C14,H3C14,H4C15,H2AC20,H2AC21,H4C5,H2AC8,H3C6,H4C6,H3C7,H3C8,H4C8,H4C9,H2AC12,PRMT1,SMARCB1
REAC	Reproduction	REAC:R-HSA-1474165	0.00199296	2.7005	143	636	24	10622	H3C13,H4C14,H3C14,H4C15,H2BC21,H2AC20,H2BC7,H4C5,H2BC8,H2AC8,H3C6,H4C6,H3C7,H2BC9,H3C8,H2BC10,H4C8,H2BC11,H4C9,H2BC12,ZP2,BRCA1,IZUMO2,H2BS1
REAC	Adaptive Immune System	REAC:R-HSA-1280218	0.00253864	2.5954	799	636	79	10622	BCL10,FCGR1A,CD8A,CD8B,IGKV2-28,IGKV2-30,IGKV1-33,IGKV1-39,IGKV2D-40,IGKV1D-39,IGKV2D-30,IGKV2D-28,IGKV3D-20,IGKV1D-16,IGKV1D-12,ACTR1B,ZAP70,ANAPC1,TUBA3E,TUBA3D,SEC24D,BTN3A2,BTN2A2,BTN3A1,BTN3A3,BTN2A1,BTN1A1,PSMB1,UBE2D4,NCF1,ORAI2,FBXL13,BLK,CTSB,LONRF1,WWP1,CTSL,CTSV,SFTPD,PAK1,ZBTB16,KLRG1,KLRB1,CLEC2D,KLRF1,CLEC2B,KLRD1,KLRK1,KLRC1,IGHV1-46,IGHV3-48,IGHV3-53,IGHV4-59,IGHV1-69,IGHV2-70,HER…
REAC	Epigenetic regulation of gene expression	REAC:R-HSA-212165	0.00326622	2.48595	147	636	24	10622	H3C13,H4C14,H3C14,H4C15,H2BC21,H2AC20,POLR1B,H2BC7,H4C5,H2BC8,H2AC8,H3C6,H4C6,H3C7,H2BC9,H3C8,H2BC10,H4C8,H2BC11,H4C9,H2BC12,TBP,ACTB,H2BS1
REAC	Homology Directed Repair	REAC:R-HSA-5693538	0.00356962	2.44738	138	636	23	10622	H4C14,H4C15,H2BC21,H2BC7,H4C5,H2BC8,H4C6,H2BC9,H2BC10,H4C8,H2BC11,H4C9,H2BC12,POLD2,RMI1,HERC2,ERCC4,SLX1B,BRCA1,BRIP1,XRCC1,POLD1,H2BS1
REAC	Telomere Maintenance	REAC:R-HSA-157579	0.00490119	2.3097	112	636	20	10622	H4C14,H4C15,H2BC21,H2AC20,H2BC7,H4C5,H2BC8,H2AC8,H4C6,H2BC9,H2BC10,H4C8,H2BC11,H4C9,H2BC12,POLD2,POLR2J,POLR2I,POLD1,H2BS1
REAC	HDR through Homologous Recombination (HRR) or Single Strand Annealing (SSA)	REAC:R-HSA-5693567	0.00563994	2.24873	132	636	22	10622	H4C14,H4C15,H2BC21,H2BC7,H4C5,H2BC8,H4C6,H2BC9,H2BC10,H4C8,H2BC11,H4C9,H2BC12,POLD2,RMI1,HERC2,ERCC4,SLX1B,BRCA1,BRIP1,POLD1,H2BS1
REAC	G2/M DNA damage checkpoint	REAC:R-HSA-69473	0.0058417	2.23346	95	636	18	10622	H4C14,H4C15,H2BC21,H2BC7,H4C5,H2BC8,H4C6,H2BC9,H2BC10,H4C8,H2BC11,H4C9,H2BC12,RMI1,HERC2,BRCA1,BRIP1,H2BS1
REAC	Hemostasis	REAC:R-HSA-109582	0.00605211	2.21809	673	636	68	10622	VAV3,STXBP3,H3C13,H3C14,IGKV2-28,IGKV2-30,IGKV1-33,IGKV1-39,IGKV2D-40,IGKV1D-39,IGKV2D-30,IGKV2D-28,IGKV3D-20,IGKV1D-16,IGKV1D-12,ADRA2B,MERTK,TUBA3E,TUBA3D,PROS1,PDE5A,H3C6,H3C7,H3C8,PLG,KIF25,ACTB,SH2B2,ORAI2,GATA4,KIF27,A2M,CLEC1B,OLR1,IGHV1-46,IGHV3-48,IGHV3-53,IGHV4-59,IGHV1-69,IGHV2-70,SPN,KIF22,ITGB3,PSG11,PSG2,PSG5,PSG4,PSG9,CD177,PLAUR,SERPIND1,P2RX6,PPIL2,MAPK1,IGLV6-57,VPREB1,IGLV1-51,…
REAC	Phase II - Conjugation of compounds	REAC:R-HSA-156580	0.00887474	2.05184	107	636	19	10622	UGT2B17,UGT2B15,UGT2B10,UGT2A3,UGT2B7,UGT2B11,UGT2B28,UGT2B4,UGT2A2,UGT2A1,SULT1B1,SULT1E1,MAT1A,NNMT,SULT1A2,SULT1A4,GSTT2B,GGT5,GGT1
REAC	Processing of DNA double-strand break ends	REAC:R-HSA-5693607	0.00913461	2.03931	98	636	18	10622	H4C14,H4C15,H2BC21,H2BC7,H4C5,H2BC8,H4C6,H2BC9,H2BC10,H4C8,H2BC11,H4C9,H2BC12,RMI1,HERC2,BRCA1,BRIP1,H2BS1
REAC	DNA Double-Strand Break Repair	REAC:R-HSA-5693532	0.0100111	1.99952	167	636	25	10622	H4C14,H4C15,H2BC21,H2BC7,H4C5,H2BC8,H4C6,H2BC9,H2BC10,H4C8,H2BC11,H4C9,H2BC12,POLM,POLD2,RMI1,MAPK8,HERC2,ERCC4,SLX1B,BRCA1,BRIP1,XRCC1,POLD1,H2BS1
REAC	HDMs demethylate histones	REAC:R-HSA-3214842	0.0149177	1.8263	50	636	12	10622	H3C13,H4C14,H3C14,H4C15,KDM3A,H4C5,H3C6,H4C6,H3C7,H3C8,H4C8,H4C9
REAC	Butyrophilin (BTN) family interactions	REAC:R-HSA-8851680	0.0160359	1.79491	12	636	6	10622	BTN3A2,BTN2A2,BTN3A1,BTN3A3,BTN2A1,BTN1A1
REAC	Chromosome Maintenance	REAC:R-HSA-73886	0.0400227	1.39769	139	636	21	10622	H4C14,H4C15,H2BC21,H2AC20,H2BC7,H4C5,H2BC8,H2AC8,H4C6,H2BC9,H2BC10,H4C8,H2BC11,H4C9,H2BC12,POLD2,POLR2J,RSF1,POLR2I,POLD1,H2BS1
REAC	Chromatin organization	REAC:R-HSA-4839726	0.0459759	1.33747	273	636	33	10622	PADI2,PADI1,PADI3,PADI4,H2BC18,H3C13,H4C14,H3C14,H4C15,H2BC21,H2AC20,H2AC21,KDM3A,H2BC7,H4C5,H2BC8,H2AC8,H3C6,H4C6,H3C7,H2BC9,H3C8,H2BC10,H4C8,H2BC11,H4C9,H2BC12,H2AC12,ACTB,SGF29,KANSL1,PRMT1,SMARCB1
REAC	Chromatin modifying enzymes	REAC:R-HSA-3247509	0.0459759	1.33747	273	636	33	10622	PADI2,PADI1,PADI3,PADI4,H2BC18,H3C13,H4C14,H3C14,H4C15,H2BC21,H2AC20,H2AC21,KDM3A,H2BC7,H4C5,H2BC8,H2AC8,H3C6,H4C6,H3C7,H2BC9,H3C8,H2BC10,H4C8,H2BC11,H4C9,H2BC12,H2AC12,ACTB,SGF29,KANSL1,PRMT1,SMARCB1
WP	15q13.3 copy number variation syndrome	WP:WP4942	2.64025e-05	4.57836	18	425	9	7562	CHRFAM7A,GOLGA8R,GOLGA8H,FAN1,MTMR10,TRPM1,MIR211,CHRNA7,CCL5
WP	Glucuronidation	WP:WP698	0.00011072	3.95577	26	425	10	7562	UGT2B17,UGT2B15,UGT2B10,UGT2A3,UGT2B7,UGT2B11,UGT2B28,UGT2B4,UGT2A2,UGT2A1
WP	22q11.2 copy number variation syndrome	WP:WP4657	0.00202893	2.69273	142	425	22	7562	H4C14,H4C15,H4C5,H4C6,H4C8,H4C9,GLUD1,KPNB1,TSKS,EMC10,PI4KA,SERPIND1,SNAP29,CRKL,LINC01637,AIFM3,LZTR1,THAP7,TUBA3FP,P2RX6,SLC7A4,LRRC74B
WP	T-Cell antigen Receptor (TCR) Signaling Pathway	WP:WP69	0.00653838	2.18453	91	425	16	7562	BCL10,VAV3,CD8A,ZAP70,IL1A,IL1B,IL9,DBNL,MIR6837,MAPK8,PAK1,GAB2,MAP3K14,SKAP1,CRKL,MAPK1
WP	16p11.2 proximal deletion syndrome	WP:WP4949	0.0116805	1.93254	76	425	14	7562	MIR3680-1,MIR3680-2,SPN,QPRT,C16ORF54,ZG16,KIF22,MAZ,PRRT2,PAGR1,MVP,CDIPT,CDIPTOSP,SEZ6L2
TF	Factor: Tbx5; motif: TNAGGTGTKV; match class: 1	TF:M01020_1	0.000232791	3.63303	4194	1206	329	19917	CPLANE2,FBXO42,SPATA21,NBPF1,PADI2,C1ORF52,DDAH1,ZNHIT6,SLC25A24,AKNAD1,NBPF11,NUDT4B,H4C14,H4C15,BOLA1,SV2A,RNF103,CD8B,FABP1,ZNF2,KCNIP3,TRIM43B,ANKRD36C,C2ORF92,ZAP70,CD8B2,NPHP1,ACOXL,FBLN7,ZC3H6,TTL,IL1A,IL1B,IL37,PSD4,RAB6C,POTEF,POTEI,POTEJ,GPR148,SMIM39,POTEE,RAB6D,FRG2C,PROS1,STX19,ZXDC,C3ORF22,TXNRD3,PLXNA1,TMCC1,ALG1L2,COL6A5,FAM90A26,USP17L10,USP17L11,USP17L12,USP17L13,USP17L15,USP17L…
TF	Factor: ER-alpha; motif: TGACCYN	TF:M03547	0.000558562	3.25293	4761	1206	364	19917	EPHA2,ARHGEF19,MFAP2,ATP13A2,SDHB,PADI1,PADI3,PADI4,VAV3,SLC25A24,FNDC7,GPSM2,NBPF11,NBPF14,PDE4DIP,H3C13,SV2A,CHMP3,RNF103-CHMP3,RMND5A,FABP1,THNSL2,MRPS5,PROM2,ANKRD36C,GPAT2,ASTL,DUSP2,FAM178B,ANKRD36B,UXS1,NPHP1,MTLN,FBLN7,SLC20A1,NT5DC4,IL1B,IL36B,IL1F10,RABL2A,POTEF,SMPD4,MZT2B,TUBA3E,CCDC115,IMP4,CFC1B,CFC1,FAM168B,PLEKHB2,MZT2A,TUBA3D,ZNF717,SNX4,ALG1L,ROPN1B,ALDH1L1,UROC1,TRH,USP17L10,US…
TF	Factor: ER-alpha; motif: TGACCYN; match class: 1	TF:M03547_1	0.000922513	3.03503	749	1206	81	19917	ARHGEF19,PADI4,FNDC7,MRPS5,PROM2,DUSP2,FBLN7,RABL2A,TUBA3E,CFC1B,CFC1,ZNF717,SNX4,UROC1,TAF11L14,PRSS16,FSCN1,CAMK2B,LRWD1,RASA4B,RASA4,FAM185A,ZYX,EPHA1,PLEC,TRPM3,NAA35,NUTM2F,ZNF782,NUTM2G,WASHC2C,MSMB,ANTXRL,FRMPD2,ARHGAP22,WASHC2A,ASAH2,SFTPA1,NUTM2B,NUTM2E,NUTM2A,NUTM2D,DENND5B,ZNF140,RNASE2,RNASE13,ARHGEF40,GOLGA6L9,ALPK3,VWA3A,SULT1A2,SLC6A2,TRIM16L,SLC5A10,B9D1,HEATR9,LYZL6,TBC1D3B,TBC1D…
TF	Factor: AR; motif: NNNGNRRGNACANNGTGTTCTNNNNNN; match class: 1	TF:M00953_1	0.00324699	2.48852	237	1206	35	19917	AMY2B,NPHP1,IL1RN,USP53,BTN2A1,FAM90A7P,FAM90A22P,FAM90A23P,FAM90A14P,FAM90A8P,FAM90A9P,FAM90A10P,TRIM77,TRIM49,TRIM49C,UBTFL1,TAS2R30,RNASE12,RNASE2,MFAP4,TBC1D3B,TBC1D3I,TBC1D3G,TBC1D3H,TBC1D3F,TBC1D3K,TBC1D3L,TBC1D3D,TBC1D3C,POLR2I,ZNF529,ZNF607,MED25,SMIM34A,RGL4
TF	Factor: CREB1; motif: NNTGACGTCANN; match class: 1	TF:M09804_1	0.00429322	2.36722	4669	1206	352	19917	EPHA2,CPLANE2,FBXO42,SZRD1,NECAP2,CROCC,MFAP2,SDHB,PADI1,COL24A1,STXBP3,CLCC1,PPIAL4G,NBPF14,NUDT4B,NBPF9,NBPF19,PPIAL4C,H3C14,SF3B4,CHMP3,CD8A,RGPD1,SMYD1,THNSL2,ZNF514,PROM2,KCNIP3,FAHD2A,ANKRD36C,ASTL,FAM178B,FAHD2B,COX5B,ACTR1B,C2ORF92,ZAP70,MALL,CHCHD5,IL36B,CBWD2,FOXD4L1,SLC35F5,RAB6C,IMP4,GPR148,FAM168B,PLEKHB2,RAB6D,STX19,DHFR2,NSUN3,ROPN1B,C3ORF22,TXNRD3,TMCC1,TRH,ALG1L2,FAM90A26,YTHDC1,…
TF	Factor: CREB1; motif: NNTGACGTCANN	TF:M09804	0.00429322	2.36722	4669	1206	352	19917	EPHA2,CPLANE2,FBXO42,SZRD1,NECAP2,CROCC,MFAP2,SDHB,PADI1,COL24A1,STXBP3,CLCC1,PPIAL4G,NBPF14,NUDT4B,NBPF9,NBPF19,PPIAL4C,H3C14,SF3B4,CHMP3,CD8A,RGPD1,SMYD1,THNSL2,ZNF514,PROM2,KCNIP3,FAHD2A,ANKRD36C,ASTL,FAM178B,FAHD2B,COX5B,ACTR1B,C2ORF92,ZAP70,MALL,CHCHD5,IL36B,CBWD2,FOXD4L1,SLC35F5,RAB6C,IMP4,GPR148,FAM168B,PLEKHB2,RAB6D,STX19,DHFR2,NSUN3,ROPN1B,C3ORF22,TXNRD3,TMCC1,TRH,ALG1L2,FAM90A26,YTHDC1,…
TF	Factor: Foxm1; motif: NTGTTTRT	TF:M07255	0.00578504	2.23769	5862	1206	428	19917	ARHGEF19,CPLANE2,SDHB,NEGR1,BCL10,DDAH1,CCN1,COL24A1,NBPF4,NBPF6,PRPF38B,FNDC7,STXBP3,AKNAD1,GPSM2,NUDT4B,NOTCH2NLC,H2BC21,H2AC20,H2AC21,BOLA1,RMND5A,CD8A,CD8B,RGPD2,KRCC1,TRIM43B,TRIM43,DUSP2,ANKRD36,ZAP70,CD8B2,NPHP1,ANAPC1,FBLN7,ZC3H8,ZC3H6,TTL,IL1A,IL36B,IL36RN,FOXD4L1,RABL2A,SLC35F5,POTEF,CCDC74B,ARHGEF4,FAM168B,PLEKHB2,POTEE,TUBA3D,PROS1,ARL13B,STX19,DHFR2,NSUN3,SNX4,ALG1L,ROPN1B,SLC41A3,TM…
TF	Factor: ATF-6; motif: TGRTGACGTGGCAN	TF:M11229	0.00666891	2.17595	353	1206	45	19917	H4C14,H4C15,ANKRD36C,ANKRD36,ANKRD36B,POTEF,SLC12A8,ROPN1B,USP17L11,USP17L12,USP17L13,USP17L15,USP17L17,USP17L18,USP17L19,USP17L20,USP17L21,USP17L22,USP17L23,USP17L5,SEC24D,SLC25A48,BBS9,POM121C,ORAI2,FAM90A7P,FAM90A22P,FAM90A23P,FAM90A14P,FAM90A8P,FAM90A9P,FAM90A10P,PYCR3,HNRNPK,RMI1,NXPE4,CNMD,PAGR1,TVP23B,B9D1,DHX40,PTOV1,MCTS2P,PDXK,ADORA2A
TF	Factor: MafG; motif: CMATGACTCAGCAGA; match class: 1	TF:M07048_1	0.0104441	1.98113	1571	1206	139	19917	SPATA21,MFAP2,PADI4,FAM102B,PPIAL4G,NOTCH2NLC,TRIM43B,TRIM43,ZAP70,BUB1,TMEM87B,IL37,IL1F10,IL1RN,PSD4,RABL2A,CFC1B,CFC1,GPR148,SMIM39,DHFR2,NSUN3,LSAMP,CHST13,CHCHD6,ALG1L2,USP17L12,USP17L13,USP17L17,USP17L20,USP17L21,USP17L22,USP17L5,SULT1B1,SEC24D,TAF11L2,TAF11L3,TAF11L4,TAF11L5,TAF11L6,TAF11L9,TAF11L11,TAF11L12,TAF11L13,MCCC2,DCANP1,H2BC9,H2BC10,BTN2A1,LPA,PLG,DLL1,PSMB1,FOXL3,RNF216,ANKRD61,…
TF	Factor: AML2; motif: TGTGGTNNN	TF:M07372	0.0138579	1.8583	576	1206	63	19917	BOLA1,FAHD2A,FAHD2B,PSD4,PAX8,RABL2A,GPR148,ROPN1B,UGT2B17,UGT2B15,UGT2B10,UGT2B11,UGT2B28,USP53,CXCL14,DLL1,PMS2,AIMP2,POLD2,UPK3BL2,UPK3BL1,TCAF2,MYOM2,ATP6V0D2,ZNF707,FAM83H,IQANK1,TRPM3,C9ORF64,SLC2A3,PRB3,PRB4,PRB1,NPIPA5,DNAH3,ZP2,OTOA,NPIPB4,NPIPB6,EIF3CL,EIF3C,NPIPB11,BOLA2-SMG1P6,SLX1B,VAC14,PRPSAP2,HEATR9,LYZL6,CCL14,CCL3L3,CCDC200,ETV4,PLEKHM1,ZNF382,ZNF461,ZNF781,RCN3,DEFB123,FAM243A,…
TF	Factor: Oct-2; motif: NTGCATATGCAN	TF:M11899	0.0164401	1.78409	5650	1206	411	19917	ARHGEF19,PADI2,PADI3,BCL10,DDAH1,COL24A1,AMY2B,PPIAL4G,NUDT4B,PPIAL4C,H2BC18,BOLA1,SV2A,RGPD1,SMYD1,FABP1,FAHD2A,TRIM43B,GPAT2,DUSP2,FAM178B,FAHD2B,C2ORF92,ZAP70,RGPD3,LIMS3,MALL,NPHP1,ZC3H6,POLR1B,NT5DC4,CKAP2L,IL1B,IL37,FOXD4L1,SLC35F5,POTEI,GPR148,PLEKHB2,ZNF717,STX19,DHFR2,NSUN3,LSAMP,SNX4,OSBPL11,C3ORF22,TXNRD3,TMCC1,ALG1L2,DEFB131A,TMPRSS11B,TMPRSS11E,UGT2B17,UGT2B15,UGT2B10,UGT2A3,UGT2B11,…
TF	Factor: AR; motif: NNNNNNRGNACRNNGTGTTCTNNNNNN; match class: 1	TF:M00956_1	0.0173155	1.76157	244	1206	34	19917	AMY2B,SF3B4,NPHP1,IL1RN,USP53,URGCP,TAS2R60,TCAF2,FAM90A7P,FAM90A22P,FAM90A23P,FAM90A14P,FAM90A8P,FAM90A9P,FAM90A10P,FRMPD2,TRIM77,TRIM49,TRIM49C,RNASE2,TBC1D3B,TBC1D3I,TBC1D3G,TBC1D3H,TBC1D3F,TBC1D3K,TBC1D3L,TBC1D3D,TBC1D3C,TMEM106A,ZNF607,MED25,SMIM34A,RGL4
TF	Factor: GR; motif: RGNACANMNTGTNCY; match class: 1	TF:M09941_1	0.0254306	1.59464	2079	1206	173	19917	EPHA2,C1ORF52,AMY2B,PPIAL4G,PPIAL4C,H3C14,THNSL2,ANKRD36C,ZAP70,IL36B,IL1RN,POTEF,MZT2B,PTPN18,AMER3,MZT2A,FRG2C,ZNF717,LSAMP,ROPN1B,C3ORF22,PLXNA1,ALG1L2,USP17L10,USP17L11,USP17L12,USP17L13,USP17L15,USP17L17,USP17L18,USP17L19,USP17L20,USP17L21,USP17L22,USP17L5,DEFB131A,TMPRSS11B,UGT2A3,USP53,TAF11L3,TAF11L4,TAF11L5,TAF11L6,TAF11L9,TAF11L11,TAF11L12,TAF11L13,CDH18,TIFAB,TGFBI,H1-3,H2BC9,PDCD2,FSC…
TF	Factor: PR; motif: NNNNNNRGNACNNKNTGTTCTNNNNNN; match class: 1	TF:M00957_1	0.026501	1.57674	563	1206	61	19917	AMY2B,SF3B4,NPHP1,IL1RN,RAB6C,POTEF,POTEI,COL6A5,SEC24D,USP53,CDH18,FAM174A,TIFAB,URGCP,YKT6,TAS2R60,TCAF2,SPAG11B,FAM90A7P,FAM90A22P,FAM90A23P,FAM90A14P,FAM90A8P,FAM90A9P,FAM90A10P,FAM167A,SPATA31A3,PTPN20,FRMPD2,TRIM77,TRIM49,TRIM49C,UBTFL1,NNMT,KLRD1,TAS2R30,ZNF140,RNASE2,ZP2,VWA3A,HEATR9,TBC1D3B,CCL4L2,TBC1D3I,TBC1D3G,TBC1D3H,TBC1D3F,TBC1D3K,TBC1D3L,TBC1D3D,TBC1D3C,TMEM106A,DHX40,APPBP2,EFCAB…
MIRNA	hsa-miR-760	MIRNA:hsa-miR-760	0.0409053	1.38822	194	850	26	14823	VAV3,H2BC18,H3C13,H3C14,H2BC21,H2AC20,H2AC21,H2BC7,H2BC8,H2AC8,H3C6,H3C7,H2BC9,H2AC12,FSCN1,HIP1,ORAI2,FDFT1,EIF5AL1,FOXJ2,HNRNPA1L2,ACBD4,EMC10,HM13,PDXK,SGSM1
HPA	testis; elongated or late spermatids[High]	HPA:0570753	0.00211911	2.67385	622	618	62	10877	H3C13,H3C14,H2AC20,OTUD7B,FAHD2A,FAHD2B,COX5B,PARP8,FAM174A,H3C6,H3C7,H3C8,H2AC12,PSMB1,RSPH10B,PGAM2,SPDYE5,SPDYE6,ALKBH4,SPDYE2,SPDYE2B,IMMP2L,UBQLN1,GOLM1,SPATA31E1,CDC14B,C10ORF53,OGDHL,ZMIZ1,PAK1,SLC2A3,NEK5,TPPP2,FSCB,MEX3B,NPIPB6,NPIPB7,MAZ,LYZL6,TBC1D3B,TBC1D3I,TBC1D3G,TBC1D3H,TBC1D3K,TBC1D3L,TBC1D3D,TBC1D3C,ACBD4,SPATA32,LRRC37A,LRRC37A2,TBKBP1,WDR62,TEX101,IRGC,TSKS,IL4I1,MYBPC2,SLC7A4,…
HPA	testis; elongated or late spermatids[竕･Medium]	HPA:0570752	0.015237	1.8171	1454	618	116	10877	PADI2,H3C13,H3C14,H2AC20,OTUD7B,MRPS5,PROM2,FAHD2A,FAHD2B,COX5B,PLEKHB2,ROPN1B,METTL14,PARP8,FAM174A,H3C6,H3C7,H3C8,H2AC12,PSMB1,RSPH10B,PGAM2,RCC1L,POM121C,SPDYE5,HIP1,SPDYE6,ALKBH4,LRWD1,SPDYE2,SPDYE2B,IMMP2L,ZNF707,FAM83H,UBQLN1,GKAP1,AGTPBP1,GOLM1,SPATA31E1,CDC14B,C10ORF53,OGDHL,ZMIZ1,ANXA11,DYDC2,LDB3,PAK1,KCTD14,NAALAD2,REXO2,SLC2A3,PZP,GABARAPL1,YBX3,NEK5,TGDS,EDDM3A,TPPP2,RPGRIP1,FSCB,MEX…
HPA	testis; peritubular cells[竕･Low]	HPA:0570771	0.0320001	1.49485	639	618	59	10877	NBPF1,NBPF9,H2BC18,H3C13,H3C14,H2BC21,H2AC21,CHMP3,MRPS5,ZNF514,RABL2A,ZNF148,SMAD5,H2BC7,H2BC8,H3C6,H3C7,H2BC9,H3C8,H2BC10,H2BC11,H2BC12,TCAF1,HNRNPK,BMPR1A,RSF1,RBM7,FOXJ2,GABARAPL1,NEK3,APEX1,HNRNPC,ZSCAN2,RRN3,NPIPA5,NPIPA7,NPIPA8,NPIPB3,NPIPB4,NPIPB6,NPIPB7,NPIPB11,TAF15,LYZL6,HEXIM1,TBKBP1,CBX1,ZNF146,ZNF420,ZNF540,FUZ,DEFB119,MRPS6,PKNOX1,U2AF1,H2BS1,PPIL2,PPM1F,SGSM1
HPA	testis; round or early spermatids[竕･Low]	HPA:0570791	0.0327149	1.48525	2091	618	155	10877	FBXO42,STXBP3,H2BC18,H3C13,H4C14,H3C14,H4C15,H2BC21,H2AC20,OTUD7B,CHMP3,PROM2,ADRA2B,COX5B,PLEKHB2,CHCHD6,YTHDC1,METTL14,FAM174A,H2BC7,H4C5,H2BC8,H3C6,H4C6,H4C7,H3C7,H2BC9,H3C8,H2BC10,H4C8,H2BC11,H4C9,H2BC12,H2AC12,TCP10L3,PSMB1,RSPH10B,PMS2,AIMP2,DBNL,PGAM2,RCC1L,SPDYE5,HIP1,SPDYE6,LRWD1,SPDYE2,SPDYE2B,IMMP2L,TCAF1,BLK,PUF60,TLE1,UBQLN1,GKAP1,HNRNPK,AGTPBP1,GOLM1,SPATA31E1,ZFAND4,GPRIN2,C10ORF53…

## Sheet: 120min
source	term_name	term_id	adjusted_p_value	negative_log10_of_adjusted_p_value	term_size	query_size	intersection_size	effective_domain_size	intersections
GO:MF	antigen binding	GO:0003823	4.61746e-14	13.3356	163	1079	42	18679	IGKV1-33,IGKV1-39,IGKV2D-40,IGKV1D-39,IGKV2D-28,IGKV1D-16,IGKV1D-12,PLG,KLRD1,KLRC2,IGHV3-43,IGHV1-45,IGHV1-46,IGHV3-48,IGHV3-49,IGHV5-51,IGHV3-53,IGHV1-58,IGHV4-59,IGHV4-61,IGHV3-64,IGHV3-66,IGHV1-69,IGHV2-70D,IGHV1-69-2,IGHV1-69D,IGHV2-70,IGHV3-72,IGHV3-73,IGHV3-74,IGHV7-81,IGHV1OR15-9,IGHV3OR15-7,IGLV6-57,IGLV1-51,IGLV1-47,IGLV1-44,IGLV7-43,IGLV1-40,IGLV3-27,IGLV3-25,IGLV2-23
GO:MF	immunoglobulin receptor binding	GO:0034987	1.58794e-08	7.79917	77	1079	23	18679	IGHV3-43,IGHV1-45,IGHV1-46,IGHV3-48,IGHV3-49,IGHV5-51,IGHV3-53,IGHV1-58,IGHV4-59,IGHV4-61,IGHV3-64,IGHV3-66,IGHV1-69,IGHV2-70D,IGHV1-69-2,IGHV1-69D,IGHV2-70,IGHV3-72,IGHV3-73,IGHV3-74,IGHV7-81,IGHV1OR15-9,IGHV3OR15-7
GO:MF	CCR chemokine receptor binding	GO:0048020	0.000160666	3.79408	48	1079	14	18679	DEFB1,DEFB106B,DEFB130B,DEFB130A,CCL5,CCL16,CCL14,CCL15,CCL23,CCL18,CCL3,CCL4,CCL3L3,CCL4L2
GO:MF	omega peptidase activity	GO:0008242	0.00157293	2.80329	136	1079	23	18679	OTUD7B,USP17L10,USP17L11,USP17L12,USP17L13,USP17L15,USP17L17,USP17L18,USP17L19,USP17L20,USP17L21,USP17L22,USP17L23,USP17L5,USP42,USP17L4,USP17L7,OTUD7A,USP32,JOSD2,GGT2,GGTLC2,GGT5
GO:MF	carbohydrate binding	GO:0030246	0.00222634	2.65241	277	1079	36	18679	IGF2R,GCK,FBP1,SFTPA2,SFTPA1,SFTPD,SLC2A3,CLEC4A,CLEC6A,CLEC4D,CLEC4E,KLRG1,KLRB1,CLEC2D,CLECL1,CD69,CLEC12A,CLEC1B,CLEC12B,CLEC9A,CLEC1A,CLEC7A,OLR1,KLRD1,KLRK1,KLRC3,KLRC2,KLRC1,NOMO1,NOMO3,NOMO2,CLEC19A,ZG16,CDIPT,SIGLEC11,PFKL
GO:MF	cysteine-type endopeptidase activity	GO:0004197	0.00274084	2.56212	121	1079	21	18679	USP17L10,USP17L11,USP17L12,USP17L13,USP17L15,USP17L17,USP17L18,USP17L19,USP17L20,USP17L21,USP17L22,USP17L5,USP42,USP17L4,CTSB,USP17L7,GPAA1,CTSL,CTSV,CAPNS2,CAPNS1
GO:MF	bitter taste receptor activity	GO:0033038	0.00407554	2.38981	20	1079	8	18679	TAS2R13,TAS2R14,TAS2R50,TAS2R20,TAS2R31,TAS2R46,TAS2R43,TAS2R30
GO:MF	ribonuclease A activity	GO:0004522	0.00553813	2.25664	4	1079	4	18679	RNASE4,RNASE1,RNASE2,RNASE8
GO:MF	chemokine receptor binding	GO:0042379	0.00623474	2.20518	72	1079	15	18679	DEFB1,DEFB106B,DEFB130B,DEFB130A,CCL5,CCL16,CCL14,CCL15-CCL14,CCL15,CCL23,CCL18,CCL3,CCL4,CCL3L3,CCL4L2
GO:MF	thiol-dependent deubiquitinase	GO:0004843	0.0123115	1.90969	123	1079	20	18679	OTUD7B,USP17L10,USP17L11,USP17L12,USP17L13,USP17L15,USP17L17,USP17L18,USP17L19,USP17L20,USP17L21,USP17L22,USP17L23,USP17L5,USP42,USP17L4,USP17L7,OTUD7A,USP32,JOSD2
GO:MF	deubiquitinase activity	GO:0101005	0.0138955	1.85713	124	1079	20	18679	OTUD7B,USP17L10,USP17L11,USP17L12,USP17L13,USP17L15,USP17L17,USP17L18,USP17L19,USP17L20,USP17L21,USP17L22,USP17L23,USP17L5,USP42,USP17L4,USP17L7,OTUD7A,USP32,JOSD2
GO:MF	protein-arginine deiminase activity	GO:0004668	0.0264155	1.57814	5	1079	4	18679	PADI2,PADI1,PADI3,PADI4
GO:MF	taste receptor activity	GO:0008527	0.0370388	1.43134	26	1079	8	18679	TAS2R13,TAS2R14,TAS2R50,TAS2R20,TAS2R31,TAS2R46,TAS2R43,TAS2R30
GO:MF	ubiquitin-like protein-specific protease activity	GO:0019783	0.0386752	1.41257	133	1079	20	18679	OTUD7B,USP17L10,USP17L11,USP17L12,USP17L13,USP17L15,USP17L17,USP17L18,USP17L19,USP17L20,USP17L21,USP17L22,USP17L23,USP17L5,USP42,USP17L4,USP17L7,OTUD7A,USP32,JOSD2
GO:MF	chemokine activity	GO:0008009	0.043467	1.36184	49	1079	11	18679	CCL5,CCL16,CCL14,CCL15-CCL14,CCL15,CCL23,CCL18,CCL3,CCL4,CCL3L3,CCL4L2
GO:MF	glucuronosyltransferase activity	GO:0015020	0.0488507	1.31113	34	1079	9	18679	UGT2B17,UGT2B15,UGT2A3,UGT2B7,UGT2B11,UGT2B28,UGT2B4,UGT2A2,UGT2A1
GO:MF	cysteine-type peptidase activity	GO:0008234	0.0493214	1.30696	201	1079	26	18679	OTUD7B,USP17L10,USP17L11,USP17L12,USP17L13,USP17L15,USP17L17,USP17L18,USP17L19,USP17L20,USP17L21,USP17L22,USP17L23,USP17L5,USP42,USP17L4,CTSB,USP17L7,GPAA1,CTSL,CTSV,OTUD7A,CAPNS2,USP32,CAPNS1,JOSD2
GO:BP	phagocytosis, recognition	GO:0006910	1.67013e-17	16.7773	133	1069	43	18123	IGKV1-33,IGKV1-39,IGKV2D-40,IGKV1D-39,IGKV2D-30,IGKV2D-28,IGKV3D-20,IGKV1D-16,IGKV1D-12,SFTPA1,CLEC7A,IGHV3-43,IGHV1-45,IGHV1-46,IGHV3-48,IGHV3-49,IGHV5-51,IGHV3-53,IGHV1-58,IGHV4-59,IGHV4-61,IGHV3-64,IGHV3-66,IGHV1-69,IGHV2-70D,IGHV1-69-2,IGHV1-69D,IGHV2-70,IGHV3-72,IGHV3-73,IGHV3-74,IGHV7-81,IGHV1OR15-9,IGHV3OR15-7,IGLV6-57,IGLV1-51,IGLV1-47,IGLV1-44,IGLV7-43,IGLV1-40,IGLV3-27,IGLV3-25,IGLV2-23
GO:BP	complement activation, classical pathway	GO:0006958	8.02024e-15	14.0958	140	1069	41	18123	IGKV1-33,IGKV1-39,IGKV2D-40,IGKV1D-39,IGKV2D-30,IGKV2D-28,IGKV3D-20,IGKV1D-16,IGKV1D-12,IGHV3-43,IGHV1-45,IGHV1-46,IGHV3-48,IGHV3-49,IGHV5-51,IGHV3-53,IGHV1-58,IGHV4-59,IGHV4-61,IGHV3-64,IGHV3-66,IGHV1-69,IGHV2-70D,IGHV1-69-2,IGHV1-69D,IGHV2-70,IGHV3-72,IGHV3-73,IGHV3-74,IGHV7-81,IGHV1OR15-9,IGHV3OR15-7,IGLV6-57,IGLV1-51,IGLV1-47,IGLV1-44,IGLV7-43,IGLV1-40,IGLV3-27,IGLV3-25,IGLV2-23
GO:BP	humoral immune response mediated by circulating immunoglobulin	GO:0002455	2.6862e-13	12.5709	153	1069	41	18123	IGKV1-33,IGKV1-39,IGKV2D-40,IGKV1D-39,IGKV2D-30,IGKV2D-28,IGKV3D-20,IGKV1D-16,IGKV1D-12,IGHV3-43,IGHV1-45,IGHV1-46,IGHV3-48,IGHV3-49,IGHV5-51,IGHV3-53,IGHV1-58,IGHV4-59,IGHV4-61,IGHV3-64,IGHV3-66,IGHV1-69,IGHV2-70D,IGHV1-69-2,IGHV1-69D,IGHV2-70,IGHV3-72,IGHV3-73,IGHV3-74,IGHV7-81,IGHV1OR15-9,IGHV3OR15-7,IGLV6-57,IGLV1-51,IGLV1-47,IGLV1-44,IGLV7-43,IGLV1-40,IGLV3-27,IGLV3-25,IGLV2-23
GO:BP	complement activation	GO:0006956	5.45224e-13	12.2634	178	1069	44	18123	IGKV1-33,IGKV1-39,IGKV2D-40,IGKV1D-39,IGKV2D-30,IGKV2D-28,IGKV3D-20,IGKV1D-16,IGKV1D-12,PROS1,C3AR1,A2M,IGHV3-43,IGHV1-45,IGHV1-46,IGHV3-48,IGHV3-49,IGHV5-51,IGHV3-53,IGHV1-58,IGHV4-59,IGHV4-61,IGHV3-64,IGHV3-66,IGHV1-69,IGHV2-70D,IGHV1-69-2,IGHV1-69D,IGHV2-70,IGHV3-72,IGHV3-73,IGHV3-74,IGHV7-81,IGHV1OR15-9,IGHV3OR15-7,IGLV6-57,IGLV1-51,IGLV1-47,IGLV1-44,IGLV7-43,IGLV1-40,IGLV3-27,IGLV3-25,IGLV2-…
GO:BP	adaptive immune response	GO:0002250	5.86435e-11	10.2318	715	1069	96	18123	BCL10,OTUD7B,CD8A,CD8B,IGKV1-33,IGKV1-37,IGKV1-39,IGKV2-40,IGKV2D-40,IGKV1D-39,IGKV1D-37,IGKV2D-30,IGKV2D-29,IGKV2D-28,IGKV2D-26,IGKV2D-24,IGKV6D-21,IGKV3D-20,IGKV6D-41,IGKV1D-17,IGKV1D-16,IGKV3D-15,IGKV1D-13,IGKV1D-12,IGKV3D-11,IGKV1D-42,IGKV1D-43,IGKV1D-8,IGKV3D-7,ZAP70,CD8B2,DBNL,CTSL,MARCHF8,PRKG1,CLEC4A,CLEC6A,CLEC4D,KLRD1,KLRK1,KLRC2,KLRC1,IGHV3-43,IGHV1-45,IGHV1-46,IGHV3-48,IGHV3-49,IGHV5-…
GO:BP	opsonization	GO:0008228	1.33451e-10	9.87468	69	1069	25	18123	IGKV1-33,IGKV1-39,IGKV2D-40,IGKV1D-39,IGKV2D-30,IGKV2D-28,IGKV3D-20,IGKV1D-16,IGKV1D-12,SFTPA1,IGHV1-46,IGHV3-48,IGHV3-53,IGHV4-59,IGHV1-69,IGHV2-70,IGLV6-57,IGLV1-51,IGLV1-47,IGLV1-44,IGLV7-43,IGLV1-40,IGLV3-27,IGLV3-25,IGLV2-23
GO:BP	defense response to bacterium	GO:0042742	5.21663e-10	9.28261	349	1069	59	18123	NOTCH2,H2BC21,DEFB131A,NAIP,DEFB1,DEFA6,DEFA4,DEFA3,DEFA5,SPAG11B,DEFB104B,DEFB106B,DEFB105B,DEFB136,DEFB135,DEFB134,DEFB130B,DEFB130A,SFTPD,PRB3,ANG,RNASE6,RNASE3,RNASE7,RNASE8,IGHV3-43,IGHV1-45,IGHV1-46,IGHV3-48,IGHV3-49,IGHV5-51,IGHV3-53,IGHV1-58,IGHV4-59,IGHV4-61,IGHV3-64,IGHV3-66,IGHV1-69,IGHV2-70D,IGHV1-69-2,IGHV1-69D,IGHV2-70,IGHV3-72,IGHV3-73,IGHV3-74,IGHV7-81,IGHV1OR15-9,IGHV3OR15-7,SPN,…
GO:BP	humoral immune response	GO:0006959	9.30884e-10	9.0311	383	1069	62	18123	NOTCH2,H2BC21,IGKV1-33,IGKV1-39,IGKV2D-40,IGKV1D-39,IGKV2D-30,IGKV2D-28,IGKV3D-20,IGKV1D-16,IGKV1D-12,PROS1,DEFB1,DEFA6,DEFA4,DEFA3,DEFA5,SPAG11B,ALOX5,SFTPD,C3AR1,A2M,ANG,RNASE6,RNASE3,RNASE7,IGHV3-43,IGHV1-45,IGHV1-46,IGHV3-48,IGHV3-49,IGHV5-51,IGHV3-53,IGHV1-58,IGHV4-59,IGHV4-61,IGHV3-64,IGHV3-66,IGHV1-69,IGHV2-70D,IGHV1-69-2,IGHV1-69D,IGHV2-70,IGHV3-72,IGHV3-73,IGHV3-74,IGHV7-81,IGHV1OR15-9,I…
GO:BP	cell recognition	GO:0008037	4.73104e-09	8.32504	271	1069	49	18123	IGKV1-33,IGKV1-39,IGKV2D-40,IGKV1D-39,IGKV2D-30,IGKV2D-28,IGKV3D-20,IGKV1D-16,IGKV1D-12,ASTL,ROBO2,CNTNAP3,SFTPA1,CLEC7A,IGHV3-43,IGHV1-45,IGHV1-46,IGHV3-48,IGHV3-49,IGHV5-51,IGHV3-53,IGHV1-58,IGHV4-59,IGHV4-61,IGHV3-64,IGHV3-66,IGHV1-69,IGHV2-70D,IGHV1-69-2,IGHV1-69D,IGHV2-70,IGHV3-72,IGHV3-73,IGHV3-74,IGHV7-81,IGHV1OR15-9,IGHV3OR15-7,ZP2,MEGF8,TEX101,IGLV6-57,IGLV1-51,IGLV1-47,IGLV1-44,IGLV7-43…
GO:BP	immunoglobulin mediated immune response	GO:0016064	3.51054e-08	7.45463	221	1069	42	18123	BCL10,IGKV1-33,IGKV1-39,IGKV2D-40,IGKV1D-39,IGKV2D-30,IGKV2D-28,IGKV3D-20,IGKV1D-16,IGKV1D-12,IGHV3-43,IGHV1-45,IGHV1-46,IGHV3-48,IGHV3-49,IGHV5-51,IGHV3-53,IGHV1-58,IGHV4-59,IGHV4-61,IGHV3-64,IGHV3-66,IGHV1-69,IGHV2-70D,IGHV1-69-2,IGHV1-69D,IGHV2-70,IGHV3-72,IGHV3-73,IGHV3-74,IGHV7-81,IGHV1OR15-9,IGHV3OR15-7,IGLV6-57,IGLV1-51,IGLV1-47,IGLV1-44,IGLV7-43,IGLV1-40,IGLV3-27,IGLV3-25,IGLV2-23
GO:BP	B cell mediated immunity	GO:0019724	5.52998e-08	7.25728	224	1069	42	18123	BCL10,IGKV1-33,IGKV1-39,IGKV2D-40,IGKV1D-39,IGKV2D-30,IGKV2D-28,IGKV3D-20,IGKV1D-16,IGKV1D-12,IGHV3-43,IGHV1-45,IGHV1-46,IGHV3-48,IGHV3-49,IGHV5-51,IGHV3-53,IGHV1-58,IGHV4-59,IGHV4-61,IGHV3-64,IGHV3-66,IGHV1-69,IGHV2-70D,IGHV1-69-2,IGHV1-69D,IGHV2-70,IGHV3-72,IGHV3-73,IGHV3-74,IGHV7-81,IGHV1OR15-9,IGHV3OR15-7,IGLV6-57,IGLV1-51,IGLV1-47,IGLV1-44,IGLV7-43,IGLV1-40,IGLV3-27,IGLV3-25,IGLV2-23
GO:BP	immune response	GO:0006955	7.06182e-08	7.15108	2544	1069	227	18123	PADI2,PADI4,BCL10,VAV3,STXBP3,NOTCH2,FCGR1A,H2BC21,OTUD7B,CD8A,CD8B,IGKV3OR2-268,IGKV1-33,IGKV1-37,IGKV1-39,IGKV2-40,IGKV2D-40,IGKV1D-39,IGKV1D-37,IGKV2D-30,IGKV2D-29,IGKV2D-28,IGKV2D-26,IGKV2D-24,IGKV6D-21,IGKV3D-20,IGKV6D-41,IGKV1D-17,IGKV1D-16,IGKV3D-15,IGKV1D-13,IGKV1D-12,IGKV3D-11,IGKV1D-42,IGKV1D-43,IGKV1D-8,IGKV3D-7,TRIM43B,TRIM43,ACTR1B,ZAP70,CD8B2,IGKV1OR2-108,PROS1,DEFB131A,NAIP,IGF2R,D…
GO:BP	regulation of complement activation	GO:0030449	4.26408e-07	6.37017	110	1069	27	18123	IGKV1-33,IGKV1-39,IGKV2D-40,IGKV1D-39,IGKV2D-30,IGKV2D-28,IGKV3D-20,IGKV1D-16,IGKV1D-12,PROS1,C3AR1,A2M,IGHV1-46,IGHV3-48,IGHV3-53,IGHV4-59,IGHV1-69,IGHV2-70,IGLV6-57,IGLV1-51,IGLV1-47,IGLV1-44,IGLV7-43,IGLV1-40,IGLV3-27,IGLV3-25,IGLV2-23
GO:BP	immune response-activating signal transduction	GO:0002757	1.32414e-06	5.87807	475	1069	64	18123	BCL10,VAV3,FCGR1A,IGKV1-33,IGKV1-39,IGKV2D-40,IGKV1D-39,IGKV2D-30,IGKV2D-28,IGKV3D-20,IGKV1D-16,IGKV1D-12,ZAP70,PSMB1,ACTB,SH2B2,BLK,C3AR1,CLEC4A,CLEC6A,CLEC4D,CLEC4E,KLRD1,KLRC2,IGHV3-43,IGHV1-45,IGHV1-46,IGHV3-48,IGHV3-49,IGHV5-51,IGHV3-53,IGHV1-58,IGHV4-59,IGHV4-61,IGHV3-64,IGHV3-66,IGHV1-69,IGHV2-70D,IGHV1-69-2,IGHV1-69D,IGHV2-70,IGHV3-72,IGHV3-73,IGHV3-74,IGHV7-81,IGHV1OR15-9,IGHV3OR15-7,LAT…
GO:BP	immune response-activating cell surface receptor signaling pathway	GO:0002429	1.32414e-06	5.87807	475	1069	64	18123	BCL10,VAV3,FCGR1A,IGKV1-33,IGKV1-39,IGKV2D-40,IGKV1D-39,IGKV2D-30,IGKV2D-28,IGKV3D-20,IGKV1D-16,IGKV1D-12,ZAP70,PSMB1,ACTB,SH2B2,BLK,C3AR1,CLEC4A,CLEC6A,CLEC4D,CLEC4E,KLRD1,KLRC2,IGHV3-43,IGHV1-45,IGHV1-46,IGHV3-48,IGHV3-49,IGHV5-51,IGHV3-53,IGHV1-58,IGHV4-59,IGHV4-61,IGHV3-64,IGHV3-66,IGHV1-69,IGHV2-70D,IGHV1-69-2,IGHV1-69D,IGHV2-70,IGHV3-72,IGHV3-73,IGHV3-74,IGHV7-81,IGHV1OR15-9,IGHV3OR15-7,LAT…
GO:BP	immune response-regulating cell surface receptor signaling pathway	GO:0002768	1.52361e-06	5.81712	510	1069	67	18123	BCL10,VAV3,FCGR1A,IGKV1-33,IGKV1-39,IGKV2D-40,IGKV1D-39,IGKV2D-30,IGKV2D-28,IGKV3D-20,IGKV1D-16,IGKV1D-12,ZAP70,PSMB1,ACTB,SH2B2,BLK,MAPK8,C3AR1,CLEC4A,CLEC6A,CLEC4D,CLEC4E,CLEC12B,KLRD1,KLRC2,KLRC1,IGHV3-43,IGHV1-45,IGHV1-46,IGHV3-48,IGHV3-49,IGHV5-51,IGHV3-53,IGHV1-58,IGHV4-59,IGHV4-61,IGHV3-64,IGHV3-66,IGHV1-69,IGHV2-70D,IGHV1-69-2,IGHV1-69D,IGHV2-70,IGHV3-72,IGHV3-73,IGHV3-74,IGHV7-81,IGHV1OR…
GO:BP	immune response-regulating signaling pathway	GO:0002764	1.95516e-06	5.70882	513	1069	67	18123	BCL10,VAV3,FCGR1A,IGKV1-33,IGKV1-39,IGKV2D-40,IGKV1D-39,IGKV2D-30,IGKV2D-28,IGKV3D-20,IGKV1D-16,IGKV1D-12,ZAP70,PSMB1,ACTB,SH2B2,BLK,MAPK8,C3AR1,CLEC4A,CLEC6A,CLEC4D,CLEC4E,CLEC12B,KLRD1,KLRC2,KLRC1,IGHV3-43,IGHV1-45,IGHV1-46,IGHV3-48,IGHV3-49,IGHV5-51,IGHV3-53,IGHV1-58,IGHV4-59,IGHV4-61,IGHV3-64,IGHV3-66,IGHV1-69,IGHV2-70D,IGHV1-69-2,IGHV1-69D,IGHV2-70,IGHV3-72,IGHV3-73,IGHV3-74,IGHV7-81,IGHV1OR…
GO:BP	peptide cross-linking	GO:0018149	2.96655e-06	5.52775	96	1069	24	18123	IGKV1-33,IGKV1-39,IGKV2D-40,IGKV1D-39,IGKV2D-30,IGKV2D-28,IGKV3D-20,IGKV1D-16,IGKV1D-12,IGHV1-46,IGHV3-48,IGHV3-53,IGHV4-59,IGHV1-69,IGHV2-70,IGLV6-57,IGLV1-51,IGLV1-47,IGLV1-44,IGLV7-43,IGLV1-40,IGLV3-27,IGLV3-25,IGLV2-23
GO:BP	phagocytosis	GO:0006909	9.76905e-06	5.01015	388	1069	54	18123	VAV3,FCGR1A,IGKV1-33,IGKV1-39,IGKV2D-40,IGKV1D-39,IGKV2D-30,IGKV2D-28,IGKV3D-20,IGKV1D-16,IGKV1D-12,MERTK,ACTB,EIF2AK1,XKR5,SFTPA1,SFTPD,ANXA11,CLEC7A,IGHV3-43,IGHV1-45,IGHV1-46,IGHV3-48,IGHV3-49,IGHV5-51,IGHV3-53,IGHV1-58,IGHV4-59,IGHV4-61,IGHV3-64,IGHV3-66,IGHV1-69,IGHV2-70D,IGHV1-69-2,IGHV1-69D,IGHV2-70,IGHV3-72,IGHV3-73,IGHV3-74,IGHV7-81,IGHV1OR15-9,IGHV3OR15-7,BECN1,ITGB3,TYROBP,IGLV6-57,IGL…
GO:BP	innate immune response	GO:0045087	1.40927e-05	4.85101	1003	1069	105	18123	PADI4,BCL10,STXBP3,FCGR1A,H2BC21,TRIM43B,TRIM43,ZAP70,DEFB131A,NAIP,PSMB1,CAMK2B,NCF1,DEFB1,DEFA6,DEFA4,DEFA3,DEFA5,DEFB104B,DEFB106B,DEFB105B,BLK,DEFB135,DEFB134,DAPK1,SFTPD,TRIM77,TRIM49,TRIM64B,TRIM64,TRIM49C,CLEC4A,CLEC6A,CLEC4D,CLEC4E,KLRG1,A2M,CLEC12B,CLEC7A,KLRD1,KLRK1,KLRC2,KLRC1,STYK1,ANG,RNASE6,RNASE3,RNASE2,RNASE7,RNASE8,IGHV3-43,IGHV1-45,IGHV1-46,IGHV3-48,IGHV3-49,IGHV5-51,IGHV3-53,IG…
GO:BP	defense response to other organism	GO:0098542	2.41288e-05	4.61747	1222	1069	121	18123	PADI4,BCL10,STXBP3,NOTCH2,FCGR1A,H2BC21,TRIM43B,TRIM43,ZAP70,DEFB131A,NAIP,PSMB1,RNF216,NT5C3A,CAMK2B,NCF1,DEFB1,DEFA6,DEFA4,DEFA3,DEFA5,SPAG11B,DEFB104B,DEFB106B,DEFB105B,BLK,DEFB136,DEFB135,DEFB134,DEFB130B,DEFB130A,EXOSC4,DAPK1,SFTPD,TRIM77,TRIM49,TRIM64B,TRIM64,TRIM49C,CLEC4A,CLEC6A,CLEC4D,CLEC4E,AICDA,KLRG1,A2M,CLEC12B,CLEC7A,KLRD1,KLRK1,KLRC2,KLRC1,STYK1,PRB3,ANG,RNASE6,RNASE3,RNASE2,RNASE7…
GO:BP	adaptive immune response based on somatic recombination of immune receptors built from immunoglobulin superfamily domains	GO:0002460	2.55912e-05	4.59191	366	1069	51	18123	BCL10,CD8A,IGKV1-33,IGKV1-39,IGKV2D-40,IGKV1D-39,IGKV2D-30,IGKV2D-28,IGKV3D-20,IGKV1D-16,IGKV1D-12,KLRD1,KLRC1,IGHV3-43,IGHV1-45,IGHV1-46,IGHV3-48,IGHV3-49,IGHV5-51,IGHV3-53,IGHV1-58,IGHV4-59,IGHV4-61,IGHV3-64,IGHV3-66,IGHV1-69,IGHV2-70D,IGHV1-69-2,IGHV1-69D,IGHV2-70,IGHV3-72,IGHV3-73,IGHV3-74,IGHV7-81,IGHV1OR15-9,IGHV3OR15-7,IL27,SPN,MIR21,NFKBID,IL4I1,AIRE,IGLV6-57,IGLV1-51,IGLV1-47,IGLV1-44,IG…
GO:BP	Fc-epsilon receptor signaling pathway	GO:0038095	3.03382e-05	4.51801	167	1069	31	18123	BCL10,VAV3,IGKV1-33,IGKV1-39,IGKV2D-40,IGKV1D-39,IGKV2D-30,IGKV2D-28,IGKV3D-20,IGKV1D-16,IGKV1D-12,PSMB1,MAPK8,IGHV1-46,IGHV3-48,IGHV3-53,IGHV4-59,IGHV1-69,IGHV2-70,LAT,PSMD11,PSME3,IGLV6-57,IGLV1-51,IGLV1-47,IGLV1-44,IGLV7-43,IGLV1-40,IGLV3-27,IGLV3-25,IGLV2-23
GO:BP	Fc receptor mediated stimulatory signaling pathway	GO:0002431	3.34571e-05	4.47551	141	1069	28	18123	VAV3,FCGR1A,IGKV1-33,IGKV1-39,IGKV2D-40,IGKV1D-39,IGKV2D-30,IGKV2D-28,IGKV3D-20,IGKV1D-16,IGKV1D-12,ACTB,BLK,IGHV1-46,IGHV3-48,IGHV3-53,IGHV4-59,IGHV1-69,IGHV2-70,IGLV6-57,IGLV1-51,IGLV1-47,IGLV1-44,IGLV7-43,IGLV1-40,IGLV3-27,IGLV3-25,IGLV2-23
GO:BP	lymphocyte mediated immunity	GO:0002449	3.9887e-05	4.39917	360	1069	50	18123	BCL10,CD8A,IGKV1-33,IGKV1-39,IGKV2D-40,IGKV1D-39,IGKV2D-30,IGKV2D-28,IGKV3D-20,IGKV1D-16,IGKV1D-12,CLEC12B,KLRD1,KLRK1,KLRC2,KLRC1,IGHV3-43,IGHV1-45,IGHV1-46,IGHV3-48,IGHV3-49,IGHV5-51,IGHV3-53,IGHV1-58,IGHV4-59,IGHV4-61,IGHV3-64,IGHV3-66,IGHV1-69,IGHV2-70D,IGHV1-69-2,IGHV1-69D,IGHV2-70,IGHV3-72,IGHV3-73,IGHV3-74,IGHV7-81,IGHV1OR15-9,IGHV3OR15-7,IL4I1,AIRE,IGLV6-57,IGLV1-51,IGLV1-47,IGLV1-44,IGLV…
GO:BP	phagocytosis, engulfment	GO:0006911	4.04543e-05	4.39304	125	1069	26	18123	FCGR1A,XKR5,IGHV3-43,IGHV1-45,IGHV1-46,IGHV3-48,IGHV3-49,IGHV5-51,IGHV3-53,IGHV1-58,IGHV4-59,IGHV4-61,IGHV3-64,IGHV3-66,IGHV1-69,IGHV2-70D,IGHV1-69-2,IGHV1-69D,IGHV2-70,IGHV3-72,IGHV3-73,IGHV3-74,IGHV7-81,IGHV1OR15-9,IGHV3OR15-7,BECN1
GO:BP	regulation of humoral immune response	GO:0002920	4.39189e-05	4.35735	134	1069	27	18123	IGKV1-33,IGKV1-39,IGKV2D-40,IGKV1D-39,IGKV2D-30,IGKV2D-28,IGKV3D-20,IGKV1D-16,IGKV1D-12,PROS1,C3AR1,A2M,IGHV1-46,IGHV3-48,IGHV3-53,IGHV4-59,IGHV1-69,IGHV2-70,IGLV6-57,IGLV1-51,IGLV1-47,IGLV1-44,IGLV7-43,IGLV1-40,IGLV3-27,IGLV3-25,IGLV2-23
GO:BP	plasma membrane invagination	GO:0099024	4.39189e-05	4.35735	134	1069	27	18123	FCGR1A,ALKBH4,XKR5,IGHV3-43,IGHV1-45,IGHV1-46,IGHV3-48,IGHV3-49,IGHV5-51,IGHV3-53,IGHV1-58,IGHV4-59,IGHV4-61,IGHV3-64,IGHV3-66,IGHV1-69,IGHV2-70D,IGHV1-69-2,IGHV1-69D,IGHV2-70,IGHV3-72,IGHV3-73,IGHV3-74,IGHV7-81,IGHV1OR15-9,IGHV3OR15-7,BECN1
GO:BP	B cell receptor signaling pathway	GO:0050853	5.18639e-05	4.28514	135	1069	27	18123	VAV3,SH2B2,BLK,IGHV3-43,IGHV1-45,IGHV1-46,IGHV3-48,IGHV3-49,IGHV5-51,IGHV3-53,IGHV1-58,IGHV4-59,IGHV4-61,IGHV3-64,IGHV3-66,IGHV1-69,IGHV2-70D,IGHV1-69-2,IGHV1-69D,IGHV2-70,IGHV3-72,IGHV3-73,IGHV3-74,IGHV7-81,IGHV1OR15-9,IGHV3OR15-7,RUNX1
GO:BP	immune response-regulating cell surface receptor signaling pathway involved in phagocytosis	GO:0002433	5.18639e-05	4.28514	135	1069	27	18123	VAV3,FCGR1A,IGKV1-33,IGKV1-39,IGKV2D-40,IGKV1D-39,IGKV2D-30,IGKV2D-28,IGKV3D-20,IGKV1D-16,IGKV1D-12,ACTB,IGHV1-46,IGHV3-48,IGHV3-53,IGHV4-59,IGHV1-69,IGHV2-70,IGLV6-57,IGLV1-51,IGLV1-47,IGLV1-44,IGLV7-43,IGLV1-40,IGLV3-27,IGLV3-25,IGLV2-23
GO:BP	Fc-gamma receptor signaling pathway involved in phagocytosis	GO:0038096	5.18639e-05	4.28514	135	1069	27	18123	VAV3,FCGR1A,IGKV1-33,IGKV1-39,IGKV2D-40,IGKV1D-39,IGKV2D-30,IGKV2D-28,IGKV3D-20,IGKV1D-16,IGKV1D-12,ACTB,IGHV1-46,IGHV3-48,IGHV3-53,IGHV4-59,IGHV1-69,IGHV2-70,IGLV6-57,IGLV1-51,IGLV1-47,IGLV1-44,IGLV7-43,IGLV1-40,IGLV3-27,IGLV3-25,IGLV2-23
GO:BP	Fc-gamma receptor signaling pathway	GO:0038094	7.19313e-05	4.14308	137	1069	27	18123	VAV3,FCGR1A,IGKV1-33,IGKV1-39,IGKV2D-40,IGKV1D-39,IGKV2D-30,IGKV2D-28,IGKV3D-20,IGKV1D-16,IGKV1D-12,ACTB,IGHV1-46,IGHV3-48,IGHV3-53,IGHV4-59,IGHV1-69,IGHV2-70,IGLV6-57,IGLV1-51,IGLV1-47,IGLV1-44,IGLV7-43,IGLV1-40,IGLV3-27,IGLV3-25,IGLV2-23
GO:BP	immune system process	GO:0002376	0.000129992	3.88608	3438	1069	272	18123	PADI2,PADI4,BCL10,VAV3,STXBP3,NOTCH2,SEC22B,ACP6,FCGR1A,H3C13,H4C14,H3C14,H4C15,H2BC21,OTUD7B,CD8A,CD8B,IGKV3OR2-268,IGKV1-33,IGKV1-37,IGKV1-39,IGKV2-40,IGKV2D-40,IGKV1D-39,IGKV1D-37,IGKV2D-30,IGKV2D-29,IGKV2D-28,IGKV2D-26,IGKV2D-24,IGKV6D-21,IGKV3D-20,IGKV6D-41,IGKV1D-17,IGKV1D-16,IGKV3D-15,IGKV1D-13,IGKV1D-12,IGKV3D-11,IGKV1D-42,IGKV1D-43,IGKV1D-8,IGKV3D-7,TRIM43B,TRIM43,ACTR1B,ZAP70,CD8B2,BCL2…
GO:BP	membrane invagination	GO:0010324	0.000158047	3.80121	142	1069	27	18123	FCGR1A,ALKBH4,XKR5,IGHV3-43,IGHV1-45,IGHV1-46,IGHV3-48,IGHV3-49,IGHV5-51,IGHV3-53,IGHV1-58,IGHV4-59,IGHV4-61,IGHV3-64,IGHV3-66,IGHV1-69,IGHV2-70D,IGHV1-69-2,IGHV1-69D,IGHV2-70,IGHV3-72,IGHV3-73,IGHV3-74,IGHV7-81,IGHV1OR15-9,IGHV3OR15-7,BECN1
GO:BP	activation of immune response	GO:0002253	0.000238957	3.62168	566	1069	66	18123	BCL10,VAV3,FCGR1A,IGKV1-33,IGKV1-39,IGKV2D-40,IGKV1D-39,IGKV2D-30,IGKV2D-28,IGKV3D-20,IGKV1D-16,IGKV1D-12,ZAP70,PROS1,PSMB1,ACTB,SH2B2,BLK,C3AR1,CLEC4A,CLEC6A,CLEC4D,CLEC4E,A2M,KLRD1,KLRC2,IGHV3-43,IGHV1-45,IGHV1-46,IGHV3-48,IGHV3-49,IGHV5-51,IGHV3-53,IGHV1-58,IGHV4-59,IGHV4-61,IGHV3-64,IGHV3-66,IGHV1-69,IGHV2-70D,IGHV1-69-2,IGHV1-69D,IGHV2-70,IGHV3-72,IGHV3-73,IGHV3-74,IGHV7-81,IGHV1OR15-9,IGHV3…
GO:BP	transcription preinitiation complex assembly	GO:0070897	0.00029297	3.53318	50	1069	15	18123	LINC02218,TAF11L2,TAF11L3,TAF11L4,TAF11L5,TAF11L6,TAF11L9,TAF11L11,TAF11L12,TAF11L13,TAF11L14,BDP1,TBP,RRN3,SMARCB1
GO:BP	leukocyte migration	GO:0050900	0.00073348	3.13461	511	1069	60	18123	PADI2,VAV3,IGKV1-33,IGKV1-39,IGKV2D-40,IGKV1D-39,IGKV2D-30,IGKV2D-28,IGKV3D-20,IGKV1D-16,IGKV1D-12,ZAP70,MERTK,PROS1,DEFB104B,ALOX5,SFTPD,C3AR1,OLR1,KLRK1,IGHV1-46,IGHV3-48,IGHV3-53,IGHV4-59,IGHV1-69,IGHV2-70,GREM1,SPN,MMP28,CCL5,CCL16,CCL14,CCL15,CCL23,CCL18,CCL3,CCL4,CCL3L3,CCL4L2,ITGB3,ROCK1,CXCL17,CD177,DEFB124,AIRE,TRPM2,CRKL,PPIL2,IGLV6-57,VPREB1,IGLV1-51,IGLV1-47,IGLV1-44,IGLV7-43,IGLV1-40…
GO:BP	defense response	GO:0006952	0.00173827	2.75988	1956	1069	166	18123	PADI4,BCL10,STXBP3,NOTCH2,FCGR1A,H2BC21,IGKV1-33,IGKV1-39,IGKV2D-40,IGKV1D-39,IGKV2D-30,IGKV2D-28,IGKV3D-20,IGKV1D-16,IGKV1D-12,TRIM43B,TRIM43,ZAP70,DEFB131A,ADAMTS12,C1QTNF3,NAIP,PSMB1,RNF216,EIF2AK1,HDAC9,NT5C3A,NPSR1,CAMK2B,ADCY1,NCF1,DEFB1,DEFA6,DEFA4,DEFA3,DEFA5,SPAG11B,DEFB104B,DEFB106B,DEFB105B,BLK,DEFB136,DEFB135,DEFB134,DEFB130B,DEFB130A,EXOSC4,SHARPIN,HSF1,MIR204,DAPK1,ALOX5,SGMS1,SFTPD…
GO:BP	endocytosis	GO:0006897	0.00200442	2.69801	700	1069	74	18123	NECAP2,FCGR1A,IGKV1-33,IGKV1-39,IGKV2D-40,IGKV1D-39,IGKV2D-30,IGKV2D-28,IGKV3D-20,IGKV1D-16,IGKV1D-12,PROM2,LRP1B,PRSS12,IGF2R,DLL1,ACTB,DBNL,HIP1,XKR5,SCRIB,VPS28,HNRNPK,CTSL,SFTPA1,SFTPD,NECAP1,CLEC9A,CLEC7A,OLR1,IGHV3-43,IGHV1-45,IGHV1-46,IGHV3-48,IGHV3-49,IGHV5-51,IGHV3-53,IGHV1-58,IGHV4-59,IGHV4-61,IGHV3-64,IGHV3-66,IGHV1-69,IGHV2-70D,IGHV1-69-2,IGHV1-69D,IGHV2-70,IGHV3-72,IGHV3-73,IGHV3-74,…
GO:BP	cellular glucuronidation	GO:0052695	0.00215805	2.66594	20	1069	9	18123	UGT2B17,UGT2B15,UGT2A3,UGT2B7,UGT2B11,UGT2B28,UGT2B4,UGT2A2,UGT2A1
GO:BP	RNA polymerase II preinitiation complex assembly	GO:0051123	0.00299965	2.52293	38	1069	12	18123	LINC02218,TAF11L2,TAF11L3,TAF11L4,TAF11L5,TAF11L6,TAF11L9,TAF11L11,TAF11L12,TAF11L13,TAF11L14,TBP
GO:BP	positive regulation of B cell activation	GO:0050871	0.00715713	2.14526	151	1069	25	18123	VAV3,IGHV3-43,IGHV1-45,IGHV1-46,IGHV3-48,IGHV3-49,IGHV5-51,IGHV3-53,IGHV1-58,IGHV4-59,IGHV4-61,IGHV3-64,IGHV3-66,IGHV1-69,IGHV2-70D,IGHV1-69-2,IGHV1-69D,IGHV2-70,IGHV3-72,IGHV3-73,IGHV3-74,IGHV7-81,IGHV1OR15-9,IGHV3OR15-7,MIF
GO:BP	Fc receptor signaling pathway	GO:0038093	0.0116747	1.93276	238	1069	33	18123	BCL10,VAV3,FCGR1A,IGKV1-33,IGKV1-39,IGKV2D-40,IGKV1D-39,IGKV2D-30,IGKV2D-28,IGKV3D-20,IGKV1D-16,IGKV1D-12,PSMB1,ACTB,MAPK8,IGHV1-46,IGHV3-48,IGHV3-53,IGHV4-59,IGHV1-69,IGHV2-70,LAT,PSMD11,PSME3,IGLV6-57,IGLV1-51,IGLV1-47,IGLV1-44,IGLV7-43,IGLV1-40,IGLV3-27,IGLV3-25,IGLV2-23
GO:BP	leukocyte mediated immunity	GO:0002443	0.0174747	1.75759	888	1069	85	18123	PADI2,BCL10,STXBP3,CD8A,IGKV1-33,IGKV1-39,IGKV2D-40,IGKV1D-39,IGKV2D-30,IGKV2D-28,IGKV3D-20,IGKV1D-16,IGKV1D-12,ACTR1B,IGF2R,PSMB1,DBNL,DEFA4,BLK,CTSB,DGAT1,ALOX5,TSPAN14,SLC2A3,C3AR1,CLEC4D,CLEC12A,CLEC12B,CLEC7A,OLR1,KLRD1,KLRK1,KLRC2,KLRC1,RNASE3,RNASE2,IGHV3-43,IGHV1-45,IGHV1-46,IGHV3-48,IGHV3-49,IGHV5-51,IGHV3-53,IGHV1-58,IGHV4-59,IGHV4-61,IGHV3-64,IGHV3-66,IGHV1-69,IGHV2-70D,IGHV1-69-2,IGHV…
GO:BP	uronic acid metabolic process	GO:0006063	0.020067	1.69752	25	1069	9	18123	UGT2B17,UGT2B15,UGT2A3,UGT2B7,UGT2B11,UGT2B28,UGT2B4,UGT2A2,UGT2A1
GO:BP	glucuronate metabolic process	GO:0019585	0.020067	1.69752	25	1069	9	18123	UGT2B17,UGT2B15,UGT2A3,UGT2B7,UGT2B11,UGT2B28,UGT2B4,UGT2A2,UGT2A1
GO:BP	negative regulation of inflammatory response to antigenic stimulus	GO:0002862	0.0326465	1.48616	206	1069	29	18123	FCGR1A,IGKV1-33,IGKV1-39,IGKV2D-40,IGKV1D-39,IGKV2D-30,IGKV2D-28,IGKV3D-20,IGKV1D-16,IGKV1D-12,NPSR1,ADCY1,IGHV1-46,IGHV3-48,IGHV3-53,IGHV4-59,IGHV1-69,IGHV2-70,MC2R,IGLV6-57,IGLV1-51,IGLV1-47,IGLV1-44,IGLV7-43,IGLV1-40,IGLV3-27,IGLV3-25,IGLV2-23,GGT5
GO:BP	response to bacterium	GO:0009617	0.0331518	1.47949	743	1069	73	18123	BCL10,NOTCH2,H2BC21,DEFB131A,NAIP,LSM5,DEFB1,DEFA6,DEFA4,DEFA3,DEFA5,SPAG11B,DEFB104B,DEFB106B,DEFB105B,DEFB136,DEFB135,DEFB134,DEFB130B,DEFB130A,CA3,HSF1,MAPK8,SGMS1,SFTPD,PRB3,ANG,RNASE6,RNASE3,RNASE7,RNASE8,IGHV3-43,IGHV1-45,IGHV1-46,IGHV3-48,IGHV3-49,IGHV5-51,IGHV3-53,IGHV1-58,IGHV4-59,IGHV4-61,IGHV3-64,IGHV3-66,IGHV1-69,IGHV2-70D,IGHV1-69-2,IGHV1-69D,IGHV2-70,IGHV3-72,IGHV3-73,IGHV3-74,IGHV7…
GO:BP	regulation of B cell activation	GO:0050864	0.0383115	1.41667	197	1069	28	18123	VAV3,BLK,IGHV3-43,IGHV1-45,IGHV1-46,IGHV3-48,IGHV3-49,IGHV5-51,IGHV3-53,IGHV1-58,IGHV4-59,IGHV4-61,IGHV3-64,IGHV3-66,IGHV1-69,IGHV2-70D,IGHV1-69-2,IGHV1-69D,IGHV2-70,IGHV3-72,IGHV3-73,IGHV3-74,IGHV7-81,IGHV1OR15-9,IGHV3OR15-7,TYROBP,IL4I1,MIF
GO:BP	membrane disruption in other organism	GO:0051673	0.0412359	1.38472	11	1069	6	18123	DEFA6,DEFA4,DEFA3,DEFA5,RNASE7,DEFB118
GO:BP	receptor-mediated endocytosis	GO:0006898	0.0484002	1.31515	335	1069	40	18123	FCGR1A,IGKV1-33,IGKV1-39,IGKV2D-40,IGKV1D-39,IGKV2D-30,IGKV2D-28,IGKV3D-20,IGKV1D-16,IGKV1D-12,LRP1B,IGF2R,DLL1,DBNL,HIP1,SCRIB,HNRNPK,CTSL,SFTPD,CLEC9A,IGHV1-46,IGHV3-48,IGHV3-53,IGHV4-59,IGHV1-69,IGHV2-70,GREM1,ITGB3,CLTC,AP2A1,ITSN1,IGLV6-57,IGLV1-51,IGLV1-47,IGLV1-44,IGLV7-43,IGLV1-40,IGLV3-27,IGLV3-25,IGLV2-23
GO:CC	immunoglobulin complex	GO:0019814	1.91283e-41	40.7183	165	1142	72	18964	IGKV1-33,IGKV1-37,IGKV1-39,IGKV2-40,IGKV2D-40,IGKV1D-39,IGKV1D-37,IGKV2D-30,IGKV2D-29,IGKV2D-28,IGKV2D-26,IGKV2D-24,IGKV6D-21,IGKV3D-20,IGKV6D-41,IGKV1D-17,IGKV1D-16,IGKV3D-15,IGKV1D-13,IGKV1D-12,IGKV3D-11,IGKV1D-42,IGKV1D-43,IGKV1D-8,IGKV3D-7,IGHV3-43,IGHV1-45,IGHV1-46,IGHV3-48,IGHV3-49,IGHV5-51,IGHV3-53,IGHV1-58,IGHV4-59,IGHV4-61,IGHV3-64,IGHV3-66,IGHV1-69,IGHV2-70D,IGHV1-69-2,IGHV1-69D,IGHV2-7…
GO:CC	immunoglobulin complex, circulating	GO:0042571	1.32258e-08	7.87858	75	1142	23	18964	IGHV3-43,IGHV1-45,IGHV1-46,IGHV3-48,IGHV3-49,IGHV5-51,IGHV3-53,IGHV1-58,IGHV4-59,IGHV4-61,IGHV3-64,IGHV3-66,IGHV1-69,IGHV2-70D,IGHV1-69-2,IGHV1-69D,IGHV2-70,IGHV3-72,IGHV3-73,IGHV3-74,IGHV7-81,IGHV1OR15-9,IGHV3OR15-7
GO:CC	extracellular region	GO:0005576	6.72348e-05	4.17241	4564	1142	348	18964	CROCC,MFAP2,PADI2,DDAH1,CCN1,ZNHIT6,COL24A1,AMY2B,FNDC7,STXBP3,NOTCH2,PPIAL4A,NOTCH2NLB,NOTCH2NLC,H2BC18,H3C13,H4C14,H3C14,H4C15,H2BC21,H2AC20,H2AC21,MTMR11,CHMP3,CD8A,CD8B,IGKV3OR2-268,FABP1,THNSL2,IGKV1-33,IGKV1-37,IGKV1-39,IGKV2-40,IGKV2D-40,IGKV1D-39,IGKV1D-37,IGKV2D-30,IGKV2D-29,IGKV2D-28,IGKV2D-26,IGKV2D-24,IGKV6D-21,IGKV3D-20,IGKV6D-41,IGKV1D-17,IGKV1D-16,IGKV3D-15,IGKV1D-13,IGKV1D-12,IGKV…
GO:CC	transcription factor TFIID complex	GO:0005669	0.00516211	2.28717	47	1142	12	18964	LINC02218,TAF11L2,TAF11L3,TAF11L4,TAF11L5,TAF11L6,TAF11L9,TAF11L11,TAF11L12,TAF11L13,TAF11L14,TBP
GO:CC	keratin filament	GO:0045095	0.00649628	2.18734	98	1142	18	18964	FAM83H,EPPK1,KRTAP10-1,KRTAP10-2,KRTAP10-3,KRTAP10-4,KRTAP10-5,KRTAP10-6,KRTAP10-7,KRTAP10-8,KRTAP10-9,KRTAP10-10,KRTAP10-11,KRTAP12-4,KRTAP12-3,KRTAP12-2,KRTAP12-1,KRTAP10-12
GO:CC	extracellular space	GO:0005615	0.0421405	1.3753	3595	1142	265	18964	CROCC,PADI2,DDAH1,ZNHIT6,COL24A1,AMY2B,STXBP3,PPIAL4A,H2BC18,H3C13,H4C14,H3C14,H4C15,H2BC21,H2AC20,H2AC21,MTMR11,CHMP3,IGKV3OR2-268,FABP1,THNSL2,IGKV1-33,IGKV1-37,IGKV1-39,IGKV2-40,IGKV2D-40,IGKV1D-39,IGKV2D-30,IGKV2D-29,IGKV2D-28,IGKV2D-26,IGKV2D-24,IGKV6D-21,IGKV3D-20,IGKV6D-41,IGKV1D-17,IGKV1D-16,IGKV3D-15,IGKV1D-13,IGKV1D-12,IGKV3D-11,IGKV1D-42,IGKV1D-43,IGKV1D-8,IGKV3D-7,PROM2,ACTR1B,ECRG4,U…
KEGG	Ascorbate and aldarate metabolism	KEGG:00053	0.000439425	3.35712	30	462	10	8000	UGT2B17,UGT2B15,UGT2B10,UGT2A3,UGT2B7,UGT2B11,UGT2B28,UGT2B4,UGT2A2,UGT2A1
KEGG	Pentose and glucuronate interconversions	KEGG:00040	0.00155544	2.80815	34	462	10	8000	UGT2B17,UGT2B15,UGT2B10,UGT2A3,UGT2B7,UGT2B11,UGT2B28,UGT2B4,UGT2A2,UGT2A1
KEGG	Porphyrin and chlorophyll metabolism	KEGG:00860	0.00196829	2.70591	42	462	11	8000	UGT2B17,UGT2B15,UGT2B10,UGT2A3,UGT2B7,UGT2B11,UGT2B28,UGT2B4,UGT2A2,UGT2A1,BLVRA
KEGG	Herpes simplex virus 1 infection	KEGG:05168	0.00322266	2.49179	494	462	51	8000	ZNF514,ZNF2,ZNF717,EIF2AK1,ZNF727,ZNF705D,ZNF623,ZNF707,ZNF169,ZNF510,ZNF782,ZNF705A,ZNF605,ZNF26,ZNF84,ZNF140,ZNF891,ZNF10,ZNF268,CCL5,ITGB3,ZNF519,ZNF565,ZFP14,ZFP82,ZNF566,ZNF529,ZNF382,ZNF461,ZNF567,ZNF850,ZNF790,ZNF829,ZNF568,ZNF420,ZNF585A,ZNF383,ZNF875,ZNF527,ZNF569,ZNF570,ZNF793,ZNF540,ZNF571,ZFP30,ZNF607,POU2F2,IRF3,ZNF473,IFNAR1,IFNGR2
KEGG	Chemical carcinogenesis	KEGG:05204	0.0214805	1.66796	81	462	14	8000	UGT2B17,UGT2B15,UGT2B10,UGT2A3,UGT2B7,UGT2B11,UGT2B28,UGT2B4,UGT2A2,UGT2A1,CHRNA7,SULT1A2,SULT1A4,GSTT2B
KEGG	Spliceosome	KEGG:03040	0.0412923	1.38413	150	462	20	8000	RNU1-1,RNU1-3,RNU1-4,RNU1-2,PRPF38B,RNVU1-4,RNVU1-7,RNVU1-1,SF3B4,SNRNP200,LSM5,RP9,PUF60,HNRNPK,MAGOHB,HNRNPA1L2,HNRNPC,RNU2-1,DHX8,U2AF1
REAC	CD22 mediated BCR regulation	REAC:R-HSA-5690714	2.42681e-12	11.615	60	609	24	10622	IGKV1-33,IGKV1-39,IGKV2D-40,IGKV1D-39,IGKV2D-30,IGKV2D-28,IGKV3D-20,IGKV1D-16,IGKV1D-12,IGHV1-46,IGHV3-48,IGHV3-53,IGHV4-59,IGHV1-69,IGHV2-70,IGLV6-57,IGLV1-51,IGLV1-47,IGLV1-44,IGLV7-43,IGLV1-40,IGLV3-27,IGLV3-25,IGLV2-23
REAC	Classical antibody-mediated complement activation	REAC:R-HSA-173623	3.78899e-12	11.4215	61	609	24	10622	IGKV1-33,IGKV1-39,IGKV2D-40,IGKV1D-39,IGKV2D-30,IGKV2D-28,IGKV3D-20,IGKV1D-16,IGKV1D-12,IGHV1-46,IGHV3-48,IGHV3-53,IGHV4-59,IGHV1-69,IGHV2-70,IGLV6-57,IGLV1-51,IGLV1-47,IGLV1-44,IGLV7-43,IGLV1-40,IGLV3-27,IGLV3-25,IGLV2-23
REAC	FCGR activation	REAC:R-HSA-2029481	4.48415e-12	11.3483	67	609	25	10622	FCGR1A,IGKV1-33,IGKV1-39,IGKV2D-40,IGKV1D-39,IGKV2D-30,IGKV2D-28,IGKV3D-20,IGKV1D-16,IGKV1D-12,IGHV1-46,IGHV3-48,IGHV3-53,IGHV4-59,IGHV1-69,IGHV2-70,IGLV6-57,IGLV1-51,IGLV1-47,IGLV1-44,IGLV7-43,IGLV1-40,IGLV3-27,IGLV3-25,IGLV2-23
REAC	Defensins	REAC:R-HSA-1461973	3.91451e-11	10.4073	50	609	21	10622	DEFB131A,DEFB1,DEFA6,DEFA4,DEFA3,DEFA5,DEFB104B,DEFB106B,DEFB105B,DEFB136,DEFB135,DEFB134,DEFB130B,DEFB130A,DEFB115,DEFB116,DEFB118,DEFB119,DEFB121,DEFB123,DEFB124
REAC	Creation of C4 and C2 activators	REAC:R-HSA-166786	6.54851e-11	10.1839	68	609	24	10622	IGKV1-33,IGKV1-39,IGKV2D-40,IGKV1D-39,IGKV2D-30,IGKV2D-28,IGKV3D-20,IGKV1D-16,IGKV1D-12,IGHV1-46,IGHV3-48,IGHV3-53,IGHV4-59,IGHV1-69,IGHV2-70,IGLV6-57,IGLV1-51,IGLV1-47,IGLV1-44,IGLV7-43,IGLV1-40,IGLV3-27,IGLV3-25,IGLV2-23
REAC	Scavenging of heme from plasma	REAC:R-HSA-2168880	9.50916e-11	10.0219	69	609	24	10622	IGKV1-33,IGKV1-39,IGKV2D-40,IGKV1D-39,IGKV2D-30,IGKV2D-28,IGKV3D-20,IGKV1D-16,IGKV1D-12,IGHV1-46,IGHV3-48,IGHV3-53,IGHV4-59,IGHV1-69,IGHV2-70,IGLV6-57,IGLV1-51,IGLV1-47,IGLV1-44,IGLV7-43,IGLV1-40,IGLV3-27,IGLV3-25,IGLV2-23
REAC	Role of LAT2/NTAL/LAB on calcium mobilization	REAC:R-HSA-2730905	9.50916e-11	10.0219	69	609	24	10622	IGKV1-33,IGKV1-39,IGKV2D-40,IGKV1D-39,IGKV2D-30,IGKV2D-28,IGKV3D-20,IGKV1D-16,IGKV1D-12,IGHV1-46,IGHV3-48,IGHV3-53,IGHV4-59,IGHV1-69,IGHV2-70,IGLV6-57,IGLV1-51,IGLV1-47,IGLV1-44,IGLV7-43,IGLV1-40,IGLV3-27,IGLV3-25,IGLV2-23
REAC	FCERI mediated MAPK activation	REAC:R-HSA-2871796	1.57505e-10	9.80271	83	609	26	10622	VAV3,IGKV1-33,IGKV1-39,IGKV2D-40,IGKV1D-39,IGKV2D-30,IGKV2D-28,IGKV3D-20,IGKV1D-16,IGKV1D-12,MAPK8,IGHV1-46,IGHV3-48,IGHV3-53,IGHV4-59,IGHV1-69,IGHV2-70,IGLV6-57,IGLV1-51,IGLV1-47,IGLV1-44,IGLV7-43,IGLV1-40,IGLV3-27,IGLV3-25,IGLV2-23
REAC	Antigen activates B Cell Receptor (BCR) leading to generation of second messengers	REAC:R-HSA-983695	2.16021e-10	9.6655	84	609	26	10622	IGKV1-33,IGKV1-39,IGKV2D-40,IGKV1D-39,IGKV2D-30,IGKV2D-28,IGKV3D-20,IGKV1D-16,IGKV1D-12,ORAI2,BLK,IGHV1-46,IGHV3-48,IGHV3-53,IGHV4-59,IGHV1-69,IGHV2-70,IGLV6-57,IGLV1-51,IGLV1-47,IGLV1-44,IGLV7-43,IGLV1-40,IGLV3-27,IGLV3-25,IGLV2-23
REAC	Role of phospholipids in phagocytosis	REAC:R-HSA-2029485	6.5726e-10	9.18226	81	609	25	10622	FCGR1A,IGKV1-33,IGKV1-39,IGKV2D-40,IGKV1D-39,IGKV2D-30,IGKV2D-28,IGKV3D-20,IGKV1D-16,IGKV1D-12,IGHV1-46,IGHV3-48,IGHV3-53,IGHV4-59,IGHV1-69,IGHV2-70,IGLV6-57,IGLV1-51,IGLV1-47,IGLV1-44,IGLV7-43,IGLV1-40,IGLV3-27,IGLV3-25,IGLV2-23
REAC	Immunoregulatory interactions between a Lymphoid and a non-Lymphoid cell	REAC:R-HSA-198933	7.80651e-10	9.10754	181	609	38	10622	FCGR1A,CD8A,CD8B,IGKV1-33,IGKV1-39,IGKV2D-40,IGKV1D-39,IGKV2D-30,IGKV2D-28,IGKV3D-20,IGKV1D-16,IGKV1D-12,SFTPD,KLRG1,KLRB1,CLEC2D,KLRD1,KLRK1,KLRC1,IGHV1-46,IGHV3-48,IGHV3-53,IGHV4-59,IGHV1-69,IGHV2-70,CD300LG,HCST,TYROBP,SIGLEC11,IGLV6-57,IGLV1-51,IGLV1-47,IGLV1-44,IGLV7-43,IGLV1-40,IGLV3-27,IGLV3-25,IGLV2-23
REAC	Cell surface interactions at the vascular wall	REAC:R-HSA-202733	8.37115e-10	9.07721	190	609	39	10622	IGKV1-33,IGKV1-39,IGKV2D-40,IGKV1D-39,IGKV2D-30,IGKV2D-28,IGKV3D-20,IGKV1D-16,IGKV1D-12,MERTK,PROS1,OLR1,IGHV1-46,IGHV3-48,IGHV3-53,IGHV4-59,IGHV1-69,IGHV2-70,SPN,ITGB3,PSG11,PSG2,PSG5,PSG4,PSG9,CD177,PPIL2,IGLV6-57,VPREB1,IGLV1-51,IGLV1-47,IGLV1-44,IGLV7-43,IGLV1-40,IGLV3-27,IGLV3-25,IGLV2-23,VPREB3,MIF
REAC	Initial triggering of complement	REAC:R-HSA-166663	1.06164e-09	8.97402	76	609	24	10622	IGKV1-33,IGKV1-39,IGKV2D-40,IGKV1D-39,IGKV2D-30,IGKV2D-28,IGKV3D-20,IGKV1D-16,IGKV1D-12,IGHV1-46,IGHV3-48,IGHV3-53,IGHV4-59,IGHV1-69,IGHV2-70,IGLV6-57,IGLV1-51,IGLV1-47,IGLV1-44,IGLV7-43,IGLV1-40,IGLV3-27,IGLV3-25,IGLV2-23
REAC	FCERI mediated Ca+2 mobilization	REAC:R-HSA-2871809	1.21351e-09	8.91596	83	609	25	10622	VAV3,IGKV1-33,IGKV1-39,IGKV2D-40,IGKV1D-39,IGKV2D-30,IGKV2D-28,IGKV3D-20,IGKV1D-16,IGKV1D-12,IGHV1-46,IGHV3-48,IGHV3-53,IGHV4-59,IGHV1-69,IGHV2-70,IGLV6-57,IGLV1-51,IGLV1-47,IGLV1-44,IGLV7-43,IGLV1-40,IGLV3-27,IGLV3-25,IGLV2-23
REAC	FCGR3A-mediated IL10 synthesis	REAC:R-HSA-9664323	2.97686e-09	8.52624	93	609	26	10622	FCGR1A,IGKV1-33,IGKV1-39,IGKV2D-40,IGKV1D-39,IGKV2D-30,IGKV2D-28,IGKV3D-20,IGKV1D-16,IGKV1D-12,ADCY1,IGHV1-46,IGHV3-48,IGHV3-53,IGHV4-59,IGHV1-69,IGHV2-70,IGLV6-57,IGLV1-51,IGLV1-47,IGLV1-44,IGLV7-43,IGLV1-40,IGLV3-27,IGLV3-25,IGLV2-23
REAC	Beta defensins	REAC:R-HSA-1461957	7.47902e-09	8.12616	40	609	17	10622	DEFB131A,DEFB1,DEFB104B,DEFB106B,DEFB105B,DEFB136,DEFB135,DEFB134,DEFB130B,DEFB130A,DEFB115,DEFB116,DEFB118,DEFB119,DEFB121,DEFB123,DEFB124
REAC	Regulation of Complement cascade	REAC:R-HSA-977606	2.30682e-08	7.63699	101	609	26	10622	IGKV1-33,IGKV1-39,IGKV2D-40,IGKV1D-39,IGKV2D-30,IGKV2D-28,IGKV3D-20,IGKV1D-16,IGKV1D-12,PROS1,C3AR1,IGHV1-46,IGHV3-48,IGHV3-53,IGHV4-59,IGHV1-69,IGHV2-70,IGLV6-57,IGLV1-51,IGLV1-47,IGLV1-44,IGLV7-43,IGLV1-40,IGLV3-27,IGLV3-25,IGLV2-23
REAC	Antimicrobial peptides	REAC:R-HSA-6803157	3.24445e-08	7.48886	95	609	25	10622	DEFB131A,DEFB1,DEFA6,DEFA4,DEFA3,DEFA5,DEFB104B,DEFB106B,DEFB105B,DEFB136,DEFB135,DEFB134,DEFB130B,DEFB130A,RNASE6,RNASE3,RNASE7,RNASE8,DEFB115,DEFB116,DEFB118,DEFB119,DEFB121,DEFB123,DEFB124
REAC	Regulation of actin dynamics for phagocytic cup formation	REAC:R-HSA-2029482	1.18661e-07	6.92569	116	609	27	10622	VAV3,FCGR1A,IGKV1-33,IGKV1-39,IGKV2D-40,IGKV1D-39,IGKV2D-30,IGKV2D-28,IGKV3D-20,IGKV1D-16,IGKV1D-12,ACTB,IGHV1-46,IGHV3-48,IGHV3-53,IGHV4-59,IGHV1-69,IGHV2-70,IGLV6-57,IGLV1-51,IGLV1-47,IGLV1-44,IGLV7-43,IGLV1-40,IGLV3-27,IGLV3-25,IGLV2-23
REAC	Complement cascade	REAC:R-HSA-166658	2.20456e-07	6.65668	111	609	26	10622	IGKV1-33,IGKV1-39,IGKV2D-40,IGKV1D-39,IGKV2D-30,IGKV2D-28,IGKV3D-20,IGKV1D-16,IGKV1D-12,PROS1,C3AR1,IGHV1-46,IGHV3-48,IGHV3-53,IGHV4-59,IGHV1-69,IGHV2-70,IGLV6-57,IGLV1-51,IGLV1-47,IGLV1-44,IGLV7-43,IGLV1-40,IGLV3-27,IGLV3-25,IGLV2-23
REAC	Binding and Uptake of Ligands by Scavenger Receptors	REAC:R-HSA-2173782	3.11789e-07	6.50614	97	609	24	10622	IGKV1-33,IGKV1-39,IGKV2D-40,IGKV1D-39,IGKV2D-30,IGKV2D-28,IGKV3D-20,IGKV1D-16,IGKV1D-12,IGHV1-46,IGHV3-48,IGHV3-53,IGHV4-59,IGHV1-69,IGHV2-70,IGLV6-57,IGLV1-51,IGLV1-47,IGLV1-44,IGLV7-43,IGLV1-40,IGLV3-27,IGLV3-25,IGLV2-23
REAC	FCGR3A-mediated phagocytosis	REAC:R-HSA-9664422	3.34443e-07	6.47568	113	609	26	10622	VAV3,IGKV1-33,IGKV1-39,IGKV2D-40,IGKV1D-39,IGKV2D-30,IGKV2D-28,IGKV3D-20,IGKV1D-16,IGKV1D-12,ACTB,IGHV1-46,IGHV3-48,IGHV3-53,IGHV4-59,IGHV1-69,IGHV2-70,IGLV6-57,IGLV1-51,IGLV1-47,IGLV1-44,IGLV7-43,IGLV1-40,IGLV3-27,IGLV3-25,IGLV2-23
REAC	Parasite infection	REAC:R-HSA-9664407	3.34443e-07	6.47568	113	609	26	10622	VAV3,IGKV1-33,IGKV1-39,IGKV2D-40,IGKV1D-39,IGKV2D-30,IGKV2D-28,IGKV3D-20,IGKV1D-16,IGKV1D-12,ACTB,IGHV1-46,IGHV3-48,IGHV3-53,IGHV4-59,IGHV1-69,IGHV2-70,IGLV6-57,IGLV1-51,IGLV1-47,IGLV1-44,IGLV7-43,IGLV1-40,IGLV3-27,IGLV3-25,IGLV2-23
REAC	Leishmania phagocytosis	REAC:R-HSA-9664417	3.34443e-07	6.47568	113	609	26	10622	VAV3,IGKV1-33,IGKV1-39,IGKV2D-40,IGKV1D-39,IGKV2D-30,IGKV2D-28,IGKV3D-20,IGKV1D-16,IGKV1D-12,ACTB,IGHV1-46,IGHV3-48,IGHV3-53,IGHV4-59,IGHV1-69,IGHV2-70,IGLV6-57,IGLV1-51,IGLV1-47,IGLV1-44,IGLV7-43,IGLV1-40,IGLV3-27,IGLV3-25,IGLV2-23
REAC	FCERI mediated NF-kB activation	REAC:R-HSA-2871837	1.11214e-06	5.95384	136	609	28	10622	BCL10,IGKV1-33,IGKV1-39,IGKV2D-40,IGKV1D-39,IGKV2D-30,IGKV2D-28,IGKV3D-20,IGKV1D-16,IGKV1D-12,PSMB1,IGHV1-46,IGHV3-48,IGHV3-53,IGHV4-59,IGHV1-69,IGHV2-70,PSMD11,PSME3,IGLV6-57,IGLV1-51,IGLV1-47,IGLV1-44,IGLV7-43,IGLV1-40,IGLV3-27,IGLV3-25,IGLV2-23
REAC	Signaling by the B Cell Receptor (BCR)	REAC:R-HSA-983705	4.80981e-06	5.31787	163	609	30	10622	BCL10,IGKV1-33,IGKV1-39,IGKV2D-40,IGKV1D-39,IGKV2D-30,IGKV2D-28,IGKV3D-20,IGKV1D-16,IGKV1D-12,PSMB1,ORAI2,BLK,IGHV1-46,IGHV3-48,IGHV3-53,IGHV4-59,IGHV1-69,IGHV2-70,PSMD11,PSME3,IGLV6-57,IGLV1-51,IGLV1-47,IGLV1-44,IGLV7-43,IGLV1-40,IGLV3-27,IGLV3-25,IGLV2-23
REAC	Fcgamma receptor (FCGR) dependent phagocytosis	REAC:R-HSA-2029480	9.43108e-06	5.02544	140	609	27	10622	VAV3,FCGR1A,IGKV1-33,IGKV1-39,IGKV2D-40,IGKV1D-39,IGKV2D-30,IGKV2D-28,IGKV3D-20,IGKV1D-16,IGKV1D-12,ACTB,IGHV1-46,IGHV3-48,IGHV3-53,IGHV4-59,IGHV1-69,IGHV2-70,IGLV6-57,IGLV1-51,IGLV1-47,IGLV1-44,IGLV7-43,IGLV1-40,IGLV3-27,IGLV3-25,IGLV2-23
REAC	Innate Immune System	REAC:R-HSA-168249	3.50548e-05	4.45525	1090	609	104	10622	PADI2,BCL10,VAV3,FCGR1A,IGKV1-33,IGKV1-39,IGKV2D-40,IGKV1D-39,IGKV2D-30,IGKV2D-28,IGKV3D-20,IGKV1D-16,IGKV1D-12,ACTR1B,PROS1,DEFB131A,IGF2R,PSMB1,ACTB,RNF216,DBNL,NCF1,DEFB1,DEFA6,DEFA4,DEFA3,DEFA5,DEFB104B,DEFB106B,DEFB105B,CTSB,DEFB136,DEFB135,DEFB134,DEFB130B,DEFB130A,ATP6V0D2,DGAT1,CTSL,CTSV,ALOX5,MAPK8,SFTPA2,SFTPA1,SFTPD,TSPAN14,SLC2A3,C3AR1,CLEC4A,CLEC6A,CLEC4D,CLEC4E,CLEC12A,CLEC7A,OLR1,K…
REAC	Fc epsilon receptor (FCERI) signaling	REAC:R-HSA-2454202	6.39934e-05	4.19386	182	609	30	10622	BCL10,VAV3,IGKV1-33,IGKV1-39,IGKV2D-40,IGKV1D-39,IGKV2D-30,IGKV2D-28,IGKV3D-20,IGKV1D-16,IGKV1D-12,PSMB1,MAPK8,IGHV1-46,IGHV3-48,IGHV3-53,IGHV4-59,IGHV1-69,IGHV2-70,PSMD11,PSME3,IGLV6-57,IGLV1-51,IGLV1-47,IGLV1-44,IGLV7-43,IGLV1-40,IGLV3-27,IGLV3-25,IGLV2-23
REAC	Glucuronidation	REAC:R-HSA-156588	0.000246261	3.6086	25	609	10	10622	UGT2B17,UGT2B15,UGT2B10,UGT2A3,UGT2B7,UGT2B11,UGT2B28,UGT2B4,UGT2A2,UGT2A1
REAC	Anti-inflammatory response favouring Leishmania parasite infection	REAC:R-HSA-9662851	0.0112032	1.95066	221	609	29	10622	FCGR1A,IGKV1-33,IGKV1-39,IGKV2D-40,IGKV1D-39,IGKV2D-30,IGKV2D-28,IGKV3D-20,IGKV1D-16,IGKV1D-12,NPSR1,ADCY1,IGHV1-46,IGHV3-48,IGHV3-53,IGHV4-59,IGHV1-69,IGHV2-70,MC2R,IGLV6-57,IGLV1-51,IGLV1-47,IGLV1-44,IGLV7-43,IGLV1-40,IGLV3-27,IGLV3-25,IGLV2-23,GGT5
REAC	Leishmania parasite growth and survival	REAC:R-HSA-9664433	0.0112032	1.95066	221	609	29	10622	FCGR1A,IGKV1-33,IGKV1-39,IGKV2D-40,IGKV1D-39,IGKV2D-30,IGKV2D-28,IGKV3D-20,IGKV1D-16,IGKV1D-12,NPSR1,ADCY1,IGHV1-46,IGHV3-48,IGHV3-53,IGHV4-59,IGHV1-69,IGHV2-70,MC2R,IGLV6-57,IGLV1-51,IGLV1-47,IGLV1-44,IGLV7-43,IGLV1-40,IGLV3-27,IGLV3-25,IGLV2-23,GGT5
REAC	Phase II - Conjugation of compounds	REAC:R-HSA-156580	0.0154846	1.8101	107	609	18	10622	UGT2B17,UGT2B15,UGT2B10,UGT2A3,UGT2B7,UGT2B11,UGT2B28,UGT2B4,UGT2A2,UGT2A1,SULT1B1,OPLAH,MAT1A,NNMT,SULT1A2,SULT1A4,GSTT2B,GGT5
REAC	Class C/3 (Metabotropic glutamate/pheromone receptors)	REAC:R-HSA-420499	0.0230608	1.63712	39	609	10	10622	TAS2R13,TAS2R14,TAS2R50,TAS2R20,TAS2R19,TAS2R31,TAS2R46,TAS2R43,TAS2R30,TAS2R42
REAC	Melanin biosynthesis	REAC:R-HSA-5662702	0.0236514	1.62614	5	609	4	10622	SLC45A2,TYR,DCT,OCA2
REAC	Immune System	REAC:R-HSA-168256	0.0255543	1.59254	2038	609	155	10622	PADI2,BCL10,VAV3,SEC22B,FCGR1A,H3C13,H3C14,CD8A,CD8B,IGKV1-33,IGKV1-39,IGKV2D-40,IGKV1D-39,IGKV2D-30,IGKV2D-28,IGKV3D-20,IGKV1D-16,IGKV1D-12,ACTR1B,ZAP70,BCL2L11,ANAPC1,TUBA3E,PTPN18,TUBA3D,PROS1,DEFB131A,SEC24D,IGF2R,PSMB1,FBXL18,ACTB,FSCN1,RNF216,TWIST1,UBE2D4,DBNL,CAMK2B,NCF1,POM121C,ORAI2,FBXL13,DEFB1,DEFA6,DEFA4,DEFA3,DEFA5,DEFB104B,DEFB106B,DEFB105B,BLK,CTSB,DEFB136,DEFB135,DEFB134,DEFB130B…
WP	Glucuronidation	WP:WP698	8.68589e-05	4.06119	26	410	10	7562	UGT2B17,UGT2B15,UGT2B10,UGT2A3,UGT2B7,UGT2B11,UGT2B28,UGT2B4,UGT2A2,UGT2A1
WP	16p11.2 proximal deletion syndrome	WP:WP4949	0.00195054	2.70984	76	410	15	7562	IGFBP3,MIR3680-1,MIR3680-2,SPN,QPRT,C16ORF54,ZG16,KIF22,MAZ,PRRT2,PAGR1,MVP,CDIPT,CDIPTOSP,SEZ6L2
WP	15q13.3 copy number variation syndrome	WP:WP4942	0.0473009	1.32513	18	410	6	7562	CHRFAM7A,GOLGA8R,GOLGA8H,OTUD7A,CHRNA7,CCL5
TF	Factor: ER-alpha; motif: TGACCYN; match class: 1	TF:M03547_1	0.000341466	3.46665	749	1138	79	19917	ARHGEF19,PADI4,FNDC7,MRPL35,MRPS5,PROM2,DUSP2,FBLN7,RABL2A,TUBA3E,CFC1B,CFC1,ZNF717,TAF11L14,FSCN1,CAMK2B,LRWD1,RASA4B,RASA4,FAM185A,PLEC,PPP1R16A,GPT,TRPM3,NAA35,NUTM2F,ZNF782,NUTM2G,WASHC2C,MSMB,ANTXRL,FRMPD2,ARHGAP22,WASHC2A,ASAH2,SFTPA1,NUTM2B,NUTM2E,DENND5B,ETFBKMT,ZNF140,RNASE2,RNASE13,ARHGEF40,GOLGA6L9,ALPK3,VWA3A,SULT1A2,SLC6A2,HEATR9,LYZL6,TBC1D3B,TBC1D3I,TBC1D3G,TBC1D3H,TBC1D3F,TBC1D3K,…
TF	Factor: NR1B2; motif: RAGGTCATGACCTN; match class: 1	TF:M11803_1	0.00211708	2.67426	930	1138	90	19917	PRPF38B,H4C14,H4C15,RMND5A,PROM2,TMEM127,CIAO1,CFC1B,CFC1,USP17L11,USP17L12,USP17L13,USP17L15,USP17L17,USP17L18,USP17L19,USP17L20,USP17L21,USP17L22,USP17L23,USP17L5,TAF11L12,RXFP3,CCZ1,PMS2,TWIST1,YKT6,NPC1L1,DDX56,POM121C,DEFA6,PARP10,SPATC1,EXOSC4,WDR97,CPSF1,GDF10,FAM25C,ARHGAP22,SFTPA2,DHCR7,FAM90A1,SOX1,SLC39A2,RNASE7,GOLGA6L10,GOLGA6L9,ZSCAN2,CRYM,KIF22,CCL4,TBC1D3B,CCL4L2,TBC1D3I,TBC1D3G,T…
TF	Factor: Tbx5; motif: TNAGGTGTKV; match class: 1	TF:M01020_1	0.00282491	2.549	4194	1138	306	19917	CPLANE2,FBXO42,SPATA21,NBPF1,PADI2,DNAI3,C1ORF52,DDAH1,ZNHIT6,SLC25A24,AKNAD1,GJA5,NBPF11,NUDT4B,H4C14,H4C15,BOLA1,SV2A,RNF103,CD8B,FABP1,ZNF2,KCNIP3,TRIM43B,ANKRD36C,TMEM127,C2ORF92,ZAP70,CD8B2,NPHP1,ACOXL,FBLN7,ZC3H6,TTL,RAB6C,POTEF,POTEI,POTEJ,GPR148,SMIM39,POTEE,RAB6D,FRG2C,PROS1,STX19,TMCC1,ALG1L2,COL6A5,FAM90A26,USP17L10,USP17L11,USP17L12,USP17L13,USP17L15,USP17L17,USP17L18,USP17L19,USP17L2…
TF	Factor: ER-alpha; motif: TGACCYN	TF:M03547	0.00299308	2.52388	4761	1138	341	19917	ARHGEF19,MFAP2,ATP13A2,SDHB,PADI1,PADI3,PADI4,VAV3,SLC25A24,FNDC7,ACP6,NBPF11,NBPF14,PDE4DIP,H3C13,SV2A,MRPL35,CHMP3,RNF103-CHMP3,RMND5A,FABP1,THNSL2,MRPS5,PROM2,ANKRD36C,GPAT2,ASTL,DUSP2,ITPRIPL1,ANKRD36B,UXS1,NPHP1,MTLN,FBLN7,SLC20A1,RABL2A,POTEF,SMPD4,MZT2B,TUBA3E,CCDC115,IMP4,CFC1B,CFC1,FAM168B,PLEKHB2,MZT2A,TUBA3D,ZNF717,TRH,COL6A6,USP17L10,USP17L11,USP17L12,USP17L13,USP17L15,USP17L17,USP17L…
TF	Factor: RARA; motif: GAGGTCAAAAGGTCAAKK	TF:M08018	0.00317205	2.49866	4780	1138	342	19917	SZRD1,NECAP2,CROCC,MFAP2,SDHB,PADI3,DNAI3,HENMT1,PRPF38B,AKNAD1,SEC22B,ACP6,NUDT4B,NBPF9,MTMR11,MRPL35,RNF103,CD8A,CD8B,SMYD1,FABP1,THNSL2,MRPS5,KCNIP3,FAHD2A,STARD7,TMEM127,CIAO1,NCAPH,COX5B,C2ORF92,VWA3B,ECRG4,RGPD3,CD8B2,ACOXL,POLR1B,CHCHD5,CCDC74B,TUBA3E,IMP4,PTPN18,CFC1B,CFC1,TUBA3D,CCDC74A,ZNF717,STX19,TMCC1,ALG1L2,COL6A6,FAM90A26,YTHDC1,UGT2B17,UGT2B15,UGT2B10,UGT2B7,UGT2B11,UGT2B28,UGT2B4…
TF	Factor: AML2; motif: TGTGGTNNN	TF:M07372	0.00426011	2.37058	576	1138	62	19917	BOLA1,FAHD2A,FAHD2B,PAX8,RABL2A,GPR148,UGT2B17,UGT2B15,UGT2B10,UGT2B11,UGT2B28,FRMD1,DLL1,PMS2,AIMP2,POLD2,UPK3BL2,UPK3BL1,MYOM2,ATP6V0D2,ZNF707,FAM83H,IQANK1,PARP10,GPAA1,VPS28,TONSL,ARHGAP39,TRPM3,C9ORF64,SLC2A3,PRB3,PRB4,PRB1,NPIPA5,DNAH3,ZP2,OTOA,NPIPB4,NPIPB6,EIF3CL,EIF3C,NPIPB9,LAT,NPIPB11,BOLA2-SMG1P6,SLX1B,VAC14,HEATR9,LYZL6,CCL14,CCL3L3,CCDC200,ETV4,ZNF382,ZNF461,ZNF781,MEGF8,DEFB123,FAM…
TF	Factor: Tal-1; motif: TCCAKCTGNY; match class: 1	TF:M00993_1	0.00531714	2.27432	161	1138	26	19917	H3C13,UPK3BL2,DEFA6,GFUS,CCDC166,EIF5AL1,C17ORF50,TBC1D3B,TBC1D3I,TBC1D3G,TBC1D3H,TBC1D3F,TBC1D3K,TBC1D3L,TBC1D3D,TBC1D3C,SOST,KRTAP10-1,KRTAP10-2,KRTAP10-3,KRTAP10-8,KRTAP10-9,KRTAP10-10,KRTAP10-11,KRTAP12-3,KRTAP12-2
TF	Factor: MafG; motif: CMATGACTCAGCAGA; match class: 1	TF:M07048_1	0.00839677	2.07589	1571	1138	133	19917	SPATA21,MFAP2,PADI4,FAM102B,PPIAL4G,NOTCH2NLC,REEP1,TRIM43B,TRIM43,ITPRIPL1,ZAP70,BUB1,TMEM87B,RABL2A,CFC1B,CFC1,GPR148,SMIM39,DHFR2,NSUN3,LSAMP,ALG1L2,USP17L12,USP17L13,USP17L17,USP17L20,USP17L21,USP17L22,USP17L5,SULT1B1,SEC24D,TAF11L2,TAF11L3,TAF11L4,TAF11L5,TAF11L6,TAF11L9,TAF11L11,TAF11L12,TAF11L13,MCCC2,SLC22A1,LPA,PLG,DLL1,PSMB1,FOXL3,RNF216,ANKRD61,HDAC9,AEBP1,NPC1L1,ZNF722P,ZNF727,PRKRIP1…
TF	Factor: NR1B2; motif: RAGGTCATGACCTN	TF:M11803	0.00846157	2.07255	3243	1138	243	19917	NBPF1,CROCC,MFAP2,PADI3,SYDE2,PRPF38B,ACP6,PDE4DIP,H4C14,H4C15,SV2A,RMND5A,CD8A,KRCC1,PROM2,TMEM127,CIAO1,NCAPH,COX5B,ACTR1B,LIMS3,BUB1,TTL,CBWD2,FOXD4L1,RABL2A,CCDC74B,CFC1B,CFC1,POTEE,CCDC74A,FAM90A26,USP17L11,USP17L12,USP17L13,USP17L15,USP17L17,USP17L18,USP17L19,USP17L20,USP17L21,USP17L22,USP17L23,USP17L5,TAF11L12,RXFP3,KIF25,FAM120B,FSCN1,OCM,CCZ1,PMS2,AIMP2,CYTH3,TWIST1,PDE1C,GCK,YKT6,NUDCD3…
TF	Factor: NR1B2; motif: RAGGTCRTGACCTY	TF:M11800	0.0181959	1.74003	3768	1138	274	19917	SZRD1,CROCC,MFAP2,SDHB,PADI3,SYDE2,PRPF38B,ACP6,PDE4DIP,H4C14,H4C15,SV2A,RMND5A,CD8A,KRCC1,SMYD1,MRPS5,PROM2,ADRA2B,TMEM127,CIAO1,NCAPH,COX5B,C2ORF92,RGPD3,BUB1,FOXD4L1,RABL2A,CCDC74B,CFC1B,CFC1,POTEE,TUBA3D,CCDC74A,DHFR2,NSUN3,ALG1L2,FAM90A26,USP17L11,USP17L12,USP17L13,USP17L15,USP17L17,USP17L18,USP17L19,USP17L20,USP17L21,USP17L22,USP17L23,USP17L5,PRSS12,TAF11L11,TAF11L12,RXFP3,KIF25,FSCN1,RNF21…
TF	Factor: RAR-gamma; motif: RAGGTCATGACCTY	TF:M11807	0.0332679	1.47797	2078	1138	164	19917	NBPF1,CROCC,MFAP2,PADI3,PRPF38B,PDE4DIP,H4C14,H4C15,SV2A,RMND5A,CD8A,KRCC1,PROM2,TMEM127,CIAO1,COX5B,ACTR1B,BUB1,TTL,FOXD4L1,CCDC74B,POTEE,CCDC74A,TAF11L12,ADAMTS12,RXFP3,SLC22A1,FAM120B,FSCN1,OCM,CCZ1,PMS2,CYTH3,TWIST1,PDE1C,YKT6,NUDCD3,NPC1L1,DDX56,NCF1,POM121C,SH2B2,UPK3BL2,UPK3BL1,DEFB106B,DEFB105B,CA3,ZNF707,PARP10,SPATC1,EXOSC4,WDR97,CPSF1,SLC39A4,TONSL,PPP1R16A,MFSD3,C8ORF82,FOXD4L5,PTPDC1…
TF	Factor: CREB3; motif: NTGCCACGTCAYCN	TF:M04207	0.0418064	1.37876	48	1138	12	19917	USP17L11,USP17L12,USP17L13,USP17L15,USP17L17,USP17L18,USP17L19,USP17L20,USP17L21,USP17L22,USP17L23,USP17L5
TF	Factor: CREB1; motif: NNTGACGTCANN	TF:M09804	0.044512	1.35152	4669	1138	327	19917	CPLANE2,FBXO42,SZRD1,NECAP2,CROCC,MFAP2,SDHB,PADI1,DNAI3,COL24A1,STXBP3,PPIAL4A,ACP6,GJA8,PPIAL4G,NBPF14,NUDT4B,NBPF9,NBPF19,PPIAL4C,H3C14,SF3B4,REEP1,CHMP3,CD8A,RGPD1,SMYD1,THNSL2,ZNF514,PROM2,KCNIP3,FAHD2A,ANKRD36C,ASTL,ITPRIPL1,NCAPH,FAHD2B,COX5B,ACTR1B,C2ORF92,ZAP70,MALL,CHCHD5,CBWD2,FOXD4L1,SLC35F5,RAB6C,IMP4,GPR148,FAM168B,PLEKHB2,RAB6D,STX19,DHFR2,NSUN3,TMCC1,TRH,ALG1L2,FAM90A26,YTHDC1,UGT…
TF	Factor: CREB1; motif: NNTGACGTCANN; match class: 1	TF:M09804_1	0.044512	1.35152	4669	1138	327	19917	CPLANE2,FBXO42,SZRD1,NECAP2,CROCC,MFAP2,SDHB,PADI1,DNAI3,COL24A1,STXBP3,PPIAL4A,ACP6,GJA8,PPIAL4G,NBPF14,NUDT4B,NBPF9,NBPF19,PPIAL4C,H3C14,SF3B4,REEP1,CHMP3,CD8A,RGPD1,SMYD1,THNSL2,ZNF514,PROM2,KCNIP3,FAHD2A,ANKRD36C,ASTL,ITPRIPL1,NCAPH,FAHD2B,COX5B,ACTR1B,C2ORF92,ZAP70,MALL,CHCHD5,CBWD2,FOXD4L1,SLC35F5,RAB6C,IMP4,GPR148,FAM168B,PLEKHB2,RAB6D,STX19,DHFR2,NSUN3,TMCC1,TRH,ALG1L2,FAM90A26,YTHDC1,UGT…
TF	Factor: PRDM16; motif: KGGTCATRACCM; match class: 1	TF:M05946_1	0.0451574	1.34527	2303	1138	178	19917	CROCC,PADI1,AMY2B,H4C14,H4C15,SV2A,MRPL35,RMND5A,KRCC1,SMYD1,MAL,PROM2,TMEM127,CIAO1,TMEM131,RGPD3,MALL,FOXD4L1,POTEF,USP17L11,USP17L12,USP17L13,USP17L15,USP17L17,USP17L18,USP17L19,USP17L20,USP17L21,USP17L22,USP17L23,USP17L5,TMPRSS11B,TAF11L11,TAF11L12,IGF2R,FRMD1,FSCN1,RNF216,CCZ1,PMS2,TWIST1,FERD3L,STK17A,URGCP,NPC1L1,DDX56,ZNF722P,NCF1,SPDYE5,ORAI2,DEFA6,FDFT1,CA3,GFUS,ZNF707,CCDC166,WDR97,SLC…
HPA	testis; elongated or late spermatids[High]	HPA:0570753	0.0103538	1.9849	622	570	56	10877	H3C13,H3C14,H2AC20,OTUD7B,FAHD2A,FAHD2B,COX5B,PSMB1,RSPH10B,PGAM2,SPDYE5,SPDYE6,ALKBH4,SPDYE2,SPDYE2B,SHARPIN,TMEM249,UBQLN1,GOLM1,SPATA31E1,CDC14B,ZMIZ1,SLC2A14,SLC2A3,NEK5,TPPP2,FSCB,NPIPB6,NPIPB7,NPIPB9,TUFM,MAZ,LRRC37B,LYZL6,TBC1D3B,TBC1D3I,TBC1D3G,TBC1D3H,TBC1D3K,TBC1D3L,TBC1D3D,TBC1D3C,BECN1,LRRC37A,LRRC37A2,WDR62,LIPE,TEX101,IRGC,TSKS,IL4I1,MYBPC2,SLC7A4,RIMBP3B,RIMBP3C,PRAME
HPA	testis; elongated or late spermatids[竕･Medium]	HPA:0570752	0.0112348	1.94943	1454	570	109	10877	PADI2,DNAI3,BCL9,H3C13,H3C14,H2AC20,OTUD7B,REEP1,MRPS5,PROM2,FAHD2A,FAHD2B,COX5B,PLEKHB2,METTL14,PSMB1,RSPH10B,PGAM2,RCC1L,POM121C,SPDYE5,HIP1,SPDYE6,ALKBH4,LRWD1,SPDYE2,SPDYE2B,ZNF707,FAM83H,SHARPIN,MROH1,TMEM249,UBQLN1,GKAP1,AGTPBP1,GOLM1,SPATA31E1,CDC14B,ZMIZ1,ANXA11,DYDC2,NAALAD2,REXO2,SLC2A14,SLC2A3,PZP,GABARAPL1,YBX3,NEK5,EDDM3A,TPPP2,RPGRIP1,FSCB,PDXDC1,NPIPA5,NPIPA7,NPIPA8,NPIPB3,NPIPB4,U…
CORUM	IGF2R-PLAUR-PLG complex	CORUM:7107	0.0498419	1.30241	3	168	3	3627	IGF2R,PLG,PLAUR
HP	Bicuspid aortic valve	HP:0001647	0.0014759	2.83094	86	229	17	4511	SLC25A24,GJA5,GJA8,ACTB,CLIP2,GTF2IRD1,GTF2I,GATA4,FDFT1,PUF60,HNRNPK,PRKG1,NADSYN1,MFAP5,MYH11,MMP2,KANSL1
HP	Abnormal aortic valve cusp morphology	HP:0031567	0.0017524	2.75637	87	229	17	4511	SLC25A24,GJA5,GJA8,ACTB,CLIP2,GTF2IRD1,GTF2I,GATA4,FDFT1,PUF60,HNRNPK,PRKG1,NADSYN1,MFAP5,MYH11,MMP2,KANSL1

## Sheet: 180min
source	term_name	term_id	adjusted_p_value	negative_log10_of_adjusted_p_value	term_size	query_size	intersection_size	effective_domain_size	intersections
GO:MF	bitter taste receptor activity	GO:0033038	1.11608e-08	7.9523	20	936	12	18679	TAS2R7,TAS2R8,TAS2R9,TAS2R10,TAS2R13,TAS2R14,TAS2R50,TAS2R20,TAS2R31,TAS2R46,TAS2R43,TAS2R30
GO:MF	taste receptor activity	GO:0008527	6.4678e-07	6.18924	26	936	12	18679	TAS2R7,TAS2R8,TAS2R9,TAS2R10,TAS2R13,TAS2R14,TAS2R50,TAS2R20,TAS2R31,TAS2R46,TAS2R43,TAS2R30
GO:MF	carbohydrate binding	GO:0030246	2.88837e-05	4.53935	277	936	37	18679	GCK,FBP1,SFTPA2,SFTPA1,SFTPD,CLEC4A,CLEC6A,CLEC4D,CLEC4E,KLRG1,KLRB1,CLEC2D,CLECL1,CD69,KLRF1,CLEC2B,KLRF2,CLEC2A,CLEC12A,CLEC1B,CLEC12B,CLEC9A,CLEC1A,CLEC7A,OLR1,KLRD1,KLRK1,KLRC3,KLRC2,KLRC1,NOMO1,NOMO2,ZG16,CDIPT,MRC2,COLEC12,SIGLEC11
GO:MF	CCR chemokine receptor binding	GO:0048020	3.06907e-05	4.51299	48	936	14	18679	CCL26,CCL24,DEFB130B,DEFB130A,CCL5,CCL16,CCL14,CCL15,CCL23,CCL18,CCL3,CCL4,CCL3L3,CCL4L2
GO:MF	chemokine activity	GO:0008009	0.000310172	3.5084	49	936	13	18679	CCL26,CCL24,CCL5,CCL16,CCL14,CCL15-CCL14,CCL15,CCL23,CCL18,CCL3,CCL4,CCL3L3,CCL4L2
GO:MF	chemokine receptor binding	GO:0042379	0.00122411	2.91218	72	936	15	18679	CCL26,CCL24,DEFB130B,DEFB130A,CCL5,CCL16,CCL14,CCL15-CCL14,CCL15,CCL23,CCL18,CCL3,CCL4,CCL3L3,CCL4L2
GO:MF	IgG binding	GO:0019864	0.00151137	2.82063	10	936	6	18679	FCER1G,FCGR2A,FCGR3A,FCGR3B,FCGR2B,FCGRT
GO:MF	ribonuclease A activity	GO:0004522	0.00344326	2.46303	4	936	4	18679	RNASE4,RNASE1,RNASE2,RNASE8
GO:MF	antigen binding	GO:0003823	0.0369309	1.43261	163	936	21	18679	IGKV2-30,IGKV1-33,IGKV1-39,IGKV2D-40,IGKV1D-39,IGKV2D-28,IGKV1D-16,IGKV1D-12,KLRD1,KLRC2,IGHV1OR15-9,IGHV3OR15-7,IGLV6-57,IGLV1-51,IGLV1-47,IGLV1-44,IGLV7-43,IGLV1-40,IGLV3-27,IGLV3-25,IGLV2-23
GO:MF	MHC class I protein complex binding	GO:0023024	0.0476104	1.3223	6	936	4	18679	CD8A,KLRD1,KLRC2,KLRC1
GO:MF	CCR1 chemokine receptor binding	GO:0031726	0.0476104	1.3223	6	936	4	18679	CCL5,CCL23,CCL3,CCL4
GO:BP	adaptive immune response	GO:0002250	1.77765e-08	7.75015	715	934	82	18123	BCL10,FCER1G,FCGR2B,CD8A,CD8B,IGKV1-27,IGKV2-28,IGKV2-30,IGKV1-33,IGKV1-37,IGKV1-39,IGKV2-40,IGKV2D-40,IGKV1D-39,IGKV1D-37,IGKV2D-30,IGKV2D-29,IGKV2D-28,IGKV2D-26,IGKV2D-24,IGKV6D-21,IGKV3D-20,IGKV6D-41,IGKV1D-17,IGKV1D-16,IGKV3D-15,IGKV1D-13,IGKV1D-12,IGKV3D-11,IGKV1D-42,IGKV1D-43,IGKV1D-8,IGKV3D-7,ZAP70,CD8B2,DBNL,CTSL,MARCHF8,PRKG1,SHLD2,CLEC4A,CLEC6A,CLEC4D,KLRD1,KLRK1,KLRC2,KLRC1,IGHV1OR15-9…
GO:BP	opsonization	GO:0008228	4.84486e-08	7.31472	69	934	21	18123	IGKV2-28,IGKV2-30,IGKV1-33,IGKV1-39,IGKV2D-40,IGKV1D-39,IGKV2D-30,IGKV2D-28,IGKV3D-20,IGKV1D-16,IGKV1D-12,SFTPA1,IGLV6-57,IGLV1-51,IGLV1-47,IGLV1-44,IGLV7-43,IGLV1-40,IGLV3-27,IGLV3-25,IGLV2-23
GO:BP	immune response	GO:0006955	1.71983e-07	6.76451	2544	934	202	18123	BCL10,VAV3,STXBP3,FCER1G,APOA2,FCGR2A,HSPA6,FCGR3A,FCGR3B,FCGR2B,FCRLB,CD8A,CD8B,IGKV3OR2-268,IGKV1-27,IGKV2-28,IGKV2-30,IGKV1-33,IGKV1-37,IGKV1-39,IGKV2-40,IGKV2D-40,IGKV1D-39,IGKV1D-37,IGKV2D-30,IGKV2D-29,IGKV2D-28,IGKV2D-26,IGKV2D-24,IGKV6D-21,IGKV3D-20,IGKV6D-41,IGKV1D-17,IGKV1D-16,IGKV3D-15,IGKV1D-13,IGKV1D-12,IGKV3D-11,IGKV1D-42,IGKV1D-43,IGKV1D-8,IGKV3D-7,TRIM43B,TRIM43,ACTR1B,ZAP70,CD8B2,…
GO:BP	regulation of complement activation	GO:0030449	3.69361e-06	5.43255	110	934	24	18123	IGKV2-28,IGKV2-30,IGKV1-33,IGKV1-39,IGKV2D-40,IGKV1D-39,IGKV2D-30,IGKV2D-28,IGKV3D-20,IGKV1D-16,IGKV1D-12,PROS1,C3AR1,A2M,CD19,IGLV6-57,IGLV1-51,IGLV1-47,IGLV1-44,IGLV7-43,IGLV1-40,IGLV3-27,IGLV3-25,IGLV2-23
GO:BP	detection of chemical stimulus involved in sensory perception of bitter taste	GO:0001580	1.47192e-05	4.83212	40	934	14	18123	TAS2R7,TAS2R8,TAS2R9,TAS2R10,TAS2R13,TAS2R14,TAS2R50,TAS2R20,TAS2R19,TAS2R31,TAS2R46,TAS2R43,TAS2R30,TAS2R42
GO:BP	Fc-gamma receptor signaling pathway	GO:0038094	1.79933e-05	4.74489	137	934	26	18123	VAV3,FCER1G,FCGR2A,FCGR3A,FCGR2B,IGKV2-28,IGKV2-30,IGKV1-33,IGKV1-39,IGKV2D-40,IGKV1D-39,IGKV2D-30,IGKV2D-28,IGKV3D-20,IGKV1D-16,IGKV1D-12,ACTB,IGLV6-57,IGLV1-51,IGLV1-47,IGLV1-44,IGLV7-43,IGLV1-40,IGLV3-27,IGLV3-25,IGLV2-23
GO:BP	Fc receptor mediated stimulatory signaling pathway	GO:0002431	3.37099e-05	4.47224	141	934	26	18123	VAV3,FCER1G,FCGR2A,FCGR3A,FCGR2B,IGKV2-28,IGKV2-30,IGKV1-33,IGKV1-39,IGKV2D-40,IGKV1D-39,IGKV2D-30,IGKV2D-28,IGKV3D-20,IGKV1D-16,IGKV1D-12,ACTB,IGLV6-57,IGLV1-51,IGLV1-47,IGLV1-44,IGLV7-43,IGLV1-40,IGLV3-27,IGLV3-25,IGLV2-23
GO:BP	peptide cross-linking	GO:0018149	3.72825e-05	4.4285	96	934	21	18123	FCGR3A,IGKV2-28,IGKV2-30,IGKV1-33,IGKV1-39,IGKV2D-40,IGKV1D-39,IGKV2D-30,IGKV2D-28,IGKV3D-20,IGKV1D-16,IGKV1D-12,IGLV6-57,IGLV1-51,IGLV1-47,IGLV1-44,IGLV7-43,IGLV1-40,IGLV3-27,IGLV3-25,IGLV2-23
GO:BP	phagocytosis, recognition	GO:0006910	4.2832e-05	4.36823	133	934	25	18123	IGKV2-28,IGKV2-30,IGKV1-33,IGKV1-39,IGKV2D-40,IGKV1D-39,IGKV2D-30,IGKV2D-28,IGKV3D-20,IGKV1D-16,IGKV1D-12,SFTPA1,CLEC7A,IGHV1OR15-9,IGHV3OR15-7,COLEC12,IGLV6-57,IGLV1-51,IGLV1-47,IGLV1-44,IGLV7-43,IGLV1-40,IGLV3-27,IGLV3-25,IGLV2-23
GO:BP	regulation of humoral immune response	GO:0002920	5.01238e-05	4.29996	134	934	25	18123	FCGR2B,IGKV2-28,IGKV2-30,IGKV1-33,IGKV1-39,IGKV2D-40,IGKV1D-39,IGKV2D-30,IGKV2D-28,IGKV3D-20,IGKV1D-16,IGKV1D-12,PROS1,C3AR1,A2M,CD19,IGLV6-57,IGLV1-51,IGLV1-47,IGLV1-44,IGLV7-43,IGLV1-40,IGLV3-27,IGLV3-25,IGLV2-23
GO:BP	immune response-regulating cell surface receptor signaling pathway involved in phagocytosis	GO:0002433	5.85578e-05	4.23242	135	934	25	18123	VAV3,FCGR2A,FCGR3A,FCGR2B,IGKV2-28,IGKV2-30,IGKV1-33,IGKV1-39,IGKV2D-40,IGKV1D-39,IGKV2D-30,IGKV2D-28,IGKV3D-20,IGKV1D-16,IGKV1D-12,ACTB,IGLV6-57,IGLV1-51,IGLV1-47,IGLV1-44,IGLV7-43,IGLV1-40,IGLV3-27,IGLV3-25,IGLV2-23
GO:BP	Fc-gamma receptor signaling pathway involved in phagocytosis	GO:0038096	5.85578e-05	4.23242	135	934	25	18123	VAV3,FCGR2A,FCGR3A,FCGR2B,IGKV2-28,IGKV2-30,IGKV1-33,IGKV1-39,IGKV2D-40,IGKV1D-39,IGKV2D-30,IGKV2D-28,IGKV3D-20,IGKV1D-16,IGKV1D-12,ACTB,IGLV6-57,IGLV1-51,IGLV1-47,IGLV1-44,IGLV7-43,IGLV1-40,IGLV3-27,IGLV3-25,IGLV2-23
GO:BP	sensory perception of bitter taste	GO:0050913	6.00975e-05	4.22114	44	934	14	18123	TAS2R7,TAS2R8,TAS2R9,TAS2R10,TAS2R13,TAS2R14,TAS2R50,TAS2R20,TAS2R19,TAS2R31,TAS2R46,TAS2R43,TAS2R30,TAS2R42
GO:BP	detection of chemical stimulus involved in sensory perception of taste	GO:0050912	0.00011386	3.94363	46	934	14	18123	TAS2R7,TAS2R8,TAS2R9,TAS2R10,TAS2R13,TAS2R14,TAS2R50,TAS2R20,TAS2R19,TAS2R31,TAS2R46,TAS2R43,TAS2R30,TAS2R42
GO:BP	transcription preinitiation complex assembly	GO:0070897	0.000367016	3.43532	50	934	14	18123	LINC02218,TAF11L2,TAF11L3,TAF11L4,TAF11L5,TAF11L6,TAF11L9,TAF11L11,TAF11L12,TAF11L13,TAF11L14,BDP1,RRN3,SMARCB1
GO:BP	monocyte chemotaxis	GO:0002548	0.000540069	3.26755	67	934	16	18123	CCL26,CCL24,GREM1,CCL5,CCL16,CCL14,CCL15,CCL23,CCL18,CCL3,CCL4,CCL3L3,CCL4L2,RPS19,CXCL17,DEFB124
GO:BP	immune system process	GO:0002376	0.00177198	2.75154	3438	934	236	18123	BCL10,VAV3,STXBP3,FCER1G,APOA2,FCGR2A,HSPA6,FCGR3A,FCGR3B,FCGR2B,FCRLB,CD8A,CD8B,IGKV3OR2-268,IGKV1-27,IGKV2-28,IGKV2-30,IGKV1-33,IGKV1-37,IGKV1-39,IGKV2-40,IGKV2D-40,IGKV1D-39,IGKV1D-37,IGKV2D-30,IGKV2D-29,IGKV2D-28,IGKV2D-26,IGKV2D-24,IGKV6D-21,IGKV3D-20,IGKV6D-41,IGKV1D-17,IGKV1D-16,IGKV3D-15,IGKV1D-13,IGKV1D-12,IGKV3D-11,IGKV1D-42,IGKV1D-43,IGKV1D-8,IGKV3D-7,TRIM43B,TRIM43,ACTR1B,ZAP70,NCK2,C…
GO:BP	leukocyte migration	GO:0050900	0.00264496	2.57758	511	934	53	18123	VAV3,FCER1G,IGKV2-28,IGKV2-30,IGKV1-33,IGKV1-39,IGKV2D-40,IGKV1D-39,IGKV2D-30,IGKV2D-28,IGKV3D-20,IGKV1D-16,IGKV1D-12,ZAP70,MERTK,PROS1,CCL26,CCL24,SFTPD,C3AR1,OLR1,KLRK1,GREM1,SPN,MMP28,CCL5,CCL16,CCL14,CCL15,CCL23,CCL18,CCL3,CCL4,CCL3L3,CCL4L2,ITGB3,RPS19,CXCL17,CD177,DEFB124,CRKL,IGLV6-57,VPREB1,IGLV1-51,IGLV1-47,IGLV1-44,IGLV7-43,IGLV1-40,IGLV3-27,IGLV3-25,IGLV2-23,VPREB3,MIF
GO:BP	complement activation	GO:0006956	0.00399051	2.39897	178	934	26	18123	IGKV2-28,IGKV2-30,IGKV1-33,IGKV1-39,IGKV2D-40,IGKV1D-39,IGKV2D-30,IGKV2D-28,IGKV3D-20,IGKV1D-16,IGKV1D-12,PROS1,C3AR1,A2M,IGHV1OR15-9,IGHV3OR15-7,CD19,IGLV6-57,IGLV1-51,IGLV1-47,IGLV1-44,IGLV7-43,IGLV1-40,IGLV3-27,IGLV3-25,IGLV2-23
GO:BP	Fc-epsilon receptor signaling pathway	GO:0038095	0.00399184	2.39883	167	934	25	18123	BCL10,VAV3,FCER1G,IGKV2-28,IGKV2-30,IGKV1-33,IGKV1-39,IGKV2D-40,IGKV1D-39,IGKV2D-30,IGKV2D-28,IGKV3D-20,IGKV1D-16,IGKV1D-12,LAT,PSMD11,IGLV6-57,IGLV1-51,IGLV1-47,IGLV1-44,IGLV7-43,IGLV1-40,IGLV3-27,IGLV3-25,IGLV2-23
GO:BP	inflammatory response to antigenic stimulus	GO:0002437	0.00561617	2.25056	251	934	32	18123	FCGR2A,FCGR3A,FCGR2B,IGKV2-28,IGKV2-30,IGKV1-33,IGKV1-39,IGKV2D-40,IGKV1D-39,IGKV2D-30,IGKV2D-28,IGKV3D-20,IGKV1D-16,IGKV1D-12,IL36B,IL36RN,IL1F10,IL1RN,NPSR1,GPR20,IGLV6-57,IGLV1-51,IGLV1-47,IGLV1-44,IGLV7-43,IGLV1-40,IGLV3-27,IGLV3-25,IGLV2-23,GGT5,ADORA2A,GGT1
GO:BP	RNA polymerase II preinitiation complex assembly	GO:0051123	0.0056349	2.24911	38	934	11	18123	LINC02218,TAF11L2,TAF11L3,TAF11L4,TAF11L5,TAF11L6,TAF11L9,TAF11L11,TAF11L12,TAF11L13,TAF11L14
GO:BP	negative regulation of inflammatory response to antigenic stimulus	GO:0002862	0.00687861	2.1625	206	934	28	18123	FCGR2A,FCGR3A,FCGR2B,IGKV2-28,IGKV2-30,IGKV1-33,IGKV1-39,IGKV2D-40,IGKV1D-39,IGKV2D-30,IGKV2D-28,IGKV3D-20,IGKV1D-16,IGKV1D-12,NPSR1,GPR20,IGLV6-57,IGLV1-51,IGLV1-47,IGLV1-44,IGLV7-43,IGLV1-40,IGLV3-27,IGLV3-25,IGLV2-23,GGT5,ADORA2A,GGT1
GO:BP	complement activation, classical pathway	GO:0006958	0.00740951	2.13021	140	934	22	18123	IGKV2-28,IGKV2-30,IGKV1-33,IGKV1-39,IGKV2D-40,IGKV1D-39,IGKV2D-30,IGKV2D-28,IGKV3D-20,IGKV1D-16,IGKV1D-12,IGHV1OR15-9,IGHV3OR15-7,IGLV6-57,IGLV1-51,IGLV1-47,IGLV1-44,IGLV7-43,IGLV1-40,IGLV3-27,IGLV3-25,IGLV2-23
GO:BP	cellular glucuronidation	GO:0052695	0.00919283	2.03655	20	934	8	18123	UGT2B17,UGT2B15,UGT2B7,UGT2B11,UGT2B28,UGT2B4,UGT2A2,UGT2A1
GO:BP	humoral immune response mediated by circulating immunoglobulin	GO:0002455	0.00964502	2.0157	153	934	23	18123	FCGR2B,IGKV2-28,IGKV2-30,IGKV1-33,IGKV1-39,IGKV2D-40,IGKV1D-39,IGKV2D-30,IGKV2D-28,IGKV3D-20,IGKV1D-16,IGKV1D-12,IGHV1OR15-9,IGHV3OR15-7,IGLV6-57,IGLV1-51,IGLV1-47,IGLV1-44,IGLV7-43,IGLV1-40,IGLV3-27,IGLV3-25,IGLV2-23
GO:BP	sensory perception of taste	GO:0050909	0.0168957	1.77222	67	934	14	18123	TAS2R7,TAS2R8,TAS2R9,TAS2R10,TAS2R13,TAS2R14,TAS2R50,TAS2R20,TAS2R19,TAS2R31,TAS2R46,TAS2R43,TAS2R30,TAS2R42
GO:BP	regulation of inflammatory response to antigenic stimulus	GO:0002861	0.0247298	1.60678	220	934	28	18123	FCGR2A,FCGR3A,FCGR2B,IGKV2-28,IGKV2-30,IGKV1-33,IGKV1-39,IGKV2D-40,IGKV1D-39,IGKV2D-30,IGKV2D-28,IGKV3D-20,IGKV1D-16,IGKV1D-12,NPSR1,GPR20,IGLV6-57,IGLV1-51,IGLV1-47,IGLV1-44,IGLV7-43,IGLV1-40,IGLV3-27,IGLV3-25,IGLV2-23,GGT5,ADORA2A,GGT1
GO:BP	immunoglobulin mediated immune response	GO:0016064	0.0269577	1.56932	221	934	28	18123	BCL10,FCER1G,FCGR2B,IGKV2-28,IGKV2-30,IGKV1-33,IGKV1-39,IGKV2D-40,IGKV1D-39,IGKV2D-30,IGKV2D-28,IGKV3D-20,IGKV1D-16,IGKV1D-12,SHLD2,IGHV1OR15-9,IGHV3OR15-7,CD19,THOC1,IGLV6-57,IGLV1-51,IGLV1-47,IGLV1-44,IGLV7-43,IGLV1-40,IGLV3-27,IGLV3-25,IGLV2-23
GO:BP	B cell mediated immunity	GO:0019724	0.0347845	1.45861	224	934	28	18123	BCL10,FCER1G,FCGR2B,IGKV2-28,IGKV2-30,IGKV1-33,IGKV1-39,IGKV2D-40,IGKV1D-39,IGKV2D-30,IGKV2D-28,IGKV3D-20,IGKV1D-16,IGKV1D-12,SHLD2,IGHV1OR15-9,IGHV3OR15-7,CD19,THOC1,IGLV6-57,IGLV1-51,IGLV1-47,IGLV1-44,IGLV7-43,IGLV1-40,IGLV3-27,IGLV3-25,IGLV2-23
GO:BP	Fc receptor signaling pathway	GO:0038093	0.0401572	1.39624	238	934	29	18123	BCL10,VAV3,FCER1G,FCGR2A,FCGR3A,FCGR2B,IGKV2-28,IGKV2-30,IGKV1-33,IGKV1-39,IGKV2D-40,IGKV1D-39,IGKV2D-30,IGKV2D-28,IGKV3D-20,IGKV1D-16,IGKV1D-12,ACTB,LAT,PSMD11,IGLV6-57,IGLV1-51,IGLV1-47,IGLV1-44,IGLV7-43,IGLV1-40,IGLV3-27,IGLV3-25,IGLV2-23
GO:BP	regulation of immune effector process	GO:0002697	0.0403114	1.39457	421	934	43	18123	BCL10,APOA2,FCGR2B,IGKV2-28,IGKV2-30,IGKV1-33,IGKV1-39,IGKV2D-40,IGKV1D-39,IGKV2D-30,IGKV2D-28,IGKV3D-20,IGKV1D-16,IGKV1D-12,PROS1,USP17L2,SHLD2,C3AR1,A2M,CLEC12B,CLEC7A,KLRD1,KLRK1,KLRC2,KLRC1,IL27,CD19,MIR21,THOC1,NFKBID,TYROBP,RPS19,CD177,IL4I1,IGLV6-57,IGLV1-51,IGLV1-47,IGLV1-44,IGLV7-43,IGLV1-40,IGLV3-27,IGLV3-25,IGLV2-23
GO:BP	lymphocyte chemotaxis	GO:0048247	0.0415583	1.38134	63	934	13	18123	CCL26,CCL24,KLRK1,CCL5,CCL16,CCL14,CCL15,CCL23,CCL18,CCL3,CCL4,CCL3L3,CCL4L2
GO:CC	immunoglobulin complex	GO:0019814	4.83298e-27	26.3158	165	1002	55	18964	IGKV1-27,IGKV2-28,IGKV2-30,IGKV1-33,IGKV1-37,IGKV1-39,IGKV2-40,IGKV2D-40,IGKV1D-39,IGKV1D-37,IGKV2D-30,IGKV2D-29,IGKV2D-28,IGKV2D-26,IGKV2D-24,IGKV6D-21,IGKV3D-20,IGKV6D-41,IGKV1D-17,IGKV1D-16,IGKV3D-15,IGKV1D-13,IGKV1D-12,IGKV3D-11,IGKV1D-42,IGKV1D-43,IGKV1D-8,IGKV3D-7,IGHV1OR15-9,IGHV3OR15-7,CD79A,IGLV4-69,IGLV8-61,IGLV4-60,IGLV6-57,IGLV11-55,IGLV10-54,IGLV5-52,IGLV1-51,IGLV1-50,IGLV9-49,IGLV5-…
GO:CC	extracellular region	GO:0005576	0.000313053	3.50438	4564	1002	306	18964	DDAH1,CCN1,ZNHIT6,COL24A1,COL11A1,AMY2B,FNDC7,STXBP3,HJV,NOTCH2NLA,NOTCH2NLB,NECTIN4,UFC1,B4GALT3,ADAMTS4,APOA2,HSPA6,FCGR3A,FCGR3B,OLFML2B,CHMP3,CD8A,CD8B,IGKV3OR2-268,FABP1,THNSL2,IGKV1-27,IGKV2-28,IGKV2-30,IGKV1-33,IGKV1-37,IGKV1-39,IGKV2-40,IGKV2D-40,IGKV1D-39,IGKV1D-37,IGKV2D-30,IGKV2D-29,IGKV2D-28,IGKV2D-26,IGKV2D-24,IGKV6D-21,IGKV3D-20,IGKV6D-41,IGKV1D-17,IGKV1D-16,IGKV3D-15,IGKV1D-13,IGKV…
GO:CC	transcription factor TFIID complex	GO:0005669	0.00862973	2.064	47	1002	11	18964	LINC02218,TAF11L2,TAF11L3,TAF11L4,TAF11L5,TAF11L6,TAF11L9,TAF11L11,TAF11L12,TAF11L13,TAF11L14
GO:CC	extracellular space	GO:0005615	0.0286795	1.54243	3595	1002	237	18964	DDAH1,ZNHIT6,COL24A1,COL11A1,AMY2B,STXBP3,HJV,NECTIN4,UFC1,B4GALT3,ADAMTS4,APOA2,HSPA6,FCGR3A,FCGR3B,CHMP3,IGKV3OR2-268,FABP1,THNSL2,IGKV1-27,IGKV2-28,IGKV2-30,IGKV1-33,IGKV1-37,IGKV1-39,IGKV2-40,IGKV2D-40,IGKV1D-39,IGKV2D-30,IGKV2D-29,IGKV2D-28,IGKV2D-26,IGKV2D-24,IGKV6D-21,IGKV3D-20,IGKV6D-41,IGKV1D-17,IGKV1D-16,IGKV3D-15,IGKV1D-13,IGKV1D-12,IGKV3D-11,IGKV1D-42,IGKV1D-43,IGKV1D-8,IGKV3D-7,PROM2…
KEGG	Porphyrin and chlorophyll metabolism	KEGG:00860	0.000736743	3.13268	42	417	11	8000	PPOX,UGT2B17,UGT2B15,UGT2B10,UGT2B7,UGT2B11,UGT2B28,UGT2B4,UGT2A2,UGT2A1,BLVRA
KEGG	Ascorbate and aldarate metabolism	KEGG:00053	0.00154444	2.81123	30	417	9	8000	UGT2B17,UGT2B15,UGT2B10,UGT2B7,UGT2B11,UGT2B28,UGT2B4,UGT2A2,UGT2A1
KEGG	Taste transduction	KEGG:04742	0.00304908	2.51583	85	417	15	8000	PDE1C,TAS2R7,TAS2R8,TAS2R9,TAS2R10,TAS2R13,TAS2R14,TAS2R50,TAS2R20,TAS2R19,TAS2R31,TAS2R46,TAS2R43,TAS2R30,TAS2R42
KEGG	Pentose and glucuronate interconversions	KEGG:00040	0.00469934	2.32796	34	417	9	8000	UGT2B17,UGT2B15,UGT2B10,UGT2B7,UGT2B11,UGT2B28,UGT2B4,UGT2A2,UGT2A1
KEGG	Chemical carcinogenesis	KEGG:05204	0.0281168	1.55103	81	417	13	8000	UGT2B17,UGT2B15,UGT2B10,UGT2B7,UGT2B11,UGT2B28,UGT2B4,UGT2A2,UGT2A1,CHRNA7,SULT1A2,SULT1A4,GSTT2B
REAC	Immunoregulatory interactions between a Lymphoid and a non-Lymphoid cell	REAC:R-HSA-198933	3.74714e-12	11.4263	181	513	38	10622	FCGR3A,FCGR2B,CD8A,CD8B,IGKV2-28,IGKV2-30,IGKV1-33,IGKV1-39,IGKV2D-40,IGKV1D-39,IGKV2D-30,IGKV2D-28,IGKV3D-20,IGKV1D-16,IGKV1D-12,SFTPD,KLRG1,KLRB1,CLEC2D,KLRF1,CLEC2B,KLRD1,KLRK1,KLRC1,CD19,COLEC12,HCST,TYROBP,SIGLEC11,IGLV6-57,IGLV1-51,IGLV1-47,IGLV1-44,IGLV7-43,IGLV1-40,IGLV3-27,IGLV3-25,IGLV2-23
REAC	CD22 mediated BCR regulation	REAC:R-HSA-5690714	1.05786e-10	9.97557	60	513	21	10622	IGKV2-28,IGKV2-30,IGKV1-33,IGKV1-39,IGKV2D-40,IGKV1D-39,IGKV2D-30,IGKV2D-28,IGKV3D-20,IGKV1D-16,IGKV1D-12,CD79A,IGLV6-57,IGLV1-51,IGLV1-47,IGLV1-44,IGLV7-43,IGLV1-40,IGLV3-27,IGLV3-25,IGLV2-23
REAC	FCGR activation	REAC:R-HSA-2029481	1.2702e-10	9.89613	67	513	22	10622	FCGR2A,FCGR3A,IGKV2-28,IGKV2-30,IGKV1-33,IGKV1-39,IGKV2D-40,IGKV1D-39,IGKV2D-30,IGKV2D-28,IGKV3D-20,IGKV1D-16,IGKV1D-12,IGLV6-57,IGLV1-51,IGLV1-47,IGLV1-44,IGLV7-43,IGLV1-40,IGLV3-27,IGLV3-25,IGLV2-23
REAC	Classical antibody-mediated complement activation	REAC:R-HSA-173623	1.62474e-09	8.78922	61	513	20	10622	IGKV2-28,IGKV2-30,IGKV1-33,IGKV1-39,IGKV2D-40,IGKV1D-39,IGKV2D-30,IGKV2D-28,IGKV3D-20,IGKV1D-16,IGKV1D-12,IGLV6-57,IGLV1-51,IGLV1-47,IGLV1-44,IGLV7-43,IGLV1-40,IGLV3-27,IGLV3-25,IGLV2-23
REAC	Role of LAT2/NTAL/LAB on calcium mobilization	REAC:R-HSA-2730905	2.37816e-09	8.62376	69	513	21	10622	FCER1G,IGKV2-28,IGKV2-30,IGKV1-33,IGKV1-39,IGKV2D-40,IGKV1D-39,IGKV2D-30,IGKV2D-28,IGKV3D-20,IGKV1D-16,IGKV1D-12,IGLV6-57,IGLV1-51,IGLV1-47,IGLV1-44,IGLV7-43,IGLV1-40,IGLV3-27,IGLV3-25,IGLV2-23
REAC	Cell surface interactions at the vascular wall	REAC:R-HSA-202733	2.52563e-09	8.59763	190	513	35	10622	FCER1G,IGKV2-28,IGKV2-30,IGKV1-33,IGKV1-39,IGKV2D-40,IGKV1D-39,IGKV2D-30,IGKV2D-28,IGKV3D-20,IGKV1D-16,IGKV1D-12,MERTK,PROS1,OLR1,SPN,ITGB3,PSG11,PSG2,PSG5,PSG4,PSG9,CD177,IGLV6-57,VPREB1,IGLV1-51,IGLV1-47,IGLV1-44,IGLV7-43,IGLV1-40,IGLV3-27,IGLV3-25,IGLV2-23,VPREB3,MIF
REAC	Antigen activates B Cell Receptor (BCR) leading to generation of second messengers	REAC:R-HSA-983695	2.65243e-09	8.57636	84	513	23	10622	IGKV2-28,IGKV2-30,IGKV1-33,IGKV1-39,IGKV2D-40,IGKV1D-39,IGKV2D-30,IGKV2D-28,IGKV3D-20,IGKV1D-16,IGKV1D-12,ORAI2,CD19,CD79A,IGLV6-57,IGLV1-51,IGLV1-47,IGLV1-44,IGLV7-43,IGLV1-40,IGLV3-27,IGLV3-25,IGLV2-23
REAC	Role of phospholipids in phagocytosis	REAC:R-HSA-2029485	9.23604e-09	8.03451	81	513	22	10622	FCGR2A,FCGR3A,IGKV2-28,IGKV2-30,IGKV1-33,IGKV1-39,IGKV2D-40,IGKV1D-39,IGKV2D-30,IGKV2D-28,IGKV3D-20,IGKV1D-16,IGKV1D-12,IGLV6-57,IGLV1-51,IGLV1-47,IGLV1-44,IGLV7-43,IGLV1-40,IGLV3-27,IGLV3-25,IGLV2-23
REAC	Creation of C4 and C2 activators	REAC:R-HSA-166786	1.55852e-08	7.80729	68	513	20	10622	IGKV2-28,IGKV2-30,IGKV1-33,IGKV1-39,IGKV2D-40,IGKV1D-39,IGKV2D-30,IGKV2D-28,IGKV3D-20,IGKV1D-16,IGKV1D-12,IGLV6-57,IGLV1-51,IGLV1-47,IGLV1-44,IGLV7-43,IGLV1-40,IGLV3-27,IGLV3-25,IGLV2-23
REAC	FCERI mediated MAPK activation	REAC:R-HSA-2871796	1.56875e-08	7.80445	83	513	22	10622	VAV3,FCER1G,IGKV2-28,IGKV2-30,IGKV1-33,IGKV1-39,IGKV2D-40,IGKV1D-39,IGKV2D-30,IGKV2D-28,IGKV3D-20,IGKV1D-16,IGKV1D-12,IGLV6-57,IGLV1-51,IGLV1-47,IGLV1-44,IGLV7-43,IGLV1-40,IGLV3-27,IGLV3-25,IGLV2-23
REAC	FCERI mediated Ca+2 mobilization	REAC:R-HSA-2871809	1.56875e-08	7.80445	83	513	22	10622	VAV3,FCER1G,IGKV2-28,IGKV2-30,IGKV1-33,IGKV1-39,IGKV2D-40,IGKV1D-39,IGKV2D-30,IGKV2D-28,IGKV3D-20,IGKV1D-16,IGKV1D-12,IGLV6-57,IGLV1-51,IGLV1-47,IGLV1-44,IGLV7-43,IGLV1-40,IGLV3-27,IGLV3-25,IGLV2-23
REAC	Scavenging of heme from plasma	REAC:R-HSA-2168880	2.09758e-08	7.67828	69	513	20	10622	IGKV2-28,IGKV2-30,IGKV1-33,IGKV1-39,IGKV2D-40,IGKV1D-39,IGKV2D-30,IGKV2D-28,IGKV3D-20,IGKV1D-16,IGKV1D-12,IGLV6-57,IGLV1-51,IGLV1-47,IGLV1-44,IGLV7-43,IGLV1-40,IGLV3-27,IGLV3-25,IGLV2-23
REAC	Initial triggering of complement	REAC:R-HSA-166663	1.44069e-07	6.84143	76	513	20	10622	IGKV2-28,IGKV2-30,IGKV1-33,IGKV1-39,IGKV2D-40,IGKV1D-39,IGKV2D-30,IGKV2D-28,IGKV3D-20,IGKV1D-16,IGKV1D-12,IGLV6-57,IGLV1-51,IGLV1-47,IGLV1-44,IGLV7-43,IGLV1-40,IGLV3-27,IGLV3-25,IGLV2-23
REAC	Regulation of Complement cascade	REAC:R-HSA-977606	1.56515e-07	6.80545	101	513	23	10622	IGKV2-28,IGKV2-30,IGKV1-33,IGKV1-39,IGKV2D-40,IGKV1D-39,IGKV2D-30,IGKV2D-28,IGKV3D-20,IGKV1D-16,IGKV1D-12,PROS1,C3AR1,CD19,IGLV6-57,IGLV1-51,IGLV1-47,IGLV1-44,IGLV7-43,IGLV1-40,IGLV3-27,IGLV3-25,IGLV2-23
REAC	FCGR3A-mediated IL10 synthesis	REAC:R-HSA-9664323	1.74524e-07	6.75814	93	513	22	10622	FCGR2A,FCGR3A,IGKV2-28,IGKV2-30,IGKV1-33,IGKV1-39,IGKV2D-40,IGKV1D-39,IGKV2D-30,IGKV2D-28,IGKV3D-20,IGKV1D-16,IGKV1D-12,IGLV6-57,IGLV1-51,IGLV1-47,IGLV1-44,IGLV7-43,IGLV1-40,IGLV3-27,IGLV3-25,IGLV2-23
REAC	Regulation of actin dynamics for phagocytic cup formation	REAC:R-HSA-2029482	5.23754e-07	6.28087	116	513	24	10622	VAV3,FCGR2A,FCGR3A,IGKV2-28,IGKV2-30,IGKV1-33,IGKV1-39,IGKV2D-40,IGKV1D-39,IGKV2D-30,IGKV2D-28,IGKV3D-20,IGKV1D-16,IGKV1D-12,ACTB,IGLV6-57,IGLV1-51,IGLV1-47,IGLV1-44,IGLV7-43,IGLV1-40,IGLV3-27,IGLV3-25,IGLV2-23
REAC	Class C/3 (Metabotropic glutamate/pheromone receptors)	REAC:R-HSA-420499	7.79014e-07	6.10845	39	513	14	10622	TAS2R7,TAS2R8,TAS2R9,TAS2R10,TAS2R13,TAS2R14,TAS2R50,TAS2R20,TAS2R19,TAS2R31,TAS2R46,TAS2R43,TAS2R30,TAS2R42
REAC	Complement cascade	REAC:R-HSA-166658	1.13618e-06	5.94455	111	513	23	10622	IGKV2-28,IGKV2-30,IGKV1-33,IGKV1-39,IGKV2D-40,IGKV1D-39,IGKV2D-30,IGKV2D-28,IGKV3D-20,IGKV1D-16,IGKV1D-12,PROS1,C3AR1,CD19,IGLV6-57,IGLV1-51,IGLV1-47,IGLV1-44,IGLV7-43,IGLV1-40,IGLV3-27,IGLV3-25,IGLV2-23
REAC	FCGR3A-mediated phagocytosis	REAC:R-HSA-9664422	1.63973e-06	5.78523	113	513	23	10622	VAV3,FCGR3A,IGKV2-28,IGKV2-30,IGKV1-33,IGKV1-39,IGKV2D-40,IGKV1D-39,IGKV2D-30,IGKV2D-28,IGKV3D-20,IGKV1D-16,IGKV1D-12,ACTB,IGLV6-57,IGLV1-51,IGLV1-47,IGLV1-44,IGLV7-43,IGLV1-40,IGLV3-27,IGLV3-25,IGLV2-23
REAC	Parasite infection	REAC:R-HSA-9664407	1.63973e-06	5.78523	113	513	23	10622	VAV3,FCGR3A,IGKV2-28,IGKV2-30,IGKV1-33,IGKV1-39,IGKV2D-40,IGKV1D-39,IGKV2D-30,IGKV2D-28,IGKV3D-20,IGKV1D-16,IGKV1D-12,ACTB,IGLV6-57,IGLV1-51,IGLV1-47,IGLV1-44,IGLV7-43,IGLV1-40,IGLV3-27,IGLV3-25,IGLV2-23
REAC	Leishmania phagocytosis	REAC:R-HSA-9664417	1.63973e-06	5.78523	113	513	23	10622	VAV3,FCGR3A,IGKV2-28,IGKV2-30,IGKV1-33,IGKV1-39,IGKV2D-40,IGKV1D-39,IGKV2D-30,IGKV2D-28,IGKV3D-20,IGKV1D-16,IGKV1D-12,ACTB,IGLV6-57,IGLV1-51,IGLV1-47,IGLV1-44,IGLV7-43,IGLV1-40,IGLV3-27,IGLV3-25,IGLV2-23
REAC	Binding and Uptake of Ligands by Scavenger Receptors	REAC:R-HSA-2173782	2.47868e-06	5.60578	97	513	21	10622	IGKV2-28,IGKV2-30,IGKV1-33,IGKV1-39,IGKV2D-40,IGKV1D-39,IGKV2D-30,IGKV2D-28,IGKV3D-20,IGKV1D-16,IGKV1D-12,COLEC12,IGLV6-57,IGLV1-51,IGLV1-47,IGLV1-44,IGLV7-43,IGLV1-40,IGLV3-27,IGLV3-25,IGLV2-23
REAC	Fcgamma receptor (FCGR) dependent phagocytosis	REAC:R-HSA-2029480	2.56799e-05	4.59041	140	513	24	10622	VAV3,FCGR2A,FCGR3A,IGKV2-28,IGKV2-30,IGKV1-33,IGKV1-39,IGKV2D-40,IGKV1D-39,IGKV2D-30,IGKV2D-28,IGKV3D-20,IGKV1D-16,IGKV1D-12,ACTB,IGLV6-57,IGLV1-51,IGLV1-47,IGLV1-44,IGLV7-43,IGLV1-40,IGLV3-27,IGLV3-25,IGLV2-23
REAC	FCERI mediated NF-kB activation	REAC:R-HSA-2871837	6.32041e-05	4.19925	136	513	23	10622	BCL10,FCER1G,IGKV2-28,IGKV2-30,IGKV1-33,IGKV1-39,IGKV2D-40,IGKV1D-39,IGKV2D-30,IGKV2D-28,IGKV3D-20,IGKV1D-16,IGKV1D-12,PSMD11,IGLV6-57,IGLV1-51,IGLV1-47,IGLV1-44,IGLV7-43,IGLV1-40,IGLV3-27,IGLV3-25,IGLV2-23
REAC	Beta defensins	REAC:R-HSA-1461957	0.000114559	3.94097	40	513	12	10622	DEFB136,DEFB135,DEFB134,DEFB130B,DEFB130A,DEFB115,DEFB116,DEFB118,DEFB119,DEFB121,DEFB123,DEFB124
REAC	Signaling by the B Cell Receptor (BCR)	REAC:R-HSA-983705	0.000127704	3.8938	163	513	25	10622	BCL10,IGKV2-28,IGKV2-30,IGKV1-33,IGKV1-39,IGKV2D-40,IGKV1D-39,IGKV2D-30,IGKV2D-28,IGKV3D-20,IGKV1D-16,IGKV1D-12,ORAI2,CD19,PSMD11,CD79A,IGLV6-57,IGLV1-51,IGLV1-47,IGLV1-44,IGLV7-43,IGLV1-40,IGLV3-27,IGLV3-25,IGLV2-23
REAC	Innate Immune System	REAC:R-HSA-168249	0.000631955	3.19931	1090	513	87	10622	BCL10,VAV3,POLR3GL,TXNIP,FCER1G,FCGR2A,HSPA6,FCGR3A,FCGR3B,IGKV2-28,IGKV2-30,IGKV1-33,IGKV1-39,IGKV2D-40,IGKV1D-39,IGKV2D-30,IGKV2D-28,IGKV3D-20,IGKV1D-16,IGKV1D-12,ACTR1B,PROS1,ACTB,RNF216,CDK13,DBNL,NCF1,CTSB,DEFB136,DEFB135,DEFB134,DEFB130B,DEFB130A,ATP6V0D2,DGAT1,CTSL,SFTPA2,SFTPA1,SFTPD,TSPAN14,C3AR1,CLEC4A,CLEC6A,CLEC4D,CLEC4E,CLEC12A,CLEC7A,OLR1,KLRD1,KLRK1,KLRC2,SUGT1,PNP,RNASE6,RNASE3,RN…
REAC	Glucuronidation	REAC:R-HSA-156588	0.000680179	3.16738	25	513	9	10622	UGT2B17,UGT2B15,UGT2B10,UGT2B7,UGT2B11,UGT2B28,UGT2B4,UGT2A2,UGT2A1
REAC	Immune System	REAC:R-HSA-168256	0.000882204	3.05443	2038	513	141	10622	BCL10,VAV3,POLR3GL,TXNIP,FCER1G,FCGR2A,HSPA6,FCGR3A,FCGR3B,FCGR2B,CD8A,CD8B,IGKV2-28,IGKV2-30,IGKV1-33,IGKV1-39,IGKV2D-40,IGKV1D-39,IGKV2D-30,IGKV2D-28,IGKV3D-20,IGKV1D-16,IGKV1D-12,ACTR1B,ZAP70,BCL2L11,ANAPC1,IL36B,IL36RN,IL1F10,IL1RN,TUBA3E,PTPN18,TUBA3D,PROS1,SEC24D,FBXL18,ACTB,FSCN1,RNF216,TWIST1,RALA,CDK13,UBE2D4,DBNL,CAMK2B,NCF1,POM121C,ORAI2,FBXL13,CTSB,DEFB136,DEFB135,DEFB134,DEFB130B,DEF…
REAC	Defensins	REAC:R-HSA-1461973	0.00159918	2.7961	50	513	12	10622	DEFB136,DEFB135,DEFB134,DEFB130B,DEFB130A,DEFB115,DEFB116,DEFB118,DEFB119,DEFB121,DEFB123,DEFB124
REAC	Fc epsilon receptor (FCERI) signaling	REAC:R-HSA-2454202	0.00345386	2.4617	182	513	24	10622	BCL10,VAV3,FCER1G,IGKV2-28,IGKV2-30,IGKV1-33,IGKV1-39,IGKV2D-40,IGKV1D-39,IGKV2D-30,IGKV2D-28,IGKV3D-20,IGKV1D-16,IGKV1D-12,PSMD11,IGLV6-57,IGLV1-51,IGLV1-47,IGLV1-44,IGLV7-43,IGLV1-40,IGLV3-27,IGLV3-25,IGLV2-23
REAC	Leishmania parasite growth and survival	REAC:R-HSA-9664433	0.00399301	2.3987	221	513	27	10622	FCGR2A,FCGR3A,IGKV2-28,IGKV2-30,IGKV1-33,IGKV1-39,IGKV2D-40,IGKV1D-39,IGKV2D-30,IGKV2D-28,IGKV3D-20,IGKV1D-16,IGKV1D-12,NPSR1,GPR20,IGLV6-57,IGLV1-51,IGLV1-47,IGLV1-44,IGLV7-43,IGLV1-40,IGLV3-27,IGLV3-25,IGLV2-23,GGT5,ADORA2A,GGT1
REAC	Anti-inflammatory response favouring Leishmania parasite infection	REAC:R-HSA-9662851	0.00399301	2.3987	221	513	27	10622	FCGR2A,FCGR3A,IGKV2-28,IGKV2-30,IGKV1-33,IGKV1-39,IGKV2D-40,IGKV1D-39,IGKV2D-30,IGKV2D-28,IGKV3D-20,IGKV1D-16,IGKV1D-12,NPSR1,GPR20,IGLV6-57,IGLV1-51,IGLV1-47,IGLV1-44,IGLV7-43,IGLV1-40,IGLV3-27,IGLV3-25,IGLV2-23,GGT5,ADORA2A,GGT1
REAC	Antimicrobial peptides	REAC:R-HSA-6803157	0.0055457	2.25604	95	513	16	10622	DEFB136,DEFB135,DEFB134,DEFB130B,DEFB130A,RNASE6,RNASE3,RNASE7,RNASE8,DEFB115,DEFB116,DEFB118,DEFB119,DEFB121,DEFB123,DEFB124
REAC	Phase II - Conjugation of compounds	REAC:R-HSA-156580	0.00661704	2.17934	107	513	17	10622	UGT2B17,UGT2B15,UGT2B10,UGT2B7,UGT2B11,UGT2B28,UGT2B4,UGT2A2,UGT2A1,SULT1B1,MAT1A,NNMT,SULT1A2,SULT1A4,GSTT2B,GGT5,GGT1
REAC	Adaptive Immune System	REAC:R-HSA-1280218	0.00928285	2.03232	799	513	65	10622	BCL10,FCGR3A,FCGR2B,CD8A,CD8B,IGKV2-28,IGKV2-30,IGKV1-33,IGKV1-39,IGKV2D-40,IGKV1D-39,IGKV2D-30,IGKV2D-28,IGKV3D-20,IGKV1D-16,IGKV1D-12,ACTR1B,ZAP70,ANAPC1,TUBA3E,TUBA3D,SEC24D,FBXL18,UBE2D4,NCF1,ORAI2,FBXL13,CTSB,LONRF1,WWP1,CTSL,SFTPD,ZBTB16,KLRG1,KLRB1,CLEC2D,KLRF1,CLEC2B,KLRD1,KLRK1,KLRC1,HERC2,CD19,LAT,KIF22,PSMD11,CDC27,CLTC,MRC2,TUBB8B,COLEC12,HCST,TYROBP,CD79A,AP2A1,SIGLEC11,IGLV6-57,IGLV…
REAC	Leishmania infection	REAC:R-HSA-9658195	0.0125294	1.90207	303	513	32	10622	VAV3,TXNIP,FCGR2A,FCGR3A,IGKV2-28,IGKV2-30,IGKV1-33,IGKV1-39,IGKV2D-40,IGKV1D-39,IGKV2D-30,IGKV2D-28,IGKV3D-20,IGKV1D-16,IGKV1D-12,ACTB,NPSR1,GPR20,C3AR1,SUGT1,IGLV6-57,IGLV1-51,IGLV1-47,IGLV1-44,IGLV7-43,IGLV1-40,IGLV3-27,IGLV3-25,IGLV2-23,GGT5,ADORA2A,GGT1
REAC	Hemostasis	REAC:R-HSA-109582	0.0380126	1.42007	673	513	55	10622	VAV3,STXBP3,FCER1G,IGKV2-28,IGKV2-30,IGKV1-33,IGKV1-39,IGKV2D-40,IGKV1D-39,IGKV2D-30,IGKV2D-28,IGKV3D-20,IGKV1D-16,IGKV1D-12,MERTK,TUBA3E,TUBA3D,PROS1,ACTB,SH2B2,ORAI2,GATA4,KIFC2,KIF27,A2M,CLEC1B,OLR1,SH2B1,ATP2A1,LAT,SPN,KIF22,ITGB3,TUBB8B,PSG11,PSG2,PSG5,PSG4,PSG9,CD177,PLAUR,SERPIND1,P2RX6,IGLV6-57,VPREB1,IGLV1-51,IGLV1-47,IGLV1-44,IGLV7-43,IGLV1-40,IGLV3-27,IGLV3-25,IGLV2-23,VPREB3,MIF
WP	15q13.3 copy number variation syndrome	WP:WP4942	3.36431e-07	6.4731	18	367	10	7562	CHRFAM7A,GOLGA8R,GOLGA8H,FAN1,MTMR10,TRPM1,MIR211,OTUD7A,CHRNA7,CCL5
WP	16p11.2 proximal deletion syndrome	WP:WP4949	1.48429e-05	4.82848	76	367	17	7562	MIR3680-1,MIR3680-2,SPN,QPRT,C16ORF54,ZG16,KIF22,MAZ,PRRT2,PAGR1,MVP,CDIPT,CDIPTOSP,SEZ6L2,ASPHD1,KCTD13,TMEM219
WP	16p11.2 distal deletion syndrome	WP:WP4950	5.36013e-05	4.27083	34	367	11	7562	ATXN2L,TUFM,MIR4721,SH2B1,ATP2A1,RABEP2,CD19,NFATC2IP,MIR4517,LAT,PRMT1
WP	Glucuronidation	WP:WP698	0.000343862	3.46362	26	367	9	7562	UGT2B17,UGT2B15,UGT2B10,UGT2B7,UGT2B11,UGT2B28,UGT2B4,UGT2A2,UGT2A1
TF	Factor: Pitx2; motif: WNTAAWCCCA	TF:M07056	0.00108929	2.96286	4731	1000	305	19917	FAM102B,HENMT1,AKNAD1,HJV,PPIAL4H,GJA8,PPIAL4G,NBPF9,ARHGAP30,B4GALT3,FCER1G,NR1I3,PCP4L1,MPZ,CFAP126,DUSP12,RNF103,RGPD1,RGPD2,KRCC1,SMYD1,MRPS5,ZNF514,KCNIP3,TRIM43B,TRIM43,ANKRD39,FAM178B,COX5B,ACTR1B,C2ORF92,NCK2,RGPD3,MTLN,ANAPC1,ZC3H8,IL36B,IL1RN,CCDC74B,TUBA3E,IMP4,PTPN18,POTEI,FAM168B,TUBA3D,CCDC74A,ZNF717,PROS1,ARL13B,STX19,OCIAD2,YTHDC1,UGT2B4,LINC02218,NAIP,BDP1,MCCC2,RNF216,OCM,CCZ1,R…
TF	Factor: pitx2; motif: NNTAAWCCCA	TF:M02114	0.00108929	2.96286	4731	1000	305	19917	FAM102B,HENMT1,AKNAD1,HJV,PPIAL4H,GJA8,PPIAL4G,NBPF9,ARHGAP30,B4GALT3,FCER1G,NR1I3,PCP4L1,MPZ,CFAP126,DUSP12,RNF103,RGPD1,RGPD2,KRCC1,SMYD1,MRPS5,ZNF514,KCNIP3,TRIM43B,TRIM43,ANKRD39,FAM178B,COX5B,ACTR1B,C2ORF92,NCK2,RGPD3,MTLN,ANAPC1,ZC3H8,IL36B,IL1RN,CCDC74B,TUBA3E,IMP4,PTPN18,POTEI,FAM168B,TUBA3D,CCDC74A,ZNF717,PROS1,ARL13B,STX19,OCIAD2,YTHDC1,UGT2B4,LINC02218,NAIP,BDP1,MCCC2,RNF216,OCM,CCZ1,R…
TF	Factor: RARA; motif: GAGGTCAAAAGGTCAAKK	TF:M08018	0.00290149	2.53738	4780	1000	305	19917	HENMT1,PRPF38B,AKNAD1,LIX1L,TXNIP,HJV,NUDT4B,NBPF9,ARHGAP30,DEDD,FCER1G,APOA2,NR1I3,PCP4L1,FCGR2A,FCRLA,RNF103,CD8A,CD8B,SMYD1,FABP1,THNSL2,MRPS5,KCNIP3,FAHD2A,ANKRD39,FAM178B,COX5B,C2ORF92,VWA3B,ECRG4,RGPD3,CD8B2,ACOXL,IL36B,IL1RN,CCDC74B,TUBA3E,IMP4,PTPN18,CFC1B,CFC1,TUBA3D,CCDC74A,ZNF717,STX19,YTHDC1,UGT2B17,UGT2B15,UGT2B10,UGT2B7,UGT2B11,UGT2B28,UGT2B4,UGT2A2,TAF11L2,TAF11L3,TAF11L4,TAF11L5,T…
TF	Factor: ER-alpha; motif: TGACCYN; match class: 1	TF:M03547_1	0.00549081	2.26036	749	1000	68	19917	FNDC7,NECTIN4,KLHDC9,MRPS5,PROM2,FBLN7,RABL2A,TUBA3E,CFC1B,CFC1,ZNF717,TAF11L14,FSCN1,CDK13,CAMK2B,LRWD1,RASA4B,RASA4,FAM185A,PTP4A3,PPP1R16A,GPT,TRPM3,NAA35,NUTM2F,WASHC2C,MSMB,ANTXRL,FRMPD2,WASHC2A,ASAH2,SFTPA1,NUTM2B,NUTM2E,NUTM2A,NUTM2D,DENND5B,RNASE2,RNASE13,ARHGEF40,SLC12A6,VWA3A,SULT1A2,HEATR9,LYZL6,TBC1D3B,TBC1D3I,TBC1D3G,TBC1D3H,TBC1D3F,TBC1D3K,TBC1D3L,TBC1D3D,TBC1D3C,PTGES3L,RUNDC1,ZNF6…
TF	Factor: Sox-30; motif: NAACAATN; match class: 1	TF:M11641_1	0.00599363	2.22231	243	1000	31	19917	NBPF4,NBPF6,FNDC7,RGPD2,FAHD2A,FAHD2B,MALL,SGCB,UGT2A2,FKBP9,MAT1A,OR4A5,NOX4,A2M,CLEC2D,CLEC7A,OLR1,KLRC3,PRB1,HNRNPA1L2,RNASE9,RNASE11,FAN1,EEF2K,LRRC37B,EFCAB3,IRGQ,ZNF576,SRRM5,IRGC,DEFB121
TF	Factor: HOXA13; motif: ATAAMA; match class: 1	TF:M01292_1	0.0145008	1.83861	8473	1000	494	19917	ZNHIT6,COL11A1,RNPC3,AMY2B,SLC25A24,FAM102B,FNDC7,LIX1L,TXNIP,HJV,NBPF10,PPIAL4H,GJA8,NBPF11,PPIAL4G,NBPF14,KLHDC9,PPOX,B4GALT3,ADAMTS4,NDUFS2,NR1I3,MPZ,CFAP126,FCGR2A,HSPA6,DUSP12,ATF6,CD8B,RGPD2,KRCC1,SMYD1,FABP1,THNSL2,MRPS5,TRIM43B,TRIM43,ANKRD23,ANKRD36,ANKRD36B,C2ORF92,VWA3B,UXS1,CD8B2,LIMS3,NPHP1,BUB1,ANAPC1,ZC3H8,IL36RN,IL1F10,IL1RN,PAX8,CBWD2,FOXD4L1,RAB6C,CCDC74B,CFC1B,CFC1,POTEJ,AMER3,…
TF	Factor: NR1B1; motif: GGRNGRNSNRRAGKTCAAGG	TF:M10044	0.0255244	1.59304	3670	1000	238	19917	HENMT1,AKNAD1,UFC1,FCER1G,MPZ,FCGR2A,FCGR2B,RNF103,SMYD1,FABP1,THNSL2,MRPS5,PROM2,FAHD2A,ANKRD23,ANKRD39,FAHD2B,ACTR1B,C2ORF92,VWA3B,RGPD3,MTLN,IL1RN,PSD4,PAX8,FOXD4L1,CCDC74B,CCDC115,IMP4,PTPN18,POTEJ,FAM168B,PLEKHB2,POTEE,CCDC74A,ZNF717,DHFR2,NSUN3,LSAMP,UGT2B4,SULT1B1,LINC02218,H3Y1,MCCC2,OCM,EIF2AK1,ANKRD61,USP42,FKBP9,TBX20,CDK13,COA1,URGCP,POLM,POLD2,MYL7,CAMK2B,NPC1L1,DDX56,OGDH,GTF2I,NCF1…
HP	Lambdoidal craniosynostosis	HP:0004443	0.0172874	1.76227	13	206	6	4511	SEC24D,TWIST1,POR,RECQL4,HNRNPK,ERF
HP	Narrow palate	HP:0000189	0.0401298	1.39653	158	206	20	4511	COL11A1,SLC25A24,TWIST1,MPLKIP,AEBP1,RECQL4,HNRNPK,PRKG1,BMPR1A,MFAP5,HERC2,VAC14,BRCA1,KANSL1,PIEZO2,ERF,MEGF8,SMG9,MED25,CRKL

## Sheet: 240min
source	term_name	term_id	adjusted_p_value	negative_log10_of_adjusted_p_value	term_size	query_size	intersection_size	effective_domain_size	intersections
GO:MF	antigen binding	GO:0003823	3.89279e-34	33.4097	163	997	62	18679	IGKV4-1,IGKV5-2,IGKV1-5,IGKV3-11,IGKV3-15,IGKV1-16,IGKV1-17,IGKV3-20,IGKV2-30,IGKV1-33,IGKV1-39,IGKV2D-40,IGKV1D-39,IGKV2D-28,IGKV1D-16,IGKV1D-12,PLG,KLRD1,KLRC2,EP400,IGHV3-33,IGHV4-34,IGHV3-35,IGHV3-38,IGHV4-39,IGHV3-43,IGHV1-45,IGHV1-46,IGHV3-48,IGHV3-49,IGHV5-51,IGHV3-53,IGHV1-58,IGHV4-59,IGHV4-61,IGHV3-64,IGHV3-66,IGHV1-69,IGHV2-70D,IGHV1-69-2,IGHV1-69D,IGHV2-70,IGHV3-72,IGHV3-73,IGHV3-74,IG…
GO:MF	immunoglobulin receptor binding	GO:0034987	4.9821e-14	13.3026	77	997	28	18679	IGHV3-33,IGHV4-34,IGHV3-35,IGHV3-38,IGHV4-39,IGHV3-43,IGHV1-45,IGHV1-46,IGHV3-48,IGHV3-49,IGHV5-51,IGHV3-53,IGHV1-58,IGHV4-59,IGHV4-61,IGHV3-64,IGHV3-66,IGHV1-69,IGHV2-70D,IGHV1-69-2,IGHV1-69D,IGHV2-70,IGHV3-72,IGHV3-73,IGHV3-74,IGHV7-81,IGHV1OR15-9,IGHV3OR15-7
GO:MF	CCR chemokine receptor binding	GO:0048020	7.45947e-06	5.12729	48	997	15	18679	CCL26,CCL24,DEFB106B,DEFB130B,DEFB130A,CCL5,CCL16,CCL14,CCL15,CCL23,CCL18,CCL3,CCL4,CCL3L3,CCL4L2
GO:MF	carbohydrate binding	GO:0030246	0.00012536	3.90184	277	997	37	18679	RPIA,GCK,FBP1,SFTPA2,SFTPA1,SFTPD,SLC2A3,CLEC4A,CLEC6A,CLEC4D,CLEC4E,KLRG1,KLRB1,CLEC2D,CLECL1,CD69,KLRF1,CLEC2B,KLRF2,CLEC2A,CLEC12A,CLEC1B,CLEC12B,CLEC9A,CLEC1A,CLEC7A,OLR1,KLRD1,KLRK1,KLRC3,KLRC2,KLRC1,NOMO1,NOMO3,NOMO2,ZG16,MRC2
GO:MF	cysteine-type endopeptidase activity	GO:0004197	0.000193045	3.71434	121	997	22	18679	USP17L10,USP17L11,USP17L12,USP17L13,USP17L15,USP17L17,USP17L18,USP17L19,USP17L20,USP17L21,USP17L22,USP17L5,USP42,CASP2,USP17L4,CTSB,USP17L7,CTSL,CTSV,CTSC,CAPNS2,CAPNS1
GO:MF	chemokine receptor binding	GO:0042379	0.000461137	3.33617	72	997	16	18679	CCL26,CCL24,DEFB106B,DEFB130B,DEFB130A,CCL5,CCL16,CCL14,CCL15-CCL14,CCL15,CCL23,CCL18,CCL3,CCL4,CCL3L3,CCL4L2
GO:MF	chemokine activity	GO:0008009	0.000564151	3.2486	49	997	13	18679	CCL26,CCL24,CCL5,CCL16,CCL14,CCL15-CCL14,CCL15,CCL23,CCL18,CCL3,CCL4,CCL3L3,CCL4L2
GO:MF	bitter taste receptor activity	GO:0033038	0.00222473	2.65272	20	997	8	18679	TAS2R13,TAS2R14,TAS2R50,TAS2R20,TAS2R31,TAS2R46,TAS2R43,TAS2R30
GO:MF	ribonuclease A activity	GO:0004522	0.00395602	2.40274	4	997	4	18679	RNASE4,RNASE1,RNASE2,RNASE8
GO:MF	omega peptidase activity	GO:0008242	0.0174622	1.7579	136	997	20	18679	USP17L10,USP17L11,USP17L12,USP17L13,USP17L15,USP17L17,USP17L18,USP17L19,USP17L20,USP17L21,USP17L22,USP17L23,USP17L5,USP42,USP17L4,USP17L7,OTUD7A,GGT2,GGTLC2,GGT5
GO:MF	taste receptor activity	GO:0008527	0.0207121	1.68378	26	997	8	18679	TAS2R13,TAS2R14,TAS2R50,TAS2R20,TAS2R31,TAS2R46,TAS2R43,TAS2R30
GO:MF	glucuronosyltransferase activity	GO:0015020	0.0259814	1.58534	34	997	9	18679	UGT2B17,UGT2B15,UGT2A3,UGT2B7,UGT2B11,UGT2B28,UGT2B4,UGT2A2,UGT2A1
GO:MF	cysteine-type peptidase activity	GO:0008234	0.0355235	1.44948	201	997	25	18679	USP17L10,USP17L11,USP17L12,USP17L13,USP17L15,USP17L17,USP17L18,USP17L19,USP17L20,USP17L21,USP17L22,USP17L23,USP17L5,USP42,CASP2,USP17L4,CTSB,USP17L7,CTSL,CTSV,CTSC,OTUD7A,CAPNS2,SCRN2,CAPNS1
GO:BP	phagocytosis, recognition	GO:0006910	3.60594e-41	40.443	133	1010	64	18123	IGKV4-1,IGKV5-2,IGKV1-5,IGKV3-11,IGKV1-12,IGKV3-15,IGKV1-16,IGKV1-17,IGKV3-20,IGKV2-28,IGKV2-30,IGKV1-33,IGKV1-39,IGKV2D-40,IGKV1D-39,IGKV2D-30,IGKV2D-28,IGKV3D-20,IGKV1D-16,IGKV1D-12,SFTPA1,CLEC7A,IGHV3-33,IGHV4-34,IGHV3-35,IGHV3-38,IGHV4-39,IGHV3-43,IGHV1-45,IGHV1-46,IGHV3-48,IGHV3-49,IGHV5-51,IGHV3-53,IGHV1-58,IGHV4-59,IGHV4-61,IGHV3-64,IGHV3-66,IGHV1-69,IGHV2-70D,IGHV1-69-2,IGHV1-69D,IGHV2-70…
GO:BP	complement activation, classical pathway	GO:0006958	4.45169e-37	36.3515	140	1010	62	18123	IGKV4-1,IGKV5-2,IGKV1-5,IGKV3-11,IGKV1-12,IGKV3-15,IGKV1-16,IGKV1-17,IGKV3-20,IGKV2-28,IGKV2-30,IGKV1-33,IGKV1-39,IGKV2D-40,IGKV1D-39,IGKV2D-30,IGKV2D-28,IGKV3D-20,IGKV1D-16,IGKV1D-12,IGHV3-33,IGHV4-34,IGHV3-35,IGHV3-38,IGHV4-39,IGHV3-43,IGHV1-45,IGHV1-46,IGHV3-48,IGHV3-49,IGHV5-51,IGHV3-53,IGHV1-58,IGHV4-59,IGHV4-61,IGHV3-64,IGHV3-66,IGHV1-69,IGHV2-70D,IGHV1-69-2,IGHV1-69D,IGHV2-70,IGHV3-72,IGHV…
GO:BP	humoral immune response mediated by circulating immunoglobulin	GO:0002455	2.23264e-35	34.6512	153	1010	63	18123	FCGR2B,IGKV4-1,IGKV5-2,IGKV1-5,IGKV3-11,IGKV1-12,IGKV3-15,IGKV1-16,IGKV1-17,IGKV3-20,IGKV2-28,IGKV2-30,IGKV1-33,IGKV1-39,IGKV2D-40,IGKV1D-39,IGKV2D-30,IGKV2D-28,IGKV3D-20,IGKV1D-16,IGKV1D-12,IGHV3-33,IGHV4-34,IGHV3-35,IGHV3-38,IGHV4-39,IGHV3-43,IGHV1-45,IGHV1-46,IGHV3-48,IGHV3-49,IGHV5-51,IGHV3-53,IGHV1-58,IGHV4-59,IGHV4-61,IGHV3-64,IGHV3-66,IGHV1-69,IGHV2-70D,IGHV1-69-2,IGHV1-69D,IGHV2-70,IGHV3-…
GO:BP	opsonization	GO:0008228	7.43324e-35	34.1288	69	1010	44	18123	IGKV4-1,IGKV5-2,IGKV1-5,IGKV3-11,IGKV1-12,IGKV3-15,IGKV1-16,IGKV1-17,IGKV3-20,IGKV2-28,IGKV2-30,IGKV1-33,IGKV1-39,IGKV2D-40,IGKV1D-39,IGKV2D-30,IGKV2D-28,IGKV3D-20,IGKV1D-16,IGKV1D-12,SFTPA1,IGHV3-33,IGHV4-34,IGHV4-39,IGHV1-46,IGHV3-48,IGHV3-53,IGHV4-59,IGHV1-69,IGHV2-70,IGLV6-57,IGLV1-51,IGLV1-47,IGLV1-44,IGLV7-43,IGLV1-40,IGLV3-27,IGLV3-25,IGLV2-23,IGLV3-21,IGLV3-19,IGLV2-14,IGLV2-11,IGLV2-8
GO:BP	complement activation	GO:0006956	9.05222e-33	32.0432	178	1010	65	18123	IGKV4-1,IGKV5-2,IGKV1-5,IGKV3-11,IGKV1-12,IGKV3-15,IGKV1-16,IGKV1-17,IGKV3-20,IGKV2-28,IGKV2-30,IGKV1-33,IGKV1-39,IGKV2D-40,IGKV1D-39,IGKV2D-30,IGKV2D-28,IGKV3D-20,IGKV1D-16,IGKV1D-12,PROS1,C3AR1,A2M,IGHV3-33,IGHV4-34,IGHV3-35,IGHV3-38,IGHV4-39,IGHV3-43,IGHV1-45,IGHV1-46,IGHV3-48,IGHV3-49,IGHV5-51,IGHV3-53,IGHV1-58,IGHV4-59,IGHV4-61,IGHV3-64,IGHV3-66,IGHV1-69,IGHV2-70D,IGHV1-69-2,IGHV1-69D,IGHV2-…
GO:BP	adaptive immune response	GO:0002250	6.29446e-31	30.201	715	1010	130	18123	BCL10,FCGR2B,CD8A,CD8B,IGKJ1,IGKV4-1,IGKV5-2,IGKV1-5,IGKV1-6,IGKV3-7,IGKV1-8,IGKV1-9,IGKV3-11,IGKV1-12,IGKV3-15,IGKV1-16,IGKV1-17,IGKV3-20,IGKV6-21,IGKV2-24,IGKV1-27,IGKV2-28,IGKV2-30,IGKV1-33,IGKV1-37,IGKV1-39,IGKV2-40,IGKV2D-40,IGKV1D-39,IGKV1D-37,IGKV2D-30,IGKV2D-29,IGKV2D-28,IGKV2D-26,IGKV2D-24,IGKV6D-21,IGKV3D-20,IGKV6D-41,IGKV1D-17,IGKV1D-16,IGKV3D-15,IGKV1D-12,IGKV3D-11,IGKV1D-42,IGKV1D-43…
GO:BP	immunoglobulin mediated immune response	GO:0016064	3.74153e-28	27.427	221	1010	67	18123	BCL10,FCGR2B,IGKV4-1,IGKV5-2,IGKV1-5,IGKV3-11,IGKV1-12,IGKV3-15,IGKV1-16,IGKV1-17,IGKV3-20,IGKV2-28,IGKV2-30,IGKV1-33,IGKV1-39,IGKV2D-40,IGKV1D-39,IGKV2D-30,IGKV2D-28,IGKV3D-20,IGKV1D-16,IGKV1D-12,CCR6,SHLD2,IGHV3-33,IGHV4-34,IGHV3-35,IGHV3-38,IGHV4-39,IGHV3-43,IGHV1-45,IGHV1-46,IGHV3-48,IGHV3-49,IGHV5-51,IGHV3-53,IGHV1-58,IGHV4-59,IGHV4-61,IGHV3-64,IGHV3-66,IGHV1-69,IGHV2-70D,IGHV1-69-2,IGHV1-69…
GO:BP	B cell mediated immunity	GO:0019724	9.31783e-28	27.0307	224	1010	67	18123	BCL10,FCGR2B,IGKV4-1,IGKV5-2,IGKV1-5,IGKV3-11,IGKV1-12,IGKV3-15,IGKV1-16,IGKV1-17,IGKV3-20,IGKV2-28,IGKV2-30,IGKV1-33,IGKV1-39,IGKV2D-40,IGKV1D-39,IGKV2D-30,IGKV2D-28,IGKV3D-20,IGKV1D-16,IGKV1D-12,CCR6,SHLD2,IGHV3-33,IGHV4-34,IGHV3-35,IGHV3-38,IGHV4-39,IGHV3-43,IGHV1-45,IGHV1-46,IGHV3-48,IGHV3-49,IGHV5-51,IGHV3-53,IGHV1-58,IGHV4-59,IGHV4-61,IGHV3-64,IGHV3-66,IGHV1-69,IGHV2-70D,IGHV1-69-2,IGHV1-69…
GO:BP	peptide cross-linking	GO:0018149	1.94272e-26	25.7116	96	1010	44	18123	FCGR3A,IGKV4-1,IGKV5-2,IGKV1-5,IGKV3-11,IGKV1-12,IGKV3-15,IGKV1-16,IGKV1-17,IGKV3-20,IGKV2-28,IGKV2-30,IGKV1-33,IGKV1-39,IGKV2D-40,IGKV1D-39,IGKV2D-30,IGKV2D-28,IGKV3D-20,IGKV1D-16,IGKV1D-12,IGHV3-33,IGHV4-34,IGHV4-39,IGHV1-46,IGHV3-48,IGHV3-53,IGHV4-59,IGHV1-69,IGHV2-70,IGLV6-57,IGLV1-51,IGLV1-47,IGLV1-44,IGLV7-43,IGLV1-40,IGLV3-27,IGLV3-25,IGLV2-23,IGLV3-21,IGLV3-19,IGLV2-14,IGLV2-11,IGLV2-8
GO:BP	regulation of complement activation	GO:0030449	1.43465e-25	24.8433	110	1010	46	18123	IGKV4-1,IGKV5-2,IGKV1-5,IGKV3-11,IGKV1-12,IGKV3-15,IGKV1-16,IGKV1-17,IGKV3-20,IGKV2-28,IGKV2-30,IGKV1-33,IGKV1-39,IGKV2D-40,IGKV1D-39,IGKV2D-30,IGKV2D-28,IGKV3D-20,IGKV1D-16,IGKV1D-12,PROS1,C3AR1,A2M,IGHV3-33,IGHV4-34,IGHV4-39,IGHV1-46,IGHV3-48,IGHV3-53,IGHV4-59,IGHV1-69,IGHV2-70,IGLV6-57,IGLV1-51,IGLV1-47,IGLV1-44,IGLV7-43,IGLV1-40,IGLV3-27,IGLV3-25,IGLV2-23,IGLV3-21,IGLV3-19,IGLV2-14,IGLV2-11,I…
GO:BP	immune response-regulating cell surface receptor signaling pathway involved in phagocytosis	GO:0002433	5.20355e-25	24.2837	135	1010	50	18123	VAV3,FCGR2A,FCGR3A,FCGR2B,IGKV4-1,IGKV5-2,IGKV1-5,IGKV3-11,IGKV1-12,IGKV3-15,IGKV1-16,IGKV1-17,IGKV3-20,IGKV2-28,IGKV2-30,IGKV1-33,IGKV1-39,IGKV2D-40,IGKV1D-39,IGKV2D-30,IGKV2D-28,IGKV3D-20,IGKV1D-16,IGKV1D-12,MYO10,ACTB,IGHV3-33,IGHV4-34,IGHV4-39,IGHV1-46,IGHV3-48,IGHV3-53,IGHV4-59,IGHV1-69,IGHV2-70,MAPK1,IGLV6-57,IGLV1-51,IGLV1-47,IGLV1-44,IGLV7-43,IGLV1-40,IGLV3-27,IGLV3-25,IGLV2-23,IGLV3-21,I…
GO:BP	Fc-gamma receptor signaling pathway involved in phagocytosis	GO:0038096	5.20355e-25	24.2837	135	1010	50	18123	VAV3,FCGR2A,FCGR3A,FCGR2B,IGKV4-1,IGKV5-2,IGKV1-5,IGKV3-11,IGKV1-12,IGKV3-15,IGKV1-16,IGKV1-17,IGKV3-20,IGKV2-28,IGKV2-30,IGKV1-33,IGKV1-39,IGKV2D-40,IGKV1D-39,IGKV2D-30,IGKV2D-28,IGKV3D-20,IGKV1D-16,IGKV1D-12,MYO10,ACTB,IGHV3-33,IGHV4-34,IGHV4-39,IGHV1-46,IGHV3-48,IGHV3-53,IGHV4-59,IGHV1-69,IGHV2-70,MAPK1,IGLV6-57,IGLV1-51,IGLV1-47,IGLV1-44,IGLV7-43,IGLV1-40,IGLV3-27,IGLV3-25,IGLV2-23,IGLV3-21,I…
GO:BP	Fc receptor mediated stimulatory signaling pathway	GO:0002431	5.56019e-25	24.2549	141	1010	51	18123	VAV3,FCGR2A,FCGR3A,FCGR2B,IGKV4-1,IGKV5-2,IGKV1-5,IGKV3-11,IGKV1-12,IGKV3-15,IGKV1-16,IGKV1-17,IGKV3-20,IGKV2-28,IGKV2-30,IGKV1-33,IGKV1-39,IGKV2D-40,IGKV1D-39,IGKV2D-30,IGKV2D-28,IGKV3D-20,IGKV1D-16,IGKV1D-12,MYO10,ACTB,BLK,IGHV3-33,IGHV4-34,IGHV4-39,IGHV1-46,IGHV3-48,IGHV3-53,IGHV4-59,IGHV1-69,IGHV2-70,MAPK1,IGLV6-57,IGLV1-51,IGLV1-47,IGLV1-44,IGLV7-43,IGLV1-40,IGLV3-27,IGLV3-25,IGLV2-23,IGLV3-…
GO:BP	cell recognition	GO:0008037	9.4771e-25	24.0233	271	1010	70	18123	IGKV4-1,IGKV5-2,IGKV1-5,IGKV3-11,IGKV1-12,IGKV3-15,IGKV1-16,IGKV1-17,IGKV3-20,IGKV2-28,IGKV2-30,IGKV1-33,IGKV1-39,IGKV2D-40,IGKV1D-39,IGKV2D-30,IGKV2D-28,IGKV3D-20,IGKV1D-16,IGKV1D-12,ASTL,ROBO2,CNTNAP3,SFTPA1,CLEC7A,IGHV3-33,IGHV4-34,IGHV3-35,IGHV3-38,IGHV4-39,IGHV3-43,IGHV1-45,IGHV1-46,IGHV3-48,IGHV3-49,IGHV5-51,IGHV3-53,IGHV1-58,IGHV4-59,IGHV4-61,IGHV3-64,IGHV3-66,IGHV1-69,IGHV2-70D,IGHV1-69-2…
GO:BP	Fc-gamma receptor signaling pathway	GO:0038094	1.16402e-24	23.934	137	1010	50	18123	VAV3,FCGR2A,FCGR3A,FCGR2B,IGKV4-1,IGKV5-2,IGKV1-5,IGKV3-11,IGKV1-12,IGKV3-15,IGKV1-16,IGKV1-17,IGKV3-20,IGKV2-28,IGKV2-30,IGKV1-33,IGKV1-39,IGKV2D-40,IGKV1D-39,IGKV2D-30,IGKV2D-28,IGKV3D-20,IGKV1D-16,IGKV1D-12,MYO10,ACTB,IGHV3-33,IGHV4-34,IGHV4-39,IGHV1-46,IGHV3-48,IGHV3-53,IGHV4-59,IGHV1-69,IGHV2-70,MAPK1,IGLV6-57,IGLV1-51,IGLV1-47,IGLV1-44,IGLV7-43,IGLV1-40,IGLV3-27,IGLV3-25,IGLV2-23,IGLV3-21,I…
GO:BP	regulation of humoral immune response	GO:0002920	3.5828e-22	21.4458	134	1010	47	18123	FCGR2B,IGKV4-1,IGKV5-2,IGKV1-5,IGKV3-11,IGKV1-12,IGKV3-15,IGKV1-16,IGKV1-17,IGKV3-20,IGKV2-28,IGKV2-30,IGKV1-33,IGKV1-39,IGKV2D-40,IGKV1D-39,IGKV2D-30,IGKV2D-28,IGKV3D-20,IGKV1D-16,IGKV1D-12,PROS1,C3AR1,A2M,IGHV3-33,IGHV4-34,IGHV4-39,IGHV1-46,IGHV3-48,IGHV3-53,IGHV4-59,IGHV1-69,IGHV2-70,IGLV6-57,IGLV1-51,IGLV1-47,IGLV1-44,IGLV7-43,IGLV1-40,IGLV3-27,IGLV3-25,IGLV2-23,IGLV3-21,IGLV3-19,IGLV2-14,IGL…
GO:BP	humoral immune response	GO:0006959	2.88691e-21	20.5396	383	1010	79	18123	FCGR2B,IGKV4-1,IGKV5-2,IGKV1-5,IGKV3-11,IGKV1-12,IGKV3-15,IGKV1-16,IGKV1-17,IGKV3-20,IGKV2-28,IGKV2-30,IGKV1-33,IGKV1-39,IGKV2D-40,IGKV1D-39,IGKV2D-30,IGKV2D-28,IGKV3D-20,IGKV1D-16,IGKV1D-12,PROS1,CCR6,DEFA3,DEFA5,SPAG11B,SFTPD,C3AR1,A2M,ANG,RNASE6,RNASE3,RNASE7,IGHV3-33,IGHV4-34,IGHV3-35,IGHV3-38,IGHV4-39,IGHV3-43,IGHV1-45,IGHV1-46,IGHV3-48,IGHV3-49,IGHV5-51,IGHV3-53,IGHV1-58,IGHV4-59,IGHV4-61,I…
GO:BP	lymphocyte mediated immunity	GO:0002449	5.00519e-21	20.3006	360	1010	76	18123	BCL10,FCGR2B,CD8A,IGKV4-1,IGKV5-2,IGKV1-5,IGKV3-11,IGKV1-12,IGKV3-15,IGKV1-16,IGKV1-17,IGKV3-20,IGKV2-28,IGKV2-30,IGKV1-33,IGKV1-39,IGKV2D-40,IGKV1D-39,IGKV2D-30,IGKV2D-28,IGKV3D-20,IGKV1D-16,IGKV1D-12,CCR6,SHLD2,CTSC,KLRF2,CLEC2A,CLEC12B,KLRD1,KLRK1,KLRC2,KLRC1,IGHV3-33,IGHV4-34,IGHV3-35,IGHV3-38,IGHV4-39,IGHV3-43,IGHV1-45,IGHV1-46,IGHV3-48,IGHV3-49,IGHV5-51,IGHV3-53,IGHV1-58,IGHV4-59,IGHV4-61,I…
GO:BP	immune response	GO:0006955	6.94565e-21	20.1583	2544	1010	260	18123	BCL10,VAV3,STXBP3,FCGR2A,HSPA6,FCGR3A,FCGR3B,FCGR2B,FCRLB,CD8A,CD8B,IGKV3OR2-268,IGKJ1,IGKV4-1,IGKV5-2,IGKV1-5,IGKV1-6,IGKV3-7,IGKV1-8,IGKV1-9,IGKV3-11,IGKV1-12,IGKV3-15,IGKV1-16,IGKV1-17,IGKV3-20,IGKV6-21,IGKV2-24,IGKV1-27,IGKV2-28,IGKV2-30,IGKV1-33,IGKV1-37,IGKV1-39,IGKV2-40,IGKV2D-40,IGKV1D-39,IGKV1D-37,IGKV2D-30,IGKV2D-29,IGKV2D-28,IGKV2D-26,IGKV2D-24,IGKV6D-21,IGKV3D-20,IGKV6D-41,IGKV1D-17,I…
GO:BP	immune response-activating signal transduction	GO:0002757	1.56317e-20	19.806	475	1010	88	18123	BCL10,VAV3,FCGR2A,FCGR3A,FCGR2B,IGKV4-1,IGKV5-2,IGKV1-5,IGKV3-11,IGKV1-12,IGKV3-15,IGKV1-16,IGKV1-17,IGKV3-20,IGKV2-28,IGKV2-30,IGKV1-33,IGKV1-39,IGKV2D-40,IGKV1D-39,IGKV2D-30,IGKV2D-28,IGKV3D-20,IGKV1D-16,IGKV1D-12,ZAP70,MYO10,PSMB1,ACTB,BLK,C3AR1,CLEC4A,CLEC6A,CLEC4D,CLEC4E,KLRD1,KLRC2,IGHV3-33,IGHV4-34,IGHV3-35,IGHV3-38,IGHV4-39,IGHV3-43,IGHV1-45,IGHV1-46,IGHV3-48,IGHV3-49,IGHV5-51,IGHV3-53,IG…
GO:BP	immune response-activating cell surface receptor signaling pathway	GO:0002429	1.56317e-20	19.806	475	1010	88	18123	BCL10,VAV3,FCGR2A,FCGR3A,FCGR2B,IGKV4-1,IGKV5-2,IGKV1-5,IGKV3-11,IGKV1-12,IGKV3-15,IGKV1-16,IGKV1-17,IGKV3-20,IGKV2-28,IGKV2-30,IGKV1-33,IGKV1-39,IGKV2D-40,IGKV1D-39,IGKV2D-30,IGKV2D-28,IGKV3D-20,IGKV1D-16,IGKV1D-12,ZAP70,MYO10,PSMB1,ACTB,BLK,C3AR1,CLEC4A,CLEC6A,CLEC4D,CLEC4E,KLRD1,KLRC2,IGHV3-33,IGHV4-34,IGHV3-35,IGHV3-38,IGHV4-39,IGHV3-43,IGHV1-45,IGHV1-46,IGHV3-48,IGHV3-49,IGHV5-51,IGHV3-53,IG…
GO:BP	Fc-epsilon receptor signaling pathway	GO:0038095	3.70704e-20	19.431	167	1010	50	18123	BCL10,VAV3,IGKV4-1,IGKV5-2,IGKV1-5,IGKV3-11,IGKV1-12,IGKV3-15,IGKV1-16,IGKV1-17,IGKV3-20,IGKV2-28,IGKV2-30,IGKV1-33,IGKV1-39,IGKV2D-40,IGKV1D-39,IGKV2D-30,IGKV2D-28,IGKV3D-20,IGKV1D-16,IGKV1D-12,PSMB1,MAPK8,IGHV3-33,IGHV4-34,IGHV4-39,IGHV1-46,IGHV3-48,IGHV3-53,IGHV4-59,IGHV1-69,IGHV2-70,PSMD11,PSMB3,MAPK1,IGLV6-57,IGLV1-51,IGLV1-47,IGLV1-44,IGLV7-43,IGLV1-40,IGLV3-27,IGLV3-25,IGLV2-23,IGLV3-21,IG…
GO:BP	immune response-regulating cell surface receptor signaling pathway	GO:0002768	4.0688e-20	19.3905	510	1010	91	18123	BCL10,VAV3,FCGR2A,FCGR3A,FCGR2B,IGKV4-1,IGKV5-2,IGKV1-5,IGKV3-11,IGKV1-12,IGKV3-15,IGKV1-16,IGKV1-17,IGKV3-20,IGKV2-28,IGKV2-30,IGKV1-33,IGKV1-39,IGKV2D-40,IGKV1D-39,IGKV2D-30,IGKV2D-28,IGKV3D-20,IGKV1D-16,IGKV1D-12,ZAP70,MYO10,PSMB1,ACTB,BLK,MAPK8,C3AR1,CLEC4A,CLEC6A,CLEC4D,CLEC4E,CLEC12B,KLRD1,KLRC2,KLRC1,IGHV3-33,IGHV4-34,IGHV3-35,IGHV3-38,IGHV4-39,IGHV3-43,IGHV1-45,IGHV1-46,IGHV3-48,IGHV3-49,…
GO:BP	immune response-regulating signaling pathway	GO:0002764	6.24688e-20	19.2043	513	1010	91	18123	BCL10,VAV3,FCGR2A,FCGR3A,FCGR2B,IGKV4-1,IGKV5-2,IGKV1-5,IGKV3-11,IGKV1-12,IGKV3-15,IGKV1-16,IGKV1-17,IGKV3-20,IGKV2-28,IGKV2-30,IGKV1-33,IGKV1-39,IGKV2D-40,IGKV1D-39,IGKV2D-30,IGKV2D-28,IGKV3D-20,IGKV1D-16,IGKV1D-12,ZAP70,MYO10,PSMB1,ACTB,BLK,MAPK8,C3AR1,CLEC4A,CLEC6A,CLEC4D,CLEC4E,CLEC12B,KLRD1,KLRC2,KLRC1,IGHV3-33,IGHV4-34,IGHV3-35,IGHV3-38,IGHV4-39,IGHV3-43,IGHV1-45,IGHV1-46,IGHV3-48,IGHV3-49,…
GO:BP	adaptive immune response based on somatic recombination of immune receptors built from immunoglobulin superfamily domains	GO:0002460	7.01917e-20	19.1537	366	1010	75	18123	BCL10,FCGR2B,CD8A,IGKV4-1,IGKV5-2,IGKV1-5,IGKV3-11,IGKV1-12,IGKV3-15,IGKV1-16,IGKV1-17,IGKV3-20,IGKV2-28,IGKV2-30,IGKV1-33,IGKV1-39,IGKV2D-40,IGKV1D-39,IGKV2D-30,IGKV2D-28,IGKV3D-20,IGKV1D-16,IGKV1D-12,CCR6,SHLD2,CTSC,KLRD1,KLRC1,IGHV3-33,IGHV4-34,IGHV3-35,IGHV3-38,IGHV4-39,IGHV3-43,IGHV1-45,IGHV1-46,IGHV3-48,IGHV3-49,IGHV5-51,IGHV3-53,IGHV1-58,IGHV4-59,IGHV4-61,IGHV3-64,IGHV3-66,IGHV1-69,IGHV2-7…
GO:BP	phagocytosis	GO:0006909	1.45779e-19	18.8363	388	1010	77	18123	VAV3,FCGR2A,FCGR3A,FCGR2B,IGKV4-1,IGKV5-2,IGKV1-5,IGKV3-11,IGKV1-12,IGKV3-15,IGKV1-16,IGKV1-17,IGKV3-20,IGKV2-28,IGKV2-30,IGKV1-33,IGKV1-39,IGKV2D-40,IGKV1D-39,IGKV2D-30,IGKV2D-28,IGKV3D-20,IGKV1D-16,IGKV1D-12,MERTK,MYO10,ACTB,EIF2AK1,SFTPA1,SFTPD,ANXA11,CLEC7A,IGHV3-33,IGHV4-34,IGHV3-35,IGHV3-38,IGHV4-39,IGHV3-43,IGHV1-45,IGHV1-46,IGHV3-48,IGHV3-49,IGHV5-51,IGHV3-53,IGHV1-58,IGHV4-59,IGHV4-61,IG…
GO:BP	activation of immune response	GO:0002253	6.77923e-17	16.1688	566	1010	91	18123	BCL10,VAV3,FCGR2A,FCGR3A,FCGR2B,IGKV4-1,IGKV5-2,IGKV1-5,IGKV3-11,IGKV1-12,IGKV3-15,IGKV1-16,IGKV1-17,IGKV3-20,IGKV2-28,IGKV2-30,IGKV1-33,IGKV1-39,IGKV2D-40,IGKV1D-39,IGKV2D-30,IGKV2D-28,IGKV3D-20,IGKV1D-16,IGKV1D-12,ZAP70,PROS1,MYO10,PSMB1,ACTB,BLK,C3AR1,CLEC4A,CLEC6A,CLEC4D,CLEC4E,A2M,KLRD1,KLRC2,IGHV3-33,IGHV4-34,IGHV3-35,IGHV3-38,IGHV4-39,IGHV3-43,IGHV1-45,IGHV1-46,IGHV3-48,IGHV3-49,IGHV5-51,I…
GO:BP	Fc receptor signaling pathway	GO:0038093	1.7051e-16	15.7683	238	1010	55	18123	BCL10,VAV3,FCGR2A,FCGR3A,FCGR2B,IGKV4-1,IGKV5-2,IGKV1-5,IGKV3-11,IGKV1-12,IGKV3-15,IGKV1-16,IGKV1-17,IGKV3-20,IGKV2-28,IGKV2-30,IGKV1-33,IGKV1-39,IGKV2D-40,IGKV1D-39,IGKV2D-30,IGKV2D-28,IGKV3D-20,IGKV1D-16,IGKV1D-12,MYO10,PSMB1,ACTB,MAPK8,IGHV3-33,IGHV4-34,IGHV4-39,IGHV1-46,IGHV3-48,IGHV3-53,IGHV4-59,IGHV1-69,IGHV2-70,PSMD11,PSMB3,MAPK1,IGLV6-57,IGLV1-51,IGLV1-47,IGLV1-44,IGLV7-43,IGLV1-40,IGLV3-…
GO:BP	defense response to bacterium	GO:0042742	2.81121e-15	14.5511	349	1010	66	18123	IGKV3-20,DEFB131A,NAIP,DEFA3,DEFA5,SPAG11B,DEFB104B,DEFB106B,DEFB105B,DEFB136,DEFB135,DEFB134,DEFB130B,DEFB130A,SFTPD,PRB3,ANG,RNASE6,RNASE3,RNASE7,RNASE8,IGHV3-33,IGHV4-34,IGHV3-35,IGHV3-38,IGHV4-39,IGHV3-43,IGHV1-45,IGHV1-46,IGHV3-48,IGHV3-49,IGHV5-51,IGHV3-53,IGHV1-58,IGHV4-59,IGHV4-61,IGHV3-64,IGHV3-66,IGHV1-69,IGHV2-70D,IGHV1-69-2,IGHV1-69D,IGHV2-70,IGHV3-72,IGHV3-73,IGHV3-74,IGHV7-81,IGHV1O…
GO:BP	negative regulation of inflammatory response to antigenic stimulus	GO:0002862	5.10595e-15	14.2919	206	1010	49	18123	FCGR2A,FCGR3A,FCGR2B,IGKV4-1,IGKV5-2,IGKV1-5,IGKV3-11,IGKV1-12,IGKV3-15,IGKV1-16,IGKV1-17,IGKV3-20,IGKV2-28,IGKV2-30,IGKV1-33,IGKV1-39,IGKV2D-40,IGKV1D-39,IGKV2D-30,IGKV2D-28,IGKV3D-20,IGKV1D-16,IGKV1D-12,NPSR1,ADCY1,IGHV3-33,IGHV4-34,IGHV4-39,IGHV1-46,IGHV3-48,IGHV3-53,IGHV4-59,IGHV1-69,IGHV2-70,IGLV6-57,IGLV1-51,IGLV1-47,IGLV1-44,IGLV7-43,IGLV1-40,IGLV3-27,IGLV3-25,IGLV2-23,IGLV3-21,IGLV3-19,IG…
GO:BP	regulation of inflammatory response to antigenic stimulus	GO:0002861	9.27245e-14	13.0328	220	1010	49	18123	FCGR2A,FCGR3A,FCGR2B,IGKV4-1,IGKV5-2,IGKV1-5,IGKV3-11,IGKV1-12,IGKV3-15,IGKV1-16,IGKV1-17,IGKV3-20,IGKV2-28,IGKV2-30,IGKV1-33,IGKV1-39,IGKV2D-40,IGKV1D-39,IGKV2D-30,IGKV2D-28,IGKV3D-20,IGKV1D-16,IGKV1D-12,NPSR1,ADCY1,IGHV3-33,IGHV4-34,IGHV4-39,IGHV1-46,IGHV3-48,IGHV3-53,IGHV4-59,IGHV1-69,IGHV2-70,IGLV6-57,IGLV1-51,IGLV1-47,IGLV1-44,IGLV7-43,IGLV1-40,IGLV3-27,IGLV3-25,IGLV2-23,IGLV3-21,IGLV3-19,IG…
GO:BP	leukocyte migration	GO:0050900	8.14375e-13	12.0892	511	1010	78	18123	VAV3,IGKV4-1,IGKV5-2,IGKV1-5,IGKV3-11,IGKV1-12,IGKV3-15,IGKV1-16,IGKV1-17,IGKV3-20,IGKV2-28,IGKV2-30,IGKV1-33,IGKV1-39,IGKV2D-40,IGKV1D-39,IGKV2D-30,IGKV2D-28,IGKV3D-20,IGKV1D-16,IGKV1D-12,ZAP70,MERTK,PROS1,CCR6,CCL26,CCL24,DEFB104B,SFTPD,C3AR1,OLR1,KLRK1,IGHV3-33,IGHV4-34,IGHV4-39,IGHV1-46,IGHV3-48,IGHV3-53,IGHV4-59,IGHV1-69,IGHV2-70,SPN,MMP28,CCL5,CCL16,CCL14,CCL15,CCL23,CCL18,CCL3,CCL4,CCL3L3,…
GO:BP	immune system process	GO:0002376	1.81642e-11	10.7408	3438	1010	290	18123	BCL10,VAV3,STXBP3,FCGR2A,HSPA6,FCGR3A,FCGR3B,FCGR2B,FCRLB,CD8A,CD8B,IGKV3OR2-268,IGKJ1,IGKV4-1,IGKV5-2,IGKV1-5,IGKV1-6,IGKV3-7,IGKV1-8,IGKV1-9,IGKV3-11,IGKV1-12,IGKV3-15,IGKV1-16,IGKV1-17,IGKV3-20,IGKV6-21,IGKV2-24,IGKV1-27,IGKV2-28,IGKV2-30,IGKV1-33,IGKV1-37,IGKV1-39,IGKV2-40,IGKV2D-40,IGKV1D-39,IGKV1D-37,IGKV2D-30,IGKV2D-29,IGKV2D-28,IGKV2D-26,IGKV2D-24,IGKV6D-21,IGKV3D-20,IGKV6D-41,IGKV1D-17,I…
GO:BP	positive regulation of immune response	GO:0050778	2.11068e-11	10.6756	757	1010	97	18123	BCL10,VAV3,FCGR2A,FCGR3A,FCGR2B,IGKV4-1,IGKV5-2,IGKV1-5,IGKV3-11,IGKV1-12,IGKV3-15,IGKV1-16,IGKV1-17,IGKV3-20,IGKV2-28,IGKV2-30,IGKV1-33,IGKV1-39,IGKV2D-40,IGKV1D-39,IGKV2D-30,IGKV2D-28,IGKV3D-20,IGKV1D-16,IGKV1D-12,ZAP70,PROS1,MYO10,PSMB1,ACTB,BLK,SHLD2,C3AR1,CLEC4A,CLEC6A,CLEC4D,CLEC4E,A2M,KLRD1,KLRK1,KLRC2,IGHV3-33,IGHV4-34,IGHV3-35,IGHV3-38,IGHV4-39,IGHV3-43,IGHV1-45,IGHV1-46,IGHV3-48,IGHV3-4…
GO:BP	inflammatory response to antigenic stimulus	GO:0002437	2.40988e-11	10.618	251	1010	49	18123	FCGR2A,FCGR3A,FCGR2B,IGKV4-1,IGKV5-2,IGKV1-5,IGKV3-11,IGKV1-12,IGKV3-15,IGKV1-16,IGKV1-17,IGKV3-20,IGKV2-28,IGKV2-30,IGKV1-33,IGKV1-39,IGKV2D-40,IGKV1D-39,IGKV2D-30,IGKV2D-28,IGKV3D-20,IGKV1D-16,IGKV1D-12,NPSR1,ADCY1,IGHV3-33,IGHV4-34,IGHV4-39,IGHV1-46,IGHV3-48,IGHV3-53,IGHV4-59,IGHV1-69,IGHV2-70,IGLV6-57,IGLV1-51,IGLV1-47,IGLV1-44,IGLV7-43,IGLV1-40,IGLV3-27,IGLV3-25,IGLV2-23,IGLV3-21,IGLV3-19,IG…
GO:BP	endocytosis	GO:0006897	6.41651e-11	10.1927	700	1010	91	18123	NECAP2,FCGR2B,IGKV4-1,IGKV5-2,IGKV1-5,IGKV3-11,IGKV1-12,IGKV3-15,IGKV1-16,IGKV1-17,IGKV3-20,IGKV2-28,IGKV2-30,IGKV1-33,IGKV1-39,IGKV2D-40,IGKV1D-39,IGKV2D-30,IGKV2D-28,IGKV3D-20,IGKV1D-16,IGKV1D-12,PROM2,LRP1B,PRSS12,DLL1,ACTB,DBNL,HIP1,HNRNPK,CTSL,SFTPA1,SFTPD,SNCG,NECAP1,CLEC9A,CLEC7A,OLR1,IGHV3-33,IGHV4-34,IGHV3-35,IGHV3-38,IGHV4-39,IGHV3-43,IGHV1-45,IGHV1-46,IGHV3-48,IGHV3-49,IGHV5-51,IGHV3-5…
GO:BP	leukocyte mediated immunity	GO:0002443	1.29401e-10	9.88806	888	1010	106	18123	BCL10,STXBP3,FCGR2A,HSPA6,FCGR3B,FCGR2B,CD8A,IGKV4-1,IGKV5-2,IGKV1-5,IGKV3-11,IGKV1-12,IGKV3-15,IGKV1-16,IGKV1-17,IGKV3-20,IGKV2-28,IGKV2-30,IGKV1-33,IGKV1-39,IGKV2D-40,IGKV1D-39,IGKV2D-30,IGKV2D-28,IGKV3D-20,IGKV1D-16,IGKV1D-12,ACTR1B,CCR6,PSMB1,DBNL,FGL2,BLK,CTSB,TSPAN14,SHLD2,CTSC,SLC2A3,C3AR1,CLEC4D,KLRF2,CLEC2A,CLEC12A,CLEC12B,CLEC7A,OLR1,KLRD1,KLRK1,KLRC2,KLRC1,RNASE3,RNASE2,IGHV3-33,IGHV4-…
GO:BP	B cell receptor signaling pathway	GO:0050853	8.41728e-10	9.07483	135	1010	33	18123	VAV3,FCGR2B,BLK,IGHV3-33,IGHV4-34,IGHV3-35,IGHV3-38,IGHV4-39,IGHV3-43,IGHV1-45,IGHV1-46,IGHV3-48,IGHV3-49,IGHV5-51,IGHV3-53,IGHV1-58,IGHV4-59,IGHV4-61,IGHV3-64,IGHV3-66,IGHV1-69,IGHV2-70D,IGHV1-69-2,IGHV1-69D,IGHV2-70,IGHV3-72,IGHV3-73,IGHV3-74,IGHV7-81,IGHV1OR15-9,IGHV3OR15-7,RUNX1,MAPK1
GO:BP	receptor-mediated endocytosis	GO:0006898	1.0965e-09	8.95999	335	1010	55	18123	FCGR2B,IGKV4-1,IGKV5-2,IGKV1-5,IGKV3-11,IGKV1-12,IGKV3-15,IGKV1-16,IGKV1-17,IGKV3-20,IGKV2-28,IGKV2-30,IGKV1-33,IGKV1-39,IGKV2D-40,IGKV1D-39,IGKV2D-30,IGKV2D-28,IGKV3D-20,IGKV1D-16,IGKV1D-12,LRP1B,DLL1,DBNL,HIP1,HNRNPK,CTSL,SFTPD,CLEC9A,IGHV3-33,IGHV4-34,IGHV4-39,IGHV1-46,IGHV3-48,IGHV3-53,IGHV4-59,IGHV1-69,IGHV2-70,AP2B1,ITGB3,CLTC,IGLV6-57,IGLV1-51,IGLV1-47,IGLV1-44,IGLV7-43,IGLV1-40,IGLV3-27,I…
GO:BP	defense response	GO:0006952	1.31619e-09	8.88068	1956	1010	183	18123	BCL10,STXBP3,FCGR2A,FCGR3A,FCGR2B,IGKV4-1,IGKV5-2,IGKV1-5,IGKV3-11,IGKV1-12,IGKV3-15,IGKV1-16,IGKV1-17,IGKV3-20,IGKV2-28,IGKV2-30,IGKV1-33,IGKV1-39,IGKV2D-40,IGKV1D-39,IGKV2D-30,IGKV2D-28,IGKV3D-20,IGKV1D-16,IGKV1D-12,TRIM43B,TRIM43,ZAP70,DEFB131A,NAIP,CCR6,GPR31,PSMB1,RNF216,EIF2AK1,NT5C3A,NPSR1,CAMK2B,ADCY1,NCF1,CCL26,CCL24,FGL2,ZYX,DEFA3,DEFA5,SPAG11B,DEFB104B,DEFB106B,DEFB105B,BLK,DEFB136,DEF…
GO:BP	regulation of immune effector process	GO:0002697	1.59897e-09	8.79616	421	1010	63	18123	BCL10,FCGR2B,IGKV4-1,IGKV5-2,IGKV1-5,IGKV3-11,IGKV1-12,IGKV3-15,IGKV1-16,IGKV1-17,IGKV3-20,IGKV2-28,IGKV2-30,IGKV1-33,IGKV1-39,IGKV2D-40,IGKV1D-39,IGKV2D-30,IGKV2D-28,IGKV3D-20,IGKV1D-16,IGKV1D-12,PROS1,FGL2,BLK,SHLD2,C3AR1,A2M,CLEC12B,CLEC7A,KLRD1,KLRK1,KLRC2,KLRC1,IGHV3-33,IGHV4-34,IGHV4-39,IGHV1-46,IGHV3-48,IGHV3-53,IGHV4-59,IGHV1-69,IGHV2-70,IL27,TBX21,MIR21,NFKBID,TYROBP,CD177,IGLV6-57,IGLV1…
GO:BP	innate immune response	GO:0045087	2.09828e-09	8.67814	1003	1010	112	18123	BCL10,STXBP3,FCGR2B,TRIM43B,TRIM43,ZAP70,DEFB131A,NAIP,PSMB1,CAMK2B,NCF1,CCL26,CCL24,ZYX,DEFA3,DEFA5,DEFB104B,DEFB106B,DEFB105B,BLK,DEFB135,DEFB134,DAPK1,SFTPD,TRIM77,TRIM49,TRIM64B,TRIM64,TRIM49C,CLEC4A,CLEC6A,CLEC4D,CLEC4E,KLRG1,A2M,KLRF2,CLEC2A,CLEC12B,CLEC7A,KLRD1,KLRK1,KLRC2,KLRC1,STYK1,ANG,RNASE6,RNASE3,RNASE2,RNASE7,RNASE8,METTL3,IGHV3-33,IGHV4-34,IGHV3-35,IGHV3-38,IGHV4-39,IGHV3-43,IGHV1-…
GO:BP	negative regulation of immune response	GO:0050777	2.65407e-09	8.57609	373	1010	58	18123	FCGR2A,FCGR3A,FCGR2B,FCRLB,IGKV4-1,IGKV5-2,IGKV1-5,IGKV3-11,IGKV1-12,IGKV3-15,IGKV1-16,IGKV1-17,IGKV3-20,IGKV2-28,IGKV2-30,IGKV1-33,IGKV1-39,IGKV2D-40,IGKV1D-39,IGKV2D-30,IGKV2D-28,IGKV3D-20,IGKV1D-16,IGKV1D-12,NPSR1,ADCY1,FGL2,A2M,CLEC12B,KLRD1,KLRC1,METTL3,IGHV3-33,IGHV4-34,IGHV4-39,IGHV1-46,IGHV3-48,IGHV3-53,IGHV4-59,IGHV1-69,IGHV2-70,TBX21,MIR21,IGLV6-57,IGLV1-51,IGLV1-47,IGLV1-44,IGLV7-43,IG…
GO:BP	defense response to other organism	GO:0098542	8.94929e-09	8.04821	1222	1010	127	18123	BCL10,STXBP3,FCGR2B,IGKV3-20,TRIM43B,TRIM43,ZAP70,DEFB131A,NAIP,PSMB1,RNF216,NT5C3A,CAMK2B,NCF1,CCL26,CCL24,FGL2,ZYX,DEFA3,DEFA5,SPAG11B,DEFB104B,DEFB106B,DEFB105B,BLK,DEFB136,DEFB135,DEFB134,DEFB130B,DEFB130A,DAPK1,SFTPD,TRIM77,TRIM49,TRIM64B,TRIM64,TRIM49C,CLEC4A,CLEC6A,CLEC4D,CLEC4E,AICDA,KLRG1,A2M,KLRF2,CLEC2A,CLEC12B,CLEC7A,KLRD1,KLRK1,KLRC2,KLRC1,STYK1,PRB3,ANG,RNASE6,RNASE3,RNASE2,RNASE7,R…
GO:BP	immune effector process	GO:0002252	5.63013e-08	7.24948	1135	1010	118	18123	BCL10,VAV3,STXBP3,FCGR2A,HSPA6,FCGR3A,FCGR3B,FCGR2B,CD8A,IGKV4-1,IGKV5-2,IGKV1-5,IGKV3-11,IGKV1-12,IGKV3-15,IGKV1-16,IGKV1-17,IGKV3-20,IGKV2-28,IGKV2-30,IGKV1-33,IGKV1-39,IGKV2D-40,IGKV1D-39,IGKV2D-30,IGKV2D-28,IGKV3D-20,IGKV1D-16,IGKV1D-12,ACTR1B,PROS1,MYO10,CCR6,DLL1,PSMB1,ACTB,DBNL,FGL2,BLK,CTSB,SFTPA1,TSPAN14,SHLD2,CTSC,SLC2A3,C3AR1,CLEC4D,A2M,KLRF2,CLEC2A,CLEC12A,CLEC12B,CLEC7A,OLR1,KLRD1,KL…
GO:BP	phagocytosis, engulfment	GO:0006911	9.06287e-08	7.04273	125	1010	29	18123	FCGR2B,IGHV3-33,IGHV4-34,IGHV3-35,IGHV3-38,IGHV4-39,IGHV3-43,IGHV1-45,IGHV1-46,IGHV3-48,IGHV3-49,IGHV5-51,IGHV3-53,IGHV1-58,IGHV4-59,IGHV4-61,IGHV3-64,IGHV3-66,IGHV1-69,IGHV2-70D,IGHV1-69-2,IGHV1-69D,IGHV2-70,IGHV3-72,IGHV3-73,IGHV3-74,IGHV7-81,IGHV1OR15-9,IGHV3OR15-7
GO:BP	regulation of immune response	GO:0050776	1.02494e-07	6.9893	1159	1010	119	18123	BCL10,VAV3,FCGR2A,FCGR3A,FCGR3B,FCGR2B,FCRLB,CD8A,CD8B,IGKV4-1,IGKV5-2,IGKV1-5,IGKV3-11,IGKV1-12,IGKV3-15,IGKV1-16,IGKV1-17,IGKV3-20,IGKV2-28,IGKV2-30,IGKV1-33,IGKV1-39,IGKV2D-40,IGKV1D-39,IGKV2D-30,IGKV2D-28,IGKV3D-20,IGKV1D-16,IGKV1D-12,ZAP70,CD8B2,PROS1,MYO10,PSMB1,ACTB,RNF216,NPSR1,ADCY1,FGL2,BLK,MAPK8,SFTPD,SHLD2,C3AR1,CLEC4A,CLEC6A,CLEC4D,CLEC4E,A2M,KLRB1,CLEC2D,KLRF1,CLEC2B,CLEC12B,KLRD1,K…
GO:BP	positive regulation of B cell activation	GO:0050871	1.13947e-07	6.9433	151	1010	32	18123	VAV3,SHLD2,IGHV3-33,IGHV4-34,IGHV3-35,IGHV3-38,IGHV4-39,IGHV3-43,IGHV1-45,IGHV1-46,IGHV3-48,IGHV3-49,IGHV5-51,IGHV3-53,IGHV1-58,IGHV4-59,IGHV4-61,IGHV3-64,IGHV3-66,IGHV1-69,IGHV2-70D,IGHV1-69-2,IGHV1-69D,IGHV2-70,IGHV3-72,IGHV3-73,IGHV3-74,IGHV7-81,IGHV1OR15-9,IGHV3OR15-7,TBX21,MIF
GO:BP	positive regulation of immune system process	GO:0002684	4.45627e-07	6.35103	1079	1010	111	18123	BCL10,VAV3,FCGR2A,FCGR3A,FCGR2B,IGKV4-1,IGKV5-2,IGKV1-5,IGKV3-11,IGKV1-12,IGKV3-15,IGKV1-16,IGKV1-17,IGKV3-20,IGKV2-28,IGKV2-30,IGKV1-33,IGKV1-39,IGKV2D-40,IGKV1D-39,IGKV2D-30,IGKV2D-28,IGKV3D-20,IGKV1D-16,IGKV1D-12,ZAP70,PROS1,MYO10,CCR6,PSMB1,ACTB,CCL24,BLK,CA2,ZMIZ1,SHLD2,CTSC,ZBTB16,C3AR1,CLEC4A,CLEC6A,CLEC4D,CLEC4E,A2M,CLECL1,CLEC7A,KLRD1,KLRK1,KLRC2,IGHV3-33,IGHV4-34,IGHV3-35,IGHV3-38,IGHV4…
GO:BP	plasma membrane invagination	GO:0099024	5.42514e-07	6.26559	134	1010	29	18123	FCGR2B,IGHV3-33,IGHV4-34,IGHV3-35,IGHV3-38,IGHV4-39,IGHV3-43,IGHV1-45,IGHV1-46,IGHV3-48,IGHV3-49,IGHV5-51,IGHV3-53,IGHV1-58,IGHV4-59,IGHV4-61,IGHV3-64,IGHV3-66,IGHV1-69,IGHV2-70D,IGHV1-69-2,IGHV1-69D,IGHV2-70,IGHV3-72,IGHV3-73,IGHV3-74,IGHV7-81,IGHV1OR15-9,IGHV3OR15-7
GO:BP	negative regulation of inflammatory response	GO:0050728	1.73464e-06	5.76079	359	1010	51	18123	FCGR2A,FCGR3A,FCGR2B,IGKV4-1,IGKV5-2,IGKV1-5,IGKV3-11,IGKV1-12,IGKV3-15,IGKV1-16,IGKV1-17,IGKV3-20,IGKV2-28,IGKV2-30,IGKV1-33,IGKV1-39,IGKV2D-40,IGKV1D-39,IGKV2D-30,IGKV2D-28,IGKV3D-20,IGKV1D-16,IGKV1D-12,GPR31,NPSR1,ADCY1,MIR204,IGHV3-33,IGHV4-34,IGHV4-39,IGHV1-46,IGHV3-48,IGHV3-53,IGHV4-59,IGHV1-69,IGHV2-70,IGLV6-57,IGLV1-51,IGLV1-47,IGLV1-44,IGLV7-43,IGLV1-40,IGLV3-27,IGLV3-25,IGLV2-23,IGLV3-2…
GO:BP	negative regulation of defense response	GO:0031348	2.20833e-06	5.65594	440	1010	58	18123	FCGR2A,FCGR3A,FCGR2B,IGKV4-1,IGKV5-2,IGKV1-5,IGKV3-11,IGKV1-12,IGKV3-15,IGKV1-16,IGKV1-17,IGKV3-20,IGKV2-28,IGKV2-30,IGKV1-33,IGKV1-39,IGKV2D-40,IGKV1D-39,IGKV2D-30,IGKV2D-28,IGKV3D-20,IGKV1D-16,IGKV1D-12,GPR31,NPSR1,ADCY1,FGL2,MIR204,A2M,CLEC12B,KLRD1,KLRC1,METTL3,IGHV3-33,IGHV4-34,IGHV4-39,IGHV1-46,IGHV3-48,IGHV3-53,IGHV4-59,IGHV1-69,IGHV2-70,MIR21,IGLV6-57,IGLV1-51,IGLV1-47,IGLV1-44,IGLV7-43,I…
GO:BP	membrane invagination	GO:0010324	2.31426e-06	5.63559	142	1010	29	18123	FCGR2B,IGHV3-33,IGHV4-34,IGHV3-35,IGHV3-38,IGHV4-39,IGHV3-43,IGHV1-45,IGHV1-46,IGHV3-48,IGHV3-49,IGHV5-51,IGHV3-53,IGHV1-58,IGHV4-59,IGHV4-61,IGHV3-64,IGHV3-66,IGHV1-69,IGHV2-70D,IGHV1-69-2,IGHV1-69D,IGHV2-70,IGHV3-72,IGHV3-73,IGHV3-74,IGHV7-81,IGHV1OR15-9,IGHV3OR15-7
GO:BP	regulation of B cell activation	GO:0050864	2.3707e-06	5.62512	197	1010	35	18123	VAV3,FCGR2B,BLK,SHLD2,IGHV3-33,IGHV4-34,IGHV3-35,IGHV3-38,IGHV4-39,IGHV3-43,IGHV1-45,IGHV1-46,IGHV3-48,IGHV3-49,IGHV5-51,IGHV3-53,IGHV1-58,IGHV4-59,IGHV4-61,IGHV3-64,IGHV3-66,IGHV1-69,IGHV2-70D,IGHV1-69-2,IGHV1-69D,IGHV2-70,IGHV3-72,IGHV3-73,IGHV3-74,IGHV7-81,IGHV1OR15-9,IGHV3OR15-7,TBX21,TYROBP,MIF
GO:BP	response to bacterium	GO:0009617	2.54816e-05	4.59377	743	1010	80	18123	BCL10,FCGR2B,IGKV3-20,DEFB131A,NAIP,GPR31,LSM5,DEFA3,DEFA5,SPAG11B,DEFB104B,DEFB106B,DEFB105B,DEFB136,DEFB135,DEFB134,DEFB130B,DEFB130A,CA3,MAPK8,SGMS1,SFTPD,PRB3,ANG,RNASE6,RNASE3,RNASE7,RNASE8,IGHV3-33,IGHV4-34,IGHV3-35,IGHV3-38,IGHV4-39,IGHV3-43,IGHV1-45,IGHV1-46,IGHV3-48,IGHV3-49,IGHV5-51,IGHV3-53,IGHV1-58,IGHV4-59,IGHV4-61,IGHV3-64,IGHV3-66,IGHV1-69,IGHV2-70D,IGHV1-69-2,IGHV1-69D,IGHV2-70,IG…
GO:BP	negative regulation of response to external stimulus	GO:0032102	4.93914e-05	4.30635	601	1010	68	18123	FCGR2A,FCGR3A,FCGR2B,IGKV4-1,IGKV5-2,IGKV1-5,IGKV3-11,IGKV1-12,IGKV3-15,IGKV1-16,IGKV1-17,IGKV3-20,IGKV2-28,IGKV2-30,IGKV1-33,IGKV1-39,IGKV2D-40,IGKV1D-39,IGKV2D-30,IGKV2D-28,IGKV3D-20,IGKV1D-16,IGKV1D-12,ROBO2,PROS1,PLG,GPR31,NPSR1,ADCY1,FGL2,MIR204,PRKG1,A2M,CLEC12B,KLRD1,KLRK1,KLRC1,CHD8,METTL3,IGHV3-33,IGHV4-34,IGHV4-39,IGHV1-46,IGHV3-48,IGHV3-53,IGHV4-59,IGHV1-69,IGHV2-70,MMP28,WNT3,MIR21,PL…
GO:BP	negative regulation of immune system process	GO:0002683	5.09163e-05	4.29314	614	1010	69	18123	FCGR2A,FCGR3A,FCGR2B,FCRLB,IGKV4-1,IGKV5-2,IGKV1-5,IGKV3-11,IGKV1-12,IGKV3-15,IGKV1-16,IGKV1-17,IGKV3-20,IGKV2-28,IGKV2-30,IGKV1-33,IGKV1-39,IGKV2D-40,IGKV1D-39,IGKV2D-30,IGKV2D-28,IGKV3D-20,IGKV1D-16,IGKV1D-12,MERTK,ZC3H8,NPSR1,ADCY1,FGL2,BLK,SFTPD,A2M,CLEC12B,KLRD1,KLRK1,KLRC1,METTL3,IGHV3-33,IGHV4-34,IGHV4-39,IGHV1-46,IGHV3-48,IGHV3-53,IGHV4-59,IGHV1-69,IGHV2-70,SPN,MMP28,CCL3,TBX21,MIR21,TYRO…
GO:BP	transcription preinitiation complex assembly	GO:0070897	0.000125128	3.90265	50	1010	15	18123	LINC02218,TAF11L2,TAF11L3,TAF11L4,TAF11L5,TAF11L6,TAF11L9,TAF11L11,TAF11L12,TAF11L13,TAF11L14,BDP1,TBP,RRN3,SMARCB1
GO:BP	response to other organism	GO:0051707	0.00046734	3.33037	1600	1010	137	18123	BCL10,STXBP3,FCGR2B,IGKV3-20,TRIM43B,TRIM43,ZAP70,DEFB131A,NAIP,GPR31,PSMB1,RNF216,LSM5,NT5C3A,CAMK2B,NCF1,CCL26,CCL24,FGL2,ZYX,DEFA3,DEFA5,SPAG11B,DEFB104B,DEFB106B,DEFB105B,BLK,DEFB136,DEFB135,DEFB134,DEFB130B,DEFB130A,CA3,DAPK1,MAPK8,SGMS1,SFTPD,TRIM77,TRIM49,TRIM64B,TRIM64,TRIM49C,CLEC4A,CLEC6A,CLEC4D,CLEC4E,AICDA,KLRG1,A2M,KLRF2,CLEC2A,CLEC12B,CLEC7A,KLRD1,KLRK1,KLRC2,KLRC1,STYK1,PRB3,ANG,RN…
GO:BP	response to external biotic stimulus	GO:0043207	0.000484566	3.31465	1601	1010	137	18123	BCL10,STXBP3,FCGR2B,IGKV3-20,TRIM43B,TRIM43,ZAP70,DEFB131A,NAIP,GPR31,PSMB1,RNF216,LSM5,NT5C3A,CAMK2B,NCF1,CCL26,CCL24,FGL2,ZYX,DEFA3,DEFA5,SPAG11B,DEFB104B,DEFB106B,DEFB105B,BLK,DEFB136,DEFB135,DEFB134,DEFB130B,DEFB130A,CA3,DAPK1,MAPK8,SGMS1,SFTPD,TRIM77,TRIM49,TRIM64B,TRIM64,TRIM49C,CLEC4A,CLEC6A,CLEC4D,CLEC4E,AICDA,KLRG1,A2M,KLRF2,CLEC2A,CLEC12B,CLEC7A,KLRD1,KLRK1,KLRC2,KLRC1,STYK1,PRB3,ANG,RN…
GO:BP	positive regulation of lymphocyte activation	GO:0051251	0.000516805	3.28667	366	1010	46	18123	BCL10,VAV3,ZAP70,ZMIZ1,SHLD2,ZBTB16,CLECL1,CLEC7A,KLRK1,KLRC2,IGHV3-33,IGHV4-34,IGHV3-35,IGHV3-38,IGHV4-39,IGHV3-43,IGHV1-45,IGHV1-46,IGHV3-48,IGHV3-49,IGHV5-51,IGHV3-53,IGHV1-58,IGHV4-59,IGHV4-61,IGHV3-64,IGHV3-66,IGHV1-69,IGHV2-70D,IGHV1-69-2,IGHV1-69D,IGHV2-70,IGHV3-72,IGHV3-73,IGHV3-74,IGHV7-81,IGHV1OR15-9,IGHV3OR15-7,CCL5,TBX21,MIR21,NFKBID,TYROBP,SOX12,RUNX1,MIF
GO:BP	positive regulation of leukocyte activation	GO:0002696	0.00053595	3.27088	414	1010	50	18123	BCL10,VAV3,ZAP70,ZMIZ1,SHLD2,CTSC,ZBTB16,CLEC4D,CLECL1,CLEC7A,KLRK1,KLRC2,IGHV3-33,IGHV4-34,IGHV3-35,IGHV3-38,IGHV4-39,IGHV3-43,IGHV1-45,IGHV1-46,IGHV3-48,IGHV3-49,IGHV5-51,IGHV3-53,IGHV1-58,IGHV4-59,IGHV4-61,IGHV3-64,IGHV3-66,IGHV1-69,IGHV2-70D,IGHV1-69-2,IGHV1-69D,IGHV2-70,IGHV3-72,IGHV3-73,IGHV3-74,IGHV7-81,IGHV1OR15-9,IGHV3OR15-7,CCL5,CCL3,TBX21,MIR21,NFKBID,TYROBP,CD177,SOX12,RUNX1,MIF
GO:BP	biological process involved in interspecies interaction between organisms	GO:0044419	0.000557166	3.25402	1768	1010	148	18123	BCL10,STXBP3,FCGR2B,CHMP3,IGKV3-20,TRIM43B,TRIM43,ZAP70,BCL2L11,DEFB131A,NAIP,PLG,GPR31,PSMB1,RNF216,LSM5,NT5C3A,CAMK2B,NCF1,CCL26,CCL24,FGL2,ZYX,DEFA3,DEFA5,SPAG11B,DEFB104B,DEFB106B,DEFB105B,BLK,CTSB,DEFB136,DEFB135,DEFB134,DEFB130B,DEFB130A,CA3,DAPK1,CTSL,MAPK8,SGMS1,SFTPD,TRIM77,TRIM49,TRIM64B,TRIM64,TRIM49C,CLEC4A,CLEC6A,CLEC4D,CLEC4E,AICDA,KLRG1,A2M,KLRF2,CLEC2A,CLEC12B,CLEC7A,KLRD1,KLRK1,K…
GO:BP	antigen receptor-mediated signaling pathway	GO:0050851	0.000581461	3.23548	321	1010	42	18123	BCL10,VAV3,FCGR2B,ZAP70,PSMB1,BLK,IGHV3-33,IGHV4-34,IGHV3-35,IGHV3-38,IGHV4-39,IGHV3-43,IGHV1-45,IGHV1-46,IGHV3-48,IGHV3-49,IGHV5-51,IGHV3-53,IGHV1-58,IGHV4-59,IGHV4-61,IGHV3-64,IGHV3-66,IGHV1-69,IGHV2-70D,IGHV1-69-2,IGHV1-69D,IGHV2-70,IGHV3-72,IGHV3-73,IGHV3-74,IGHV7-81,IGHV1OR15-9,IGHV3OR15-7,PSMD11,PSMB3,NFKBID,KCNN4,RBCK1,RUNX1,CRKL,MAPK1
GO:BP	response to biotic stimulus	GO:0009607	0.0006562	3.18296	1639	1010	139	18123	BCL10,STXBP3,FCGR2B,EIF2AK3,IGKV3-20,TRIM43B,TRIM43,ZAP70,BCL2L11,DEFB131A,NAIP,GPR31,PSMB1,RNF216,LSM5,NT5C3A,CAMK2B,NCF1,CCL26,CCL24,FGL2,ZYX,DEFA3,DEFA5,SPAG11B,DEFB104B,DEFB106B,DEFB105B,BLK,DEFB136,DEFB135,DEFB134,DEFB130B,DEFB130A,CA3,DAPK1,MAPK8,SGMS1,SFTPD,TRIM77,TRIM49,TRIM64B,TRIM64,TRIM49C,CLEC4A,CLEC6A,CLEC4D,CLEC4E,AICDA,KLRG1,A2M,KLRF2,CLEC2A,CLEC12B,CLEC7A,KLRD1,KLRK1,KLRC2,KLRC1,S…
GO:BP	cellular glucuronidation	GO:0052695	0.00120286	2.91979	20	1010	9	18123	UGT2B17,UGT2B15,UGT2A3,UGT2B7,UGT2B11,UGT2B28,UGT2B4,UGT2A2,UGT2A1
GO:BP	positive regulation of cell activation	GO:0050867	0.00128268	2.89188	426	1010	50	18123	BCL10,VAV3,ZAP70,ZMIZ1,SHLD2,CTSC,ZBTB16,CLEC4D,CLECL1,CLEC7A,KLRK1,KLRC2,IGHV3-33,IGHV4-34,IGHV3-35,IGHV3-38,IGHV4-39,IGHV3-43,IGHV1-45,IGHV1-46,IGHV3-48,IGHV3-49,IGHV5-51,IGHV3-53,IGHV1-58,IGHV4-59,IGHV4-61,IGHV3-64,IGHV3-66,IGHV1-69,IGHV2-70D,IGHV1-69-2,IGHV1-69D,IGHV2-70,IGHV3-72,IGHV3-73,IGHV3-74,IGHV7-81,IGHV1OR15-9,IGHV3OR15-7,CCL5,CCL3,TBX21,MIR21,NFKBID,TYROBP,CD177,SOX12,RUNX1,MIF
GO:BP	RNA polymerase II preinitiation complex assembly	GO:0051123	0.00147699	2.83062	38	1010	12	18123	LINC02218,TAF11L2,TAF11L3,TAF11L4,TAF11L5,TAF11L6,TAF11L9,TAF11L11,TAF11L12,TAF11L13,TAF11L14,TBP
GO:BP	detection of chemical stimulus involved in sensory perception of bitter taste	GO:0001580	0.0027479	2.561	40	1010	12	18123	TAS2R60,TAS2R41,TAS2R13,TAS2R14,TAS2R50,TAS2R20,TAS2R19,TAS2R31,TAS2R46,TAS2R43,TAS2R30,TAS2R42
GO:BP	regulation of inflammatory response	GO:0050727	0.00295968	2.52875	565	1010	60	18123	FCGR2A,FCGR3A,FCGR2B,IGKV4-1,IGKV5-2,IGKV1-5,IGKV3-11,IGKV1-12,IGKV3-15,IGKV1-16,IGKV1-17,IGKV3-20,IGKV2-28,IGKV2-30,IGKV1-33,IGKV1-39,IGKV2D-40,IGKV1D-39,IGKV2D-30,IGKV2D-28,IGKV3D-20,IGKV1D-16,IGKV1D-12,GPR31,NPSR1,ADCY1,CCL24,ZYX,MIR204,CTSC,IGHV3-33,IGHV4-34,IGHV4-39,IGHV1-46,IGHV3-48,IGHV3-53,IGHV4-59,IGHV1-69,IGHV2-70,ABCC1,NUPR1,CCL5,CCL3,MIR21,GGT2,IGLV6-57,IGLV1-51,IGLV1-47,IGLV1-44,IGLV…
GO:BP	sensory perception of bitter taste	GO:0050913	0.00843456	2.07394	44	1010	12	18123	TAS2R60,TAS2R41,TAS2R13,TAS2R14,TAS2R50,TAS2R20,TAS2R19,TAS2R31,TAS2R46,TAS2R43,TAS2R30,TAS2R42
GO:BP	regulation of lymphocyte activation	GO:0051249	0.0110642	1.95608	523	1010	55	18123	BCL10,VAV3,FCGR2B,ZAP70,MERTK,ZC3H8,FGL2,BLK,ZMIZ1,SFTPD,SHLD2,ZBTB16,CLECL1,CLEC7A,KLRK1,KLRC2,METTL3,IGHV3-33,IGHV4-34,IGHV3-35,IGHV3-38,IGHV4-39,IGHV3-43,IGHV1-45,IGHV1-46,IGHV3-48,IGHV3-49,IGHV5-51,IGHV3-53,IGHV1-58,IGHV4-59,IGHV4-61,IGHV3-64,IGHV3-66,IGHV1-69,IGHV2-70D,IGHV1-69-2,IGHV1-69D,IGHV2-70,IGHV3-72,IGHV3-73,IGHV3-74,IGHV7-81,IGHV1OR15-9,IGHV3OR15-7,IL27,SPN,CCL5,TBX21,MIR21,NFKBID,T…
GO:BP	uronic acid metabolic process	GO:0006063	0.0113564	1.94476	25	1010	9	18123	UGT2B17,UGT2B15,UGT2A3,UGT2B7,UGT2B11,UGT2B28,UGT2B4,UGT2A2,UGT2A1
GO:BP	glucuronate metabolic process	GO:0019585	0.0113564	1.94476	25	1010	9	18123	UGT2B17,UGT2B15,UGT2A3,UGT2B7,UGT2B11,UGT2B28,UGT2B4,UGT2A2,UGT2A1
GO:BP	vesicle-mediated transport	GO:0016192	0.0133309	1.87514	2193	1010	169	18123	CPLANE2,NECAP2,ATP13A2,VAV3,STXBP3,FCGR2A,HSPA6,FCGR3A,FCGR3B,FCGR2B,CHMP3,IGKV4-1,IGKV5-2,IGKV1-5,IGKV3-11,IGKV1-12,IGKV3-15,IGKV1-16,IGKV1-17,IGKV3-20,IGKV2-28,IGKV2-30,IGKV1-33,IGKV1-39,IGKV2D-40,IGKV1D-39,IGKV2D-30,IGKV2D-28,IGKV3D-20,IGKV1D-16,IGKV1D-12,PROM2,ACTR1B,MERTK,TMEM87B,RAB6C,RAB6D,LRP1B,PROS1,STX19,TMCC1,PRSS12,SEC24D,MYO10,PLG,DLL1,PSMB1,ACTB,CCZ1,EIF2AK1,CYTH3,DBNL,YKT6,TMED4,AD…
GO:BP	detection of chemical stimulus involved in sensory perception of taste	GO:0050912	0.0140332	1.85284	46	1010	12	18123	TAS2R60,TAS2R41,TAS2R13,TAS2R14,TAS2R50,TAS2R20,TAS2R19,TAS2R31,TAS2R46,TAS2R43,TAS2R30,TAS2R42
GO:BP	regulation of immune system process	GO:0002682	0.0145866	1.83605	1734	1010	139	18123	BCL10,VAV3,FCGR2A,FCGR3A,FCGR3B,FCGR2B,FCRLB,CD8A,CD8B,IGKV4-1,IGKV5-2,IGKV1-5,IGKV3-11,IGKV1-12,IGKV3-15,IGKV1-16,IGKV1-17,IGKV3-20,IGKV2-28,IGKV2-30,IGKV1-33,IGKV1-39,IGKV2D-40,IGKV1D-39,IGKV2D-30,IGKV2D-28,IGKV3D-20,IGKV1D-16,IGKV1D-12,ZAP70,CD8B2,MERTK,ZC3H8,PROS1,MYO10,CCR6,DLL1,PSMB1,ACTB,RNF216,NPSR1,ADCY1,CCL24,FGL2,BLK,CA2,MAPK8,ZMIZ1,SFTPD,PRXL2A,SHLD2,CTSC,ZBTB16,C3AR1,CLEC4A,CLEC6A,CL…
GO:BP	B cell activation	GO:0042113	0.0315698	1.50073	337	1010	39	18123	VAV3,FCGR2B,ZAP70,CCR6,DLL1,BLK,SHLD2,AICDA,IGHV3-33,IGHV4-34,IGHV3-35,IGHV3-38,IGHV4-39,IGHV3-43,IGHV1-45,IGHV1-46,IGHV3-48,IGHV3-49,IGHV5-51,IGHV3-53,IGHV1-58,IGHV4-59,IGHV4-61,IGHV3-64,IGHV3-66,IGHV1-69,IGHV2-70D,IGHV1-69-2,IGHV1-69D,IGHV2-70,IGHV3-72,IGHV3-73,IGHV3-74,IGHV7-81,IGHV1OR15-9,IGHV3OR15-7,TBX21,TYROBP,MIF
GO:BP	regulation of defense response	GO:0031347	0.0357253	1.44702	889	1010	80	18123	BCL10,FCGR2A,FCGR3A,FCGR2B,IGKV4-1,IGKV5-2,IGKV1-5,IGKV3-11,IGKV1-12,IGKV3-15,IGKV1-16,IGKV1-17,IGKV3-20,IGKV2-28,IGKV2-30,IGKV1-33,IGKV1-39,IGKV2D-40,IGKV1D-39,IGKV2D-30,IGKV2D-28,IGKV3D-20,IGKV1D-16,IGKV1D-12,GPR31,PSMB1,RNF216,NPSR1,ADCY1,CCL24,FGL2,ZYX,MIR204,CTSC,CLEC4A,CLEC6A,CLEC4D,CLEC4E,A2M,CLEC12B,KLRD1,KLRK1,KLRC2,KLRC1,METTL3,IGHV3-33,IGHV4-34,IGHV4-39,IGHV1-46,IGHV3-48,IGHV3-53,IGHV4…
GO:BP	monocyte chemotaxis	GO:0002548	0.0389749	1.40921	67	1010	14	18123	CCL26,CCL24,DEFB104B,CCL5,CCL16,CCL14,CCL15,CCL23,CCL18,CCL3,CCL4,CCL3L3,CCL4L2,DEFB124
GO:BP	regulation of leukocyte activation	GO:0002694	0.0469173	1.32867	617	1010	60	18123	BCL10,VAV3,FCGR2B,ZAP70,MERTK,ZC3H8,FGL2,BLK,ZMIZ1,SFTPD,SHLD2,CTSC,ZBTB16,CLEC4D,CLECL1,CLEC7A,KLRK1,KLRC2,METTL3,IGHV3-33,IGHV4-34,IGHV3-35,IGHV3-38,IGHV4-39,IGHV3-43,IGHV1-45,IGHV1-46,IGHV3-48,IGHV3-49,IGHV5-51,IGHV3-53,IGHV1-58,IGHV4-59,IGHV4-61,IGHV3-64,IGHV3-66,IGHV1-69,IGHV2-70D,IGHV1-69-2,IGHV1-69D,IGHV2-70,IGHV3-72,IGHV3-73,IGHV3-74,IGHV7-81,IGHV1OR15-9,IGHV3OR15-7,PLA2G10,IL27,SPN,CCL5,…
GO:CC	immunoglobulin complex	GO:0019814	1.59775e-88	87.7965	165	1070	106	18964	IGKJ1,IGKV4-1,IGKV5-2,IGKV1-5,IGKV1-6,IGKV3-7,IGKV1-8,IGKV1-9,IGKV3-11,IGKV1-12,IGKV3-15,IGKV1-16,IGKV1-17,IGKV3-20,IGKV6-21,IGKV2-24,IGKV1-27,IGKV2-28,IGKV2-30,IGKV1-33,IGKV1-37,IGKV1-39,IGKV2-40,IGKV2D-40,IGKV1D-39,IGKV1D-37,IGKV2D-30,IGKV2D-29,IGKV2D-28,IGKV2D-26,IGKV2D-24,IGKV6D-21,IGKV3D-20,IGKV6D-41,IGKV1D-17,IGKV1D-16,IGKV3D-15,IGKV1D-12,IGKV3D-11,IGKV1D-42,IGKV1D-43,IGKV1D-8,IGKV3D-7,IGHV…
GO:CC	immunoglobulin complex, circulating	GO:0042571	6.47445e-15	14.1888	75	1070	29	18964	IGKV3-20,IGHV3-33,IGHV4-34,IGHV3-35,IGHV3-38,IGHV4-39,IGHV3-43,IGHV1-45,IGHV1-46,IGHV3-48,IGHV3-49,IGHV5-51,IGHV3-53,IGHV1-58,IGHV4-59,IGHV4-61,IGHV3-64,IGHV3-66,IGHV1-69,IGHV2-70D,IGHV1-69-2,IGHV1-69D,IGHV2-70,IGHV3-72,IGHV3-73,IGHV3-74,IGHV7-81,IGHV1OR15-9,IGHV3OR15-7
GO:CC	extracellular region	GO:0005576	1.25492e-10	9.90138	4564	1070	359	18964	CROCC,MFAP2,DDAH1,CCN1,ZNHIT6,COL24A1,AMY2B,FNDC7,STXBP3,NOTCH2NLB,NOTCH2NLC,HSPA6,FCGR3A,FCGR3B,CHMP3,CD8A,CD8B,IGKV3OR2-268,IGKJ1,IGKV4-1,IGKV5-2,IGKV1-5,IGKV1-6,IGKV3-7,IGKV1-8,IGKV1-9,IGKV3-11,IGKV1-12,IGKV3-15,IGKV1-16,IGKV1-17,IGKV3-20,IGKV6-21,IGKV2-24,IGKV1-27,IGKV2-28,IGKV2-30,IGKV1-33,IGKV1-37,IGKV1-39,IGKV2-40,IGKV2D-40,IGKV1D-39,IGKV1D-37,IGKV2D-30,IGKV2D-29,IGKV2D-28,IGKV2D-26,IGKV2D…
GO:CC	extracellular space	GO:0005615	5.13993e-06	5.28904	3595	1070	275	18964	CROCC,DDAH1,ZNHIT6,COL24A1,AMY2B,STXBP3,HSPA6,FCGR3A,FCGR3B,CHMP3,IGKV3OR2-268,IGKV4-1,IGKV5-2,IGKV1-5,IGKV1-6,IGKV3-7,IGKV1-8,IGKV1-9,IGKV3-11,IGKV1-12,IGKV3-15,IGKV1-16,IGKV1-17,IGKV3-20,IGKV6-21,IGKV2-24,IGKV1-27,IGKV2-28,IGKV2-30,IGKV1-33,IGKV1-37,IGKV1-39,IGKV2-40,IGKV2D-40,IGKV1D-39,IGKV2D-30,IGKV2D-29,IGKV2D-28,IGKV2D-26,IGKV2D-24,IGKV6D-21,IGKV3D-20,IGKV6D-41,IGKV1D-17,IGKV1D-16,IGKV3D-15…
GO:CC	blood microparticle	GO:0072562	0.00113105	2.94652	139	1070	23	18964	HSPA6,IGKV4-1,IGKV1-5,IGKV3-11,IGKV3-15,IGKV1-17,IGKV3-20,IGKV2-30,IGKV1-33,IGKV1-39,IGKV2D-40,IGKV2D-28,IGKV1D-12,POTEF,POTEE,PROS1,PLG,ACTB,A2M,PZP,IGLV1-47,IGLV3-25,IGLV3-21
GO:CC	transcription factor TFIID complex	GO:0005669	0.00294642	2.53071	47	1070	12	18964	LINC02218,TAF11L2,TAF11L3,TAF11L4,TAF11L5,TAF11L6,TAF11L9,TAF11L11,TAF11L12,TAF11L13,TAF11L14,TBP
GO:CC	plasma membrane	GO:0005886	0.00485491	2.31382	5680	1070	383	18964	NECAP2,CROCC,BCL10,VAV3,STXBP3,GPSM2,GJA8,FCGR2A,HSPA6,FCGR3A,FCGR3B,FCGR2B,FCRLA,FCRLB,CHMP3,CD8A,CD8B,IGKJ1,IGKV4-1,IGKV5-2,IGKV1-5,IGKV1-6,IGKV3-7,IGKV1-8,IGKV1-9,IGKV3-11,IGKV1-12,IGKV3-15,IGKV1-16,IGKV1-17,IGKV3-20,IGKV6-21,IGKV2-24,IGKV1-27,IGKV2-28,IGKV2-30,IGKV1-33,IGKV1-37,IGKV1-39,IGKV2-40,IGKV2D-40,IGKV1D-39,IGKV1D-37,IGKV2D-30,IGKV2D-29,IGKV2D-28,IGKV2D-26,IGKV2D-24,IGKV6D-21,IGKV3D-2…
GO:CC	cell periphery	GO:0071944	0.0166187	1.7794	6178	1070	408	18964	NECAP2,CROCC,MFAP2,BCL10,CCN1,COL24A1,VAV3,STXBP3,GPSM2,GJA8,PDE4DIP,FCGR2A,HSPA6,FCGR3A,FCGR3B,FCGR2B,FCRLA,FCRLB,CHMP3,CD8A,CD8B,IGKJ1,IGKV4-1,IGKV5-2,IGKV1-5,IGKV1-6,IGKV3-7,IGKV1-8,IGKV1-9,IGKV3-11,IGKV1-12,IGKV3-15,IGKV1-16,IGKV1-17,IGKV3-20,IGKV6-21,IGKV2-24,IGKV1-27,IGKV2-28,IGKV2-30,IGKV1-33,IGKV1-37,IGKV1-39,IGKV2-40,IGKV2D-40,IGKV1D-39,IGKV1D-37,IGKV2D-30,IGKV2D-29,IGKV2D-28,IGKV2D-26,I…
GO:CC	external side of plasma membrane	GO:0009897	0.0235138	1.62868	409	1070	43	18964	FCGR3A,FCGR2B,CD8A,PLG,CCR6,CTSB,CTSV,BMPR1A,CLEC2D,CD69,CLEC2B,CLEC2A,CLEC12B,KLRK1,IGHV3-33,IGHV4-34,IGHV3-35,IGHV3-38,IGHV4-39,IGHV3-43,IGHV1-45,IGHV1-46,IGHV3-48,IGHV3-49,IGHV5-51,IGHV3-53,IGHV1-58,IGHV4-59,IGHV4-61,IGHV3-64,IGHV3-66,IGHV1-69,IGHV2-70D,IGHV1-69-2,IGHV1-69D,IGHV2-70,IGHV3-72,IGHV3-73,IGHV3-74,IGHV7-81,IGHV1OR15-9,IGHV3OR15-7,SPN
KEGG	Ascorbate and aldarate metabolism	KEGG:00053	0.000149758	3.82461	30	411	10	8000	UGT2B17,UGT2B15,UGT2B10,UGT2A3,UGT2B7,UGT2B11,UGT2B28,UGT2B4,UGT2A2,UGT2A1
KEGG	Pentose and glucuronate interconversions	KEGG:00040	0.000542939	3.26525	34	411	10	8000	UGT2B17,UGT2B15,UGT2B10,UGT2A3,UGT2B7,UGT2B11,UGT2B28,UGT2B4,UGT2A2,UGT2A1
KEGG	Porphyrin and chlorophyll metabolism	KEGG:00860	0.000636771	3.19602	42	411	11	8000	UGT2B17,UGT2B15,UGT2B10,UGT2A3,UGT2B7,UGT2B11,UGT2B28,UGT2B4,UGT2A2,UGT2A1,BLVRA
KEGG	Herpes simplex virus 1 infection	KEGG:05168	0.00125688	2.90071	494	411	48	8000	EIF2AK3,ZNF514,ZNF2,ZNF717,EIF2AK1,ZNF727,ZNF705D,ZNF658,ZNF169,ZNF510,ZNF782,ZNF705A,ZNF605,ZNF26,ZNF84,ZNF140,ZNF891,ZNF10,ZNF268,CCL5,ITGB3,ZNF565,ZFP14,ZFP82,ZNF566,ZNF529,ZNF382,ZNF461,ZNF567,ZNF850,ZNF790,ZNF829,ZNF568,ZNF420,ZNF585A,ZNF383,ZNF875,ZNF527,ZNF569,ZNF570,ZNF793,ZNF540,ZNF571,ZFP30,ZNF607,ZNF573,ZNF283,ZNF404
KEGG	Chemical carcinogenesis	KEGG:05204	0.00606514	2.21716	81	411	14	8000	UGT2B17,UGT2B15,UGT2B10,UGT2A3,UGT2B7,UGT2B11,UGT2B28,UGT2B4,UGT2A2,UGT2A1,CHRNA7,SULT1A2,SULT1A4,GSTT2B
KEGG	Steroid hormone biosynthesis	KEGG:00140	0.0220874	1.65586	60	411	11	8000	UGT2B17,UGT2B15,UGT2B10,UGT2A3,UGT2B7,UGT2B11,UGT2B28,UGT2B4,UGT2A2,UGT2A1,DHRS11
KEGG	Taste transduction	KEGG:04742	0.0395532	1.40282	85	411	13	8000	PDE1C,TAS2R60,TAS2R41,TAS2R13,TAS2R14,TAS2R50,TAS2R20,TAS2R19,TAS2R31,TAS2R46,TAS2R43,TAS2R30,TAS2R42
REAC	CD22 mediated BCR regulation	REAC:R-HSA-5690714	1.59893e-39	38.7962	60	558	43	10622	IGKV4-1,IGKV5-2,IGKV1-5,IGKV3-11,IGKV1-12,IGKV3-15,IGKV1-16,IGKV1-17,IGKV3-20,IGKV2-28,IGKV2-30,IGKV1-33,IGKV1-39,IGKV2D-40,IGKV1D-39,IGKV2D-30,IGKV2D-28,IGKV3D-20,IGKV1D-16,IGKV1D-12,IGHV3-33,IGHV4-34,IGHV4-39,IGHV1-46,IGHV3-48,IGHV3-53,IGHV4-59,IGHV1-69,IGHV2-70,IGLV6-57,IGLV1-51,IGLV1-47,IGLV1-44,IGLV7-43,IGLV1-40,IGLV3-27,IGLV3-25,IGLV2-23,IGLV3-21,IGLV3-19,IGLV2-14,IGLV2-11,IGLV2-8
REAC	FCGR activation	REAC:R-HSA-2029481	2.08186e-39	38.6815	67	558	45	10622	FCGR2A,FCGR3A,IGKV4-1,IGKV5-2,IGKV1-5,IGKV3-11,IGKV1-12,IGKV3-15,IGKV1-16,IGKV1-17,IGKV3-20,IGKV2-28,IGKV2-30,IGKV1-33,IGKV1-39,IGKV2D-40,IGKV1D-39,IGKV2D-30,IGKV2D-28,IGKV3D-20,IGKV1D-16,IGKV1D-12,IGHV3-33,IGHV4-34,IGHV4-39,IGHV1-46,IGHV3-48,IGHV3-53,IGHV4-59,IGHV1-69,IGHV2-70,IGLV6-57,IGLV1-51,IGLV1-47,IGLV1-44,IGLV7-43,IGLV1-40,IGLV3-27,IGLV3-25,IGLV2-23,IGLV3-21,IGLV3-19,IGLV2-14,IGLV2-11,IGL…
REAC	Classical antibody-mediated complement activation	REAC:R-HSA-173623	5.16051e-39	38.2873	61	558	43	10622	IGKV4-1,IGKV5-2,IGKV1-5,IGKV3-11,IGKV1-12,IGKV3-15,IGKV1-16,IGKV1-17,IGKV3-20,IGKV2-28,IGKV2-30,IGKV1-33,IGKV1-39,IGKV2D-40,IGKV1D-39,IGKV2D-30,IGKV2D-28,IGKV3D-20,IGKV1D-16,IGKV1D-12,IGHV3-33,IGHV4-34,IGHV4-39,IGHV1-46,IGHV3-48,IGHV3-53,IGHV4-59,IGHV1-69,IGHV2-70,IGLV6-57,IGLV1-51,IGLV1-47,IGLV1-44,IGLV7-43,IGLV1-40,IGLV3-27,IGLV3-25,IGLV2-23,IGLV3-21,IGLV3-19,IGLV2-14,IGLV2-11,IGLV2-8
REAC	Creation of C4 and C2 activators	REAC:R-HSA-166786	7.39514e-36	35.1311	68	558	43	10622	IGKV4-1,IGKV5-2,IGKV1-5,IGKV3-11,IGKV1-12,IGKV3-15,IGKV1-16,IGKV1-17,IGKV3-20,IGKV2-28,IGKV2-30,IGKV1-33,IGKV1-39,IGKV2D-40,IGKV1D-39,IGKV2D-30,IGKV2D-28,IGKV3D-20,IGKV1D-16,IGKV1D-12,IGHV3-33,IGHV4-34,IGHV4-39,IGHV1-46,IGHV3-48,IGHV3-53,IGHV4-59,IGHV1-69,IGHV2-70,IGLV6-57,IGLV1-51,IGLV1-47,IGLV1-44,IGLV7-43,IGLV1-40,IGLV3-27,IGLV3-25,IGLV2-23,IGLV3-21,IGLV3-19,IGLV2-14,IGLV2-11,IGLV2-8
REAC	Scavenging of heme from plasma	REAC:R-HSA-2168880	1.86903e-35	34.7284	69	558	43	10622	IGKV4-1,IGKV5-2,IGKV1-5,IGKV3-11,IGKV1-12,IGKV3-15,IGKV1-16,IGKV1-17,IGKV3-20,IGKV2-28,IGKV2-30,IGKV1-33,IGKV1-39,IGKV2D-40,IGKV1D-39,IGKV2D-30,IGKV2D-28,IGKV3D-20,IGKV1D-16,IGKV1D-12,IGHV3-33,IGHV4-34,IGHV4-39,IGHV1-46,IGHV3-48,IGHV3-53,IGHV4-59,IGHV1-69,IGHV2-70,IGLV6-57,IGLV1-51,IGLV1-47,IGLV1-44,IGLV7-43,IGLV1-40,IGLV3-27,IGLV3-25,IGLV2-23,IGLV3-21,IGLV3-19,IGLV2-14,IGLV2-11,IGLV2-8
REAC	Role of LAT2/NTAL/LAB on calcium mobilization	REAC:R-HSA-2730905	1.86903e-35	34.7284	69	558	43	10622	IGKV4-1,IGKV5-2,IGKV1-5,IGKV3-11,IGKV1-12,IGKV3-15,IGKV1-16,IGKV1-17,IGKV3-20,IGKV2-28,IGKV2-30,IGKV1-33,IGKV1-39,IGKV2D-40,IGKV1D-39,IGKV2D-30,IGKV2D-28,IGKV3D-20,IGKV1D-16,IGKV1D-12,IGHV3-33,IGHV4-34,IGHV4-39,IGHV1-46,IGHV3-48,IGHV3-53,IGHV4-59,IGHV1-69,IGHV2-70,IGLV6-57,IGLV1-51,IGLV1-47,IGLV1-44,IGLV7-43,IGLV1-40,IGLV3-27,IGLV3-25,IGLV2-23,IGLV3-21,IGLV3-19,IGLV2-14,IGLV2-11,IGLV2-8
REAC	FCERI mediated MAPK activation	REAC:R-HSA-2871796	9.36312e-35	34.0286	83	558	46	10622	VAV3,IGKV4-1,IGKV5-2,IGKV1-5,IGKV3-11,IGKV1-12,IGKV3-15,IGKV1-16,IGKV1-17,IGKV3-20,IGKV2-28,IGKV2-30,IGKV1-33,IGKV1-39,IGKV2D-40,IGKV1D-39,IGKV2D-30,IGKV2D-28,IGKV3D-20,IGKV1D-16,IGKV1D-12,MAPK8,IGHV3-33,IGHV4-34,IGHV4-39,IGHV1-46,IGHV3-48,IGHV3-53,IGHV4-59,IGHV1-69,IGHV2-70,MAPK1,IGLV6-57,IGLV1-51,IGLV1-47,IGLV1-44,IGLV7-43,IGLV1-40,IGLV3-27,IGLV3-25,IGLV2-23,IGLV3-21,IGLV3-19,IGLV2-14,IGLV2-11,…
REAC	Role of phospholipids in phagocytosis	REAC:R-HSA-2029485	5.05598e-34	33.2962	81	558	45	10622	FCGR2A,FCGR3A,IGKV4-1,IGKV5-2,IGKV1-5,IGKV3-11,IGKV1-12,IGKV3-15,IGKV1-16,IGKV1-17,IGKV3-20,IGKV2-28,IGKV2-30,IGKV1-33,IGKV1-39,IGKV2D-40,IGKV1D-39,IGKV2D-30,IGKV2D-28,IGKV3D-20,IGKV1D-16,IGKV1D-12,IGHV3-33,IGHV4-34,IGHV4-39,IGHV1-46,IGHV3-48,IGHV3-53,IGHV4-59,IGHV1-69,IGHV2-70,IGLV6-57,IGLV1-51,IGLV1-47,IGLV1-44,IGLV7-43,IGLV1-40,IGLV3-27,IGLV3-25,IGLV2-23,IGLV3-21,IGLV3-19,IGLV2-14,IGLV2-11,IGL…
REAC	Initial triggering of complement	REAC:R-HSA-166663	6.79509e-33	32.1678	76	558	43	10622	IGKV4-1,IGKV5-2,IGKV1-5,IGKV3-11,IGKV1-12,IGKV3-15,IGKV1-16,IGKV1-17,IGKV3-20,IGKV2-28,IGKV2-30,IGKV1-33,IGKV1-39,IGKV2D-40,IGKV1D-39,IGKV2D-30,IGKV2D-28,IGKV3D-20,IGKV1D-16,IGKV1D-12,IGHV3-33,IGHV4-34,IGHV4-39,IGHV1-46,IGHV3-48,IGHV3-53,IGHV4-59,IGHV1-69,IGHV2-70,IGLV6-57,IGLV1-51,IGLV1-47,IGLV1-44,IGLV7-43,IGLV1-40,IGLV3-27,IGLV3-25,IGLV2-23,IGLV3-21,IGLV3-19,IGLV2-14,IGLV2-11,IGLV2-8
REAC	FCERI mediated Ca+2 mobilization	REAC:R-HSA-2871809	5.00811e-32	31.3003	83	558	44	10622	VAV3,IGKV4-1,IGKV5-2,IGKV1-5,IGKV3-11,IGKV1-12,IGKV3-15,IGKV1-16,IGKV1-17,IGKV3-20,IGKV2-28,IGKV2-30,IGKV1-33,IGKV1-39,IGKV2D-40,IGKV1D-39,IGKV2D-30,IGKV2D-28,IGKV3D-20,IGKV1D-16,IGKV1D-12,IGHV3-33,IGHV4-34,IGHV4-39,IGHV1-46,IGHV3-48,IGHV3-53,IGHV4-59,IGHV1-69,IGHV2-70,IGLV6-57,IGLV1-51,IGLV1-47,IGLV1-44,IGLV7-43,IGLV1-40,IGLV3-27,IGLV3-25,IGLV2-23,IGLV3-21,IGLV3-19,IGLV2-14,IGLV2-11,IGLV2-8
REAC	FCGR3A-mediated IL10 synthesis	REAC:R-HSA-9664323	8.9785e-32	31.0468	93	558	46	10622	FCGR2A,FCGR3A,IGKV4-1,IGKV5-2,IGKV1-5,IGKV3-11,IGKV1-12,IGKV3-15,IGKV1-16,IGKV1-17,IGKV3-20,IGKV2-28,IGKV2-30,IGKV1-33,IGKV1-39,IGKV2D-40,IGKV1D-39,IGKV2D-30,IGKV2D-28,IGKV3D-20,IGKV1D-16,IGKV1D-12,ADCY1,IGHV3-33,IGHV4-34,IGHV4-39,IGHV1-46,IGHV3-48,IGHV3-53,IGHV4-59,IGHV1-69,IGHV2-70,IGLV6-57,IGLV1-51,IGLV1-47,IGLV1-44,IGLV7-43,IGLV1-40,IGLV3-27,IGLV3-25,IGLV2-23,IGLV3-21,IGLV3-19,IGLV2-14,IGLV2-…
REAC	Antigen activates B Cell Receptor (BCR) leading to generation of second messengers	REAC:R-HSA-983695	1.00161e-31	30.9993	84	558	44	10622	IGKV4-1,IGKV5-2,IGKV1-5,IGKV3-11,IGKV1-12,IGKV3-15,IGKV1-16,IGKV1-17,IGKV3-20,IGKV2-28,IGKV2-30,IGKV1-33,IGKV1-39,IGKV2D-40,IGKV1D-39,IGKV2D-30,IGKV2D-28,IGKV3D-20,IGKV1D-16,IGKV1D-12,BLK,IGHV3-33,IGHV4-34,IGHV4-39,IGHV1-46,IGHV3-48,IGHV3-53,IGHV4-59,IGHV1-69,IGHV2-70,IGLV6-57,IGLV1-51,IGLV1-47,IGLV1-44,IGLV7-43,IGLV1-40,IGLV3-27,IGLV3-25,IGLV2-23,IGLV3-21,IGLV3-19,IGLV2-14,IGLV2-11,IGLV2-8
REAC	Regulation of actin dynamics for phagocytic cup formation	REAC:R-HSA-2029482	7.29327e-30	29.1371	116	558	49	10622	VAV3,FCGR2A,FCGR3A,IGKV4-1,IGKV5-2,IGKV1-5,IGKV3-11,IGKV1-12,IGKV3-15,IGKV1-16,IGKV1-17,IGKV3-20,IGKV2-28,IGKV2-30,IGKV1-33,IGKV1-39,IGKV2D-40,IGKV1D-39,IGKV2D-30,IGKV2D-28,IGKV3D-20,IGKV1D-16,IGKV1D-12,MYO10,ACTB,IGHV3-33,IGHV4-34,IGHV4-39,IGHV1-46,IGHV3-48,IGHV3-53,IGHV4-59,IGHV1-69,IGHV2-70,MAPK1,IGLV6-57,IGLV1-51,IGLV1-47,IGLV1-44,IGLV7-43,IGLV1-40,IGLV3-27,IGLV3-25,IGLV2-23,IGLV3-21,IGLV3-19…
REAC	FCGR3A-mediated phagocytosis	REAC:R-HSA-9664422	2.36337e-29	28.6265	113	558	48	10622	VAV3,FCGR3A,IGKV4-1,IGKV5-2,IGKV1-5,IGKV3-11,IGKV1-12,IGKV3-15,IGKV1-16,IGKV1-17,IGKV3-20,IGKV2-28,IGKV2-30,IGKV1-33,IGKV1-39,IGKV2D-40,IGKV1D-39,IGKV2D-30,IGKV2D-28,IGKV3D-20,IGKV1D-16,IGKV1D-12,MYO10,ACTB,IGHV3-33,IGHV4-34,IGHV4-39,IGHV1-46,IGHV3-48,IGHV3-53,IGHV4-59,IGHV1-69,IGHV2-70,MAPK1,IGLV6-57,IGLV1-51,IGLV1-47,IGLV1-44,IGLV7-43,IGLV1-40,IGLV3-27,IGLV3-25,IGLV2-23,IGLV3-21,IGLV3-19,IGLV2-…
REAC	Leishmania phagocytosis	REAC:R-HSA-9664417	2.36337e-29	28.6265	113	558	48	10622	VAV3,FCGR3A,IGKV4-1,IGKV5-2,IGKV1-5,IGKV3-11,IGKV1-12,IGKV3-15,IGKV1-16,IGKV1-17,IGKV3-20,IGKV2-28,IGKV2-30,IGKV1-33,IGKV1-39,IGKV2D-40,IGKV1D-39,IGKV2D-30,IGKV2D-28,IGKV3D-20,IGKV1D-16,IGKV1D-12,MYO10,ACTB,IGHV3-33,IGHV4-34,IGHV4-39,IGHV1-46,IGHV3-48,IGHV3-53,IGHV4-59,IGHV1-69,IGHV2-70,MAPK1,IGLV6-57,IGLV1-51,IGLV1-47,IGLV1-44,IGLV7-43,IGLV1-40,IGLV3-27,IGLV3-25,IGLV2-23,IGLV3-21,IGLV3-19,IGLV2-…
REAC	Parasite infection	REAC:R-HSA-9664407	2.36337e-29	28.6265	113	558	48	10622	VAV3,FCGR3A,IGKV4-1,IGKV5-2,IGKV1-5,IGKV3-11,IGKV1-12,IGKV3-15,IGKV1-16,IGKV1-17,IGKV3-20,IGKV2-28,IGKV2-30,IGKV1-33,IGKV1-39,IGKV2D-40,IGKV1D-39,IGKV2D-30,IGKV2D-28,IGKV3D-20,IGKV1D-16,IGKV1D-12,MYO10,ACTB,IGHV3-33,IGHV4-34,IGHV4-39,IGHV1-46,IGHV3-48,IGHV3-53,IGHV4-59,IGHV1-69,IGHV2-70,MAPK1,IGLV6-57,IGLV1-51,IGLV1-47,IGLV1-44,IGLV7-43,IGLV1-40,IGLV3-27,IGLV3-25,IGLV2-23,IGLV3-21,IGLV3-19,IGLV2-…
REAC	Regulation of Complement cascade	REAC:R-HSA-977606	1.62192e-28	27.79	101	558	45	10622	IGKV4-1,IGKV5-2,IGKV1-5,IGKV3-11,IGKV1-12,IGKV3-15,IGKV1-16,IGKV1-17,IGKV3-20,IGKV2-28,IGKV2-30,IGKV1-33,IGKV1-39,IGKV2D-40,IGKV1D-39,IGKV2D-30,IGKV2D-28,IGKV3D-20,IGKV1D-16,IGKV1D-12,PROS1,C3AR1,IGHV3-33,IGHV4-34,IGHV4-39,IGHV1-46,IGHV3-48,IGHV3-53,IGHV4-59,IGHV1-69,IGHV2-70,IGLV6-57,IGLV1-51,IGLV1-47,IGLV1-44,IGLV7-43,IGLV1-40,IGLV3-27,IGLV3-25,IGLV2-23,IGLV3-21,IGLV3-19,IGLV2-14,IGLV2-11,IGLV2…
REAC	Immunoregulatory interactions between a Lymphoid and a non-Lymphoid cell	REAC:R-HSA-198933	5.607e-28	27.2513	181	558	58	10622	FCGR3A,FCGR2B,CD8A,CD8B,IGKV4-1,IGKV5-2,IGKV1-5,IGKV3-11,IGKV1-12,IGKV3-15,IGKV1-16,IGKV1-17,IGKV3-20,IGKV2-28,IGKV2-30,IGKV1-33,IGKV1-39,IGKV2D-40,IGKV1D-39,IGKV2D-30,IGKV2D-28,IGKV3D-20,IGKV1D-16,IGKV1D-12,SFTPD,KLRG1,KLRB1,CLEC2D,KLRF1,CLEC2B,KLRD1,KLRK1,KLRC1,IGHV3-33,IGHV4-34,IGHV4-39,IGHV1-46,IGHV3-48,IGHV3-53,IGHV4-59,IGHV1-69,IGHV2-70,HCST,TYROBP,IGLV6-57,IGLV1-51,IGLV1-47,IGLV1-44,IGLV7-…
REAC	Binding and Uptake of Ligands by Scavenger Receptors	REAC:R-HSA-2173782	4.6714e-27	26.3306	97	558	43	10622	IGKV4-1,IGKV5-2,IGKV1-5,IGKV3-11,IGKV1-12,IGKV3-15,IGKV1-16,IGKV1-17,IGKV3-20,IGKV2-28,IGKV2-30,IGKV1-33,IGKV1-39,IGKV2D-40,IGKV1D-39,IGKV2D-30,IGKV2D-28,IGKV3D-20,IGKV1D-16,IGKV1D-12,IGHV3-33,IGHV4-34,IGHV4-39,IGHV1-46,IGHV3-48,IGHV3-53,IGHV4-59,IGHV1-69,IGHV2-70,IGLV6-57,IGLV1-51,IGLV1-47,IGLV1-44,IGLV7-43,IGLV1-40,IGLV3-27,IGLV3-25,IGLV2-23,IGLV3-21,IGLV3-19,IGLV2-14,IGLV2-11,IGLV2-8
REAC	Cell surface interactions at the vascular wall	REAC:R-HSA-202733	1.05137e-26	25.9782	190	558	58	10622	IGKV4-1,IGKV5-2,IGKV1-5,IGKV3-11,IGKV1-12,IGKV3-15,IGKV1-16,IGKV1-17,IGKV3-20,IGKV2-28,IGKV2-30,IGKV1-33,IGKV1-39,IGKV2D-40,IGKV1D-39,IGKV2D-30,IGKV2D-28,IGKV3D-20,IGKV1D-16,IGKV1D-12,MERTK,PROS1,OLR1,IGHV3-33,IGHV4-34,IGHV4-39,IGHV1-46,IGHV3-48,IGHV3-53,IGHV4-59,IGHV1-69,IGHV2-70,SPN,ITGB3,PSG11,PSG2,PSG5,PSG4,PSG9,CD177,PPIL2,IGLV6-57,VPREB1,IGLV1-51,IGLV1-47,IGLV1-44,IGLV7-43,IGLV1-40,IGLV3-27…
REAC	Complement cascade	REAC:R-HSA-166658	2.43192e-26	25.6141	111	558	45	10622	IGKV4-1,IGKV5-2,IGKV1-5,IGKV3-11,IGKV1-12,IGKV3-15,IGKV1-16,IGKV1-17,IGKV3-20,IGKV2-28,IGKV2-30,IGKV1-33,IGKV1-39,IGKV2D-40,IGKV1D-39,IGKV2D-30,IGKV2D-28,IGKV3D-20,IGKV1D-16,IGKV1D-12,PROS1,C3AR1,IGHV3-33,IGHV4-34,IGHV4-39,IGHV1-46,IGHV3-48,IGHV3-53,IGHV4-59,IGHV1-69,IGHV2-70,IGLV6-57,IGLV1-51,IGLV1-47,IGLV1-44,IGLV7-43,IGLV1-40,IGLV3-27,IGLV3-25,IGLV2-23,IGLV3-21,IGLV3-19,IGLV2-14,IGLV2-11,IGLV2…
REAC	Fcgamma receptor (FCGR) dependent phagocytosis	REAC:R-HSA-2029480	2.431e-25	24.6142	140	558	49	10622	VAV3,FCGR2A,FCGR3A,IGKV4-1,IGKV5-2,IGKV1-5,IGKV3-11,IGKV1-12,IGKV3-15,IGKV1-16,IGKV1-17,IGKV3-20,IGKV2-28,IGKV2-30,IGKV1-33,IGKV1-39,IGKV2D-40,IGKV1D-39,IGKV2D-30,IGKV2D-28,IGKV3D-20,IGKV1D-16,IGKV1D-12,MYO10,ACTB,IGHV3-33,IGHV4-34,IGHV4-39,IGHV1-46,IGHV3-48,IGHV3-53,IGHV4-59,IGHV1-69,IGHV2-70,MAPK1,IGLV6-57,IGLV1-51,IGLV1-47,IGLV1-44,IGLV7-43,IGLV1-40,IGLV3-27,IGLV3-25,IGLV2-23,IGLV3-21,IGLV3-19…
REAC	FCERI mediated NF-kB activation	REAC:R-HSA-2871837	5.94531e-24	23.2258	136	558	47	10622	BCL10,IGKV4-1,IGKV5-2,IGKV1-5,IGKV3-11,IGKV1-12,IGKV3-15,IGKV1-16,IGKV1-17,IGKV3-20,IGKV2-28,IGKV2-30,IGKV1-33,IGKV1-39,IGKV2D-40,IGKV1D-39,IGKV2D-30,IGKV2D-28,IGKV3D-20,IGKV1D-16,IGKV1D-12,PSMB1,IGHV3-33,IGHV4-34,IGHV4-39,IGHV1-46,IGHV3-48,IGHV3-53,IGHV4-59,IGHV1-69,IGHV2-70,PSMD11,PSMB3,IGLV6-57,IGLV1-51,IGLV1-47,IGLV1-44,IGLV7-43,IGLV1-40,IGLV3-27,IGLV3-25,IGLV2-23,IGLV3-21,IGLV3-19,IGLV2-14,I…
REAC	Signaling by the B Cell Receptor (BCR)	REAC:R-HSA-983705	5.24106e-21	20.2806	163	558	48	10622	BCL10,IGKV4-1,IGKV5-2,IGKV1-5,IGKV3-11,IGKV1-12,IGKV3-15,IGKV1-16,IGKV1-17,IGKV3-20,IGKV2-28,IGKV2-30,IGKV1-33,IGKV1-39,IGKV2D-40,IGKV1D-39,IGKV2D-30,IGKV2D-28,IGKV3D-20,IGKV1D-16,IGKV1D-12,PSMB1,BLK,IGHV3-33,IGHV4-34,IGHV4-39,IGHV1-46,IGHV3-48,IGHV3-53,IGHV4-59,IGHV1-69,IGHV2-70,PSMD11,PSMB3,IGLV6-57,IGLV1-51,IGLV1-47,IGLV1-44,IGLV7-43,IGLV1-40,IGLV3-27,IGLV3-25,IGLV2-23,IGLV3-21,IGLV3-19,IGLV2-…
REAC	Fc epsilon receptor (FCERI) signaling	REAC:R-HSA-2454202	1.90521e-20	19.7201	182	558	50	10622	BCL10,VAV3,IGKV4-1,IGKV5-2,IGKV1-5,IGKV3-11,IGKV1-12,IGKV3-15,IGKV1-16,IGKV1-17,IGKV3-20,IGKV2-28,IGKV2-30,IGKV1-33,IGKV1-39,IGKV2D-40,IGKV1D-39,IGKV2D-30,IGKV2D-28,IGKV3D-20,IGKV1D-16,IGKV1D-12,PSMB1,MAPK8,IGHV3-33,IGHV4-34,IGHV4-39,IGHV1-46,IGHV3-48,IGHV3-53,IGHV4-59,IGHV1-69,IGHV2-70,PSMD11,PSMB3,MAPK1,IGLV6-57,IGLV1-51,IGLV1-47,IGLV1-44,IGLV7-43,IGLV1-40,IGLV3-27,IGLV3-25,IGLV2-23,IGLV3-21,IG…
REAC	Beta defensins	REAC:R-HSA-1461957	4.41095e-17	16.3555	40	558	23	10622	DEFB131A,CCR6,DEFB104B,DEFB106B,DEFB105B,DEFB136,DEFB135,DEFB134,DEFB130B,DEFB130A,DEFB125,DEFB126,DEFB127,DEFB128,DEFB129,DEFB132,DEFB115,DEFB116,DEFB118,DEFB119,DEFB121,DEFB123,DEFB124
REAC	Defensins	REAC:R-HSA-1461973	1.07499e-16	15.9686	50	558	25	10622	DEFB131A,CCR6,DEFA3,DEFA5,DEFB104B,DEFB106B,DEFB105B,DEFB136,DEFB135,DEFB134,DEFB130B,DEFB130A,DEFB125,DEFB126,DEFB127,DEFB128,DEFB129,DEFB132,DEFB115,DEFB116,DEFB118,DEFB119,DEFB121,DEFB123,DEFB124
REAC	Anti-inflammatory response favouring Leishmania parasite infection	REAC:R-HSA-9662851	6.13465e-15	14.2122	221	558	48	10622	FCGR2A,FCGR3A,IGKV4-1,IGKV5-2,IGKV1-5,IGKV3-11,IGKV1-12,IGKV3-15,IGKV1-16,IGKV1-17,IGKV3-20,IGKV2-28,IGKV2-30,IGKV1-33,IGKV1-39,IGKV2D-40,IGKV1D-39,IGKV2D-30,IGKV2D-28,IGKV3D-20,IGKV1D-16,IGKV1D-12,NPSR1,ADCY1,IGHV3-33,IGHV4-34,IGHV4-39,IGHV1-46,IGHV3-48,IGHV3-53,IGHV4-59,IGHV1-69,IGHV2-70,IGLV6-57,IGLV1-51,IGLV1-47,IGLV1-44,IGLV7-43,IGLV1-40,IGLV3-27,IGLV3-25,IGLV2-23,IGLV3-21,IGLV3-19,IGLV2-14,…
REAC	Leishmania parasite growth and survival	REAC:R-HSA-9664433	6.13465e-15	14.2122	221	558	48	10622	FCGR2A,FCGR3A,IGKV4-1,IGKV5-2,IGKV1-5,IGKV3-11,IGKV1-12,IGKV3-15,IGKV1-16,IGKV1-17,IGKV3-20,IGKV2-28,IGKV2-30,IGKV1-33,IGKV1-39,IGKV2D-40,IGKV1D-39,IGKV2D-30,IGKV2D-28,IGKV3D-20,IGKV1D-16,IGKV1D-12,NPSR1,ADCY1,IGHV3-33,IGHV4-34,IGHV4-39,IGHV1-46,IGHV3-48,IGHV3-53,IGHV4-59,IGHV1-69,IGHV2-70,IGLV6-57,IGLV1-51,IGLV1-47,IGLV1-44,IGLV7-43,IGLV1-40,IGLV3-27,IGLV3-25,IGLV2-23,IGLV3-21,IGLV3-19,IGLV2-14,…
REAC	Innate Immune System	REAC:R-HSA-168249	6.30302e-15	14.2005	1090	558	124	10622	BCL10,VAV3,FCGR2A,HSPA6,FCGR3A,FCGR3B,IGKV4-1,IGKV5-2,IGKV1-5,IGKV3-11,IGKV1-12,IGKV3-15,IGKV1-16,IGKV1-17,IGKV3-20,IGKV2-28,IGKV2-30,IGKV1-33,IGKV1-39,IGKV2D-40,IGKV1D-39,IGKV2D-30,IGKV2D-28,IGKV3D-20,IGKV1D-16,IGKV1D-12,ACTR1B,PROS1,DEFB131A,MYO10,CCR6,PSMB1,ACTB,RNF216,DBNL,NCF1,FGL2,CASP2,DEFA3,DEFA5,DEFB104B,DEFB106B,DEFB105B,CTSB,DEFB136,DEFB135,DEFB134,DEFB130B,DEFB130A,ATP6V0D2,CTSL,CTSV,…
REAC	Leishmania infection	REAC:R-HSA-9658195	1.17946e-13	12.9283	303	558	55	10622	VAV3,FCGR2A,FCGR3A,IGKV4-1,IGKV5-2,IGKV1-5,IGKV3-11,IGKV1-12,IGKV3-15,IGKV1-16,IGKV1-17,IGKV3-20,IGKV2-28,IGKV2-30,IGKV1-33,IGKV1-39,IGKV2D-40,IGKV1D-39,IGKV2D-30,IGKV2D-28,IGKV3D-20,IGKV1D-16,IGKV1D-12,MYO10,ACTB,NPSR1,ADCY1,MAPK8,C3AR1,SUGT1,IGHV3-33,IGHV4-34,IGHV4-39,IGHV1-46,IGHV3-48,IGHV3-53,IGHV4-59,IGHV1-69,IGHV2-70,MAPK1,IGLV6-57,IGLV1-51,IGLV1-47,IGLV1-44,IGLV7-43,IGLV1-40,IGLV3-27,IGLV3…
REAC	Antimicrobial peptides	REAC:R-HSA-6803157	1.51873e-12	11.8185	95	558	29	10622	DEFB131A,CCR6,DEFA3,DEFA5,DEFB104B,DEFB106B,DEFB105B,DEFB136,DEFB135,DEFB134,DEFB130B,DEFB130A,RNASE6,RNASE3,RNASE7,RNASE8,DEFB125,DEFB126,DEFB127,DEFB128,DEFB129,DEFB132,DEFB115,DEFB116,DEFB118,DEFB119,DEFB121,DEFB123,DEFB124
REAC	Adaptive Immune System	REAC:R-HSA-1280218	5.00375e-09	8.3007	799	558	88	10622	BCL10,FCGR3A,FCGR2B,CD8A,CD8B,IGKV4-1,IGKV5-2,IGKV1-5,IGKV3-11,IGKV1-12,IGKV3-15,IGKV1-16,IGKV1-17,IGKV3-20,IGKV2-28,IGKV2-30,IGKV1-33,IGKV1-39,IGKV2D-40,IGKV1D-39,IGKV2D-30,IGKV2D-28,IGKV3D-20,IGKV1D-16,IGKV1D-12,ACTR1B,ZAP70,ANAPC1,TUBA3E,TUBA3D,SEC24D,PSMB1,FBXL18,UBE2D4,NCF1,BLK,CTSB,LONRF1,CTSL,CTSV,SFTPD,CTSC,ZBTB16,KLRG1,KLRB1,CLEC2D,KLRF1,CLEC2B,KLRD1,KLRK1,KLRC1,IGHV3-33,IGHV4-34,IGHV4-3…
REAC	Hemostasis	REAC:R-HSA-109582	7.31965e-09	8.13551	673	558	78	10622	VAV3,STXBP3,IGKV4-1,IGKV5-2,IGKV1-5,IGKV3-11,IGKV1-12,IGKV3-15,IGKV1-16,IGKV1-17,IGKV3-20,IGKV2-28,IGKV2-30,IGKV1-33,IGKV1-39,IGKV2D-40,IGKV1D-39,IGKV2D-30,IGKV2D-28,IGKV3D-20,IGKV1D-16,IGKV1D-12,ADRA2B,MERTK,TUBA3E,TUBA3D,PROS1,PDE5A,PLG,KIF25,ACTB,GATA4,KIF27,A2M,CLEC1B,OLR1,IGHV3-33,IGHV4-34,IGHV4-39,IGHV1-46,IGHV3-48,IGHV3-53,IGHV4-59,IGHV1-69,IGHV2-70,SH2B1,SPN,KIF22,ITGB3,PSG11,PSG2,PSG5,PS…
REAC	Immune System	REAC:R-HSA-168256	6.03763e-08	7.21913	2038	558	168	10622	BCL10,VAV3,FCGR2A,HSPA6,FCGR3A,FCGR3B,FCGR2B,CD8A,CD8B,IGKV4-1,IGKV5-2,IGKV1-5,IGKV3-11,IGKV1-12,IGKV3-15,IGKV1-16,IGKV1-17,IGKV3-20,IGKV2-28,IGKV2-30,IGKV1-33,IGKV1-39,IGKV2D-40,IGKV1D-39,IGKV2D-30,IGKV2D-28,IGKV3D-20,IGKV1D-16,IGKV1D-12,ACTR1B,ZAP70,BCL2L11,ANAPC1,TUBA3E,PTPN18,TUBA3D,PROS1,DEFB131A,SEC24D,MYO10,CCR6,PSMB1,FBXL18,ACTB,FSCN1,RNF216,UBE2D4,DBNL,CAMK2B,NCF1,POM121C,FGL2,CASP2,DEFA…
REAC	Vesicle-mediated transport	REAC:R-HSA-5653656	1.27784e-05	4.89352	719	558	73	10622	NECAP2,STXBP3,GJA8,CHMP3,IGKV4-1,IGKV5-2,IGKV1-5,IGKV3-11,IGKV1-12,IGKV3-15,IGKV1-16,IGKV1-17,IGKV3-20,IGKV2-28,IGKV2-30,IGKV1-33,IGKV1-39,IGKV2D-40,IGKV1D-39,IGKV2D-30,IGKV2D-28,IGKV3D-20,IGKV1D-16,IGKV1D-12,TUBA3E,TUBA3D,SEC24D,KIF25,ACTB,CCZ1,CYTH3,YKT6,HIP1,UBQLN1,KIF27,NAA35,RAB38,CTSC,NECAP1,DENND5B,ULK1,VPS36,IGHV3-33,IGHV4-34,IGHV4-39,IGHV1-46,IGHV3-48,IGHV3-53,IGHV4-59,IGHV1-69,IGHV2-70,…
REAC	Class C/3 (Metabotropic glutamate/pheromone receptors)	REAC:R-HSA-420499	2.23148e-05	4.65141	39	558	13	10622	TAS2R60,TAS2R41,GRM5,TAS2R13,TAS2R14,TAS2R50,TAS2R20,TAS2R19,TAS2R31,TAS2R46,TAS2R43,TAS2R30,TAS2R42
REAC	Glucuronidation	REAC:R-HSA-156588	0.000113434	3.94526	25	558	10	10622	UGT2B17,UGT2B15,UGT2B10,UGT2A3,UGT2B7,UGT2B11,UGT2B28,UGT2B4,UGT2A2,UGT2A1
REAC	Infectious disease	REAC:R-HSA-5663205	0.0038434	2.41528	909	558	78	10622	VAV3,FCGR2A,FCGR3A,CHMP3,CD8B,IGKV4-1,IGKV5-2,IGKV1-5,IGKV3-11,IGKV1-12,IGKV3-15,IGKV1-16,IGKV1-17,IGKV3-20,IGKV2-28,IGKV2-30,IGKV1-33,IGKV1-39,IGKV2D-40,IGKV1D-39,IGKV2D-30,IGKV2D-28,IGKV3D-20,IGKV1D-16,IGKV1D-12,TUBA3E,TUBA3D,MYO10,PSMB1,TBP,ACTB,NPSR1,ADCY1,POM121C,HNRNPK,CTSL,MAPK8,C3AR1,VPS36,SUGT1,SUPT16H,IGHV3-33,IGHV4-34,IGHV4-39,IGHV1-46,IGHV3-48,IGHV3-53,IGHV4-59,IGHV1-69,IGHV2-70,RPS17…
REAC	Phase II - Conjugation of compounds	REAC:R-HSA-156580	0.0187019	1.72811	107	558	17	10622	UGT2B17,UGT2B15,UGT2B10,UGT2A3,UGT2B7,UGT2B11,UGT2B28,UGT2B4,UGT2A2,UGT2A1,SULT1B1,MAT1A,NNMT,SULT1A2,SULT1A4,GSTT2B,GGT5
WP	Glucuronidation	WP:WP698	1.19521e-05	4.92256	26	336	10	7562	UGT2B17,UGT2B15,UGT2B10,UGT2A3,UGT2B7,UGT2B11,UGT2B28,UGT2B4,UGT2A2,UGT2A1
WP	15q13.3 copy number variation syndrome	WP:WP4942	0.0140354	1.85277	18	336	6	7562	CHRFAM7A,GOLGA8R,GOLGA8H,OTUD7A,CHRNA7,CCL5
TF	Factor: EVX2; motif: NNTTTATKRCYNN; match class: 1	TF:M09917_1	0.00016359	3.78624	33	1033	12	19917	UGT2B10,UGT2B11,UGT2B28,UGT2B4,CTAGE15,CTAGE6,CTAGE4,CTAGE8,AGAP4,AGAP9,AGAP6,CLEC9A
TF	Factor: HOXA13; motif: ATAAMA; match class: 1	TF:M01292_1	0.000167468	3.77607	8473	1033	523	19917	SPATA21,TTLL7,ZNHIT6,RNPC3,AMY2B,SLC25A24,FAM102B,FNDC7,GPSM2,GJA8,NBPF11,PPIAL4G,NBPF14,PPIAL4C,FCGR2A,HSPA6,DUSP12,ATF6,REEP1,KDM3A,CD8B,RGPD2,MRPS5,ZNF2,TRIM43B,TRIM43,ANKRD36C,ANKRD36,ANKRD36B,C2ORF92,VWA3B,UXS1,CD8B2,LIMS3,NPHP1,BUB1,ANAPC1,ZC3H8,POLR1B,PAX8,CBWD2,FOXD4L1,RAB6C,CCDC74B,CFC1B,CFC1,POTEJ,AMER3,ARHGEF4,FAM168B,PLEKHB2,RAB6D,TUBA3D,CCDC74A,LRP1B,FRG2C,ZNF717,ROBO2,PROS1,ARL13B,S…
TF	Factor: Foxm1; motif: NTGTTTRT	TF:M07255	0.00017964	3.7456	5862	1033	382	19917	ARHGEF19,CPLANE2,BCL10,DDAH1,CCN1,COL24A1,NBPF4,NBPF6,PRPF38B,FNDC7,STXBP3,AKNAD1,GPSM2,WDR47,NUDT4B,NOTCH2NLC,RMND5A,CD8A,CD8B,RGPD2,RPIA,TRIM43B,TRIM43,DUSP2,ANKRD36,ZAP70,VWA3B,CD8B2,NPHP1,ANAPC1,FBLN7,ZC3H8,ZC3H6,TTL,FOXD4L1,RABL2A,SLC35F5,POTEF,CCDC74B,ARHGEF4,FAM168B,PLEKHB2,POTEE,TUBA3D,PROS1,ARL13B,STX19,DHFR2,TMCC1,CWH43,SGCB,TMPRSS11B,YTHDC1,TMPRSS11E,UGT2B10,UGT2B7,UGT2B11,UGT2B28,UGT2…
TF	Factor: BF-1; motif: NACRYMMACAN	TF:M11577	0.000899134	3.04618	1757	1033	139	19917	NECAP2,CROCC,BCL10,COL24A1,FNDC7,NUDT4B,ZNF2,FAHD2A,ANAPC1,TTL,POLR1B,ARHGEF4,FAM168B,TUBA3D,LSAMP,USP17L10,USP17L13,USP17L15,USP17L20,USP17L22,USP17L23,USP17L5,DEFB131A,TMPRSS11E,SULT1B1,H3Y2,TAF11L2,TAF11L3,TAF11L4,TAF11L5,TAF11L6,TAF11L9,TAF11L11,TAF11L13,TAF11L14,C1QTNF3-AMACR,SLC22A2,TTLL2,FAM20C,URGCP,GTF2I,CLCN1,CTAGE15,CTAGE6,OR2A12,CTAGE4,ARHGEF35,CTAGE8,ZNF705G,FAM90A7P,FAM90A22P,FAM90A…
TF	Factor: Tbx5; motif: TNAGGTGTKV; match class: 1	TF:M01020_1	0.00135856	2.86692	4194	1033	283	19917	CPLANE2,FBXO42,SPATA21,NBPF1,C1ORF52,DDAH1,ZNHIT6,SLC25A24,AKNAD1,NBPF11,NUDT4B,DUSP12,RNF103,CD8B,ZNF2,KCNIP3,TRIM43B,ANKRD36C,TMEM127,C2ORF92,ZAP70,CD8B2,NPHP1,ACOXL,FBLN7,ZC3H6,TTL,RAB6C,POTEF,POTEI,POTEJ,GPR148,SMIM39,POTEE,RAB6D,FRG2C,PROS1,STX19,TMCC1,ALG1L2,COL6A5,FAM90A26,USP17L10,USP17L11,USP17L12,USP17L13,USP17L15,USP17L17,USP17L18,USP17L19,USP17L20,USP17L21,USP17L22,USP17L23,USP17L5,SP…
TF	Factor: HOXB2:E2A; motif: NCACCTGNNNNNCATTA	TF:M08606	0.00157655	2.80229	671	1033	66	19917	MFAP2,NBPF14,NBPF19,HSPA6,FCGR3A,FCGR3B,RNF103-CHMP3,TEKT4,GPAT2,ADRA2B,TMEM127,ZNF717,USP17L10,USP17L11,USP17L12,USP17L13,USP17L15,USP17L17,USP17L18,USP17L19,USP17L20,USP17L21,USP17L22,USP17L23,USP17L5,BASP1,C1QTNF3-AMACR,SLC22A2,CCDC201,CLIP2,GTF2IRD1,OR2F1,USP17L4,USP17L7,AGTPBP1,GOLM1,C10ORF53,ASAH2,SHANK2,CLEC12B,TMEM52B,RNASE2,CHRNA7,DNAH3,POLR3E,CAPNS2,CCL16,CCL3,TBC1D3B,CCL3L3,TBC1D3I,TBC…
TF	Factor: NCX; motif: NYAATTAN	TF:M10653	0.00169637	2.77048	495	1033	53	19917	NBPF4,NBPF6,EIF2AK3,STARD7,ACTR1B,ANAPC1,POLR1B,USP17L11,USP17L12,USP17L13,USP17L15,USP17L17,USP17L18,USP17L19,USP17L20,USP17L21,USP17L22,USP17L23,USP17L5,SGCB,UGT2B10,UGT2B7,UGT2B11,UGT2B28,SULT1B1,LINC02218,C1QTNF3-AMACR,PLG,CTAGE15,CTAGE6,OR2A25,CTAGE4,CTAGE8,USP17L4,USP17L7,CA3,MSMB,TYR,GPC6,DCT,RNASE9,RNASE1,SUPT16H,SULT1A2,AP2B1,CCL18,ZNHIT3,IRGQ,ZNF576,SRRM5,PLAUR,DEFB126,RCAN1
TF	Factor: NFATC3; motif: WNTTTCCRNN; match class: 1	TF:M08001_1	0.00313621	2.50359	130	1033	22	19917	SPATA21,C1ORF52,RNF103-CHMP3,TMPRSS11B,FABP2,TBX20,MRPS24,CLEC12A,TAS2R20,TAS2R19,TAS2R46,TBC1D3B,TBC1D3I,TBC1D3G,TBC1D3H,TBC1D3F,TBC1D3K,TBC1D3L,TBC1D3D,TBC1D3C,ZNF260,RCAN1
TF	Factor: SATB1; motif: NTTTAT; match class: 1	TF:M03564_1	0.00495307	2.30513	12142	1033	701	19917	SZRD1,SPATA21,NBPF1,ATP13A2,TTLL7,BCL10,CCN1,ZNHIT6,RNPC3,AMY2B,SLC25A24,FAM102B,FNDC7,STXBP3,GPSM2,CLCC1,GJA8,NBPF11,PPIAL4G,NBPF14,NOTCH2NLB,PDE4DIP,NOTCH2NLC,NBPF19,PPIAL4C,FCGR2A,HSPA6,FCGR3A,FCGR3B,FCGR2B,FCRLB,DUSP12,ATF6,REEP1,KDM3A,RNF103-CHMP3,CD8A,CD8B,RGPD2,RPIA,MAL,MRPS5,ZNF2,TRIM43B,TRIM43,ANKRD36C,ASTL,ANKRD36,ANKRD36B,ACTR1B,C2ORF92,TMEM131,VWA3B,UXS1,RGPD3,CD8B2,SEPTIN10,LIMS3,NPH…
TF	Factor: AR; motif: NNNGNRRGNACANNGTGTTCTNNNNNN; match class: 1	TF:M00953_1	0.00737232	2.1324	237	1033	31	19917	AMY2B,HSPA6,NPHP1,FAM90A7P,FAM90A22P,FAM90A23P,FAM90A14P,FAM90A8P,FAM90A9P,FAM90A10P,TRIM77,TRIM49,TRIM49C,UBTFL1,TAS2R30,RNASE12,RNASE2,TBC1D3B,TBC1D3I,TBC1D3G,TBC1D3H,TBC1D3F,TBC1D3K,TBC1D3L,TBC1D3D,TBC1D3C,POLR2I,ZNF529,ZNF607,SMIM34A,RGL4
TF	Factor: PR; motif: NNNNNNRGNACNNKNTGTTCTNNNNNN; match class: 1	TF:M00957_1	0.00840956	2.07523	563	1033	56	19917	AMY2B,NPHP1,RAB6C,POTEF,POTEI,COL6A5,SEC24D,NPSR1,URGCP,YKT6,DDX56,CLIP2,TAS2R60,TCAF2,OR2F2,SPAG11B,FAM90A7P,FAM90A22P,FAM90A23P,FAM90A14P,FAM90A8P,FAM90A9P,FAM90A10P,SPATA31A1,SPATA31A3,PTPN20,FRMPD2,TRIM77,TRIM49,TRIM49C,UBTFL1,NNMT,KLRD1,TAS2R30,ZNF140,RNASE2,ZP2,VWA3A,HEATR9,TBC1D3B,CCL4L2,TBC1D3I,TBC1D3G,TBC1D3H,TBC1D3F,TBC1D3K,TBC1D3L,TBC1D3D,TBC1D3C,DHX40,EFCAB3,HSPB6,ZNF607,ETHE1,SMIM34A…
TF	Factor: Zbtb44; motif: CKGTGA; match class: 1	TF:M05405_1	0.00896934	2.04724	7251	1033	446	19917	ARHGEF19,FBXO42,SPATA21,NECAP2,NBPF1,MFAP2,ATP13A2,TTLL7,SYDE2,COL24A1,AMY2B,STXBP3,CLCC1,GJA8,PPIAL4G,NUDT4B,PPIAL4C,FCGR3B,FCGR2B,FCRLA,FCRLB,KDM3A,CHMP3,RNF103-CHMP3,CD8B,RGPD1,EIF2AK3,RPIA,ZNF514,FAHD2A,TRIM43B,TRIM43,FAHD2B,COX5B,C2ORF92,ZAP70,VWA3B,UXS1,RGPD3,CD8B2,SEPTIN10,SOWAHC,LIMS3,ACOXL,ANAPC1,FBLN7,ZC3H8,POLR1B,CBWD2,RABL2A,SLC35F5,TUBA3E,POTEI,CFC1B,CFC1,GPR148,SMIM39,FAM168B,POTEE,…
TF	Factor: PARP; motif: TTTCYN; match class: 1	TF:M02027_1	0.0110503	1.95662	12292	1033	706	19917	SZRD1,SPATA21,NECAP2,NBPF1,ATP13A2,TTLL7,SYDE2,BCL10,CCN1,ZNHIT6,COL24A1,RNPC3,AMY2B,VAV3,NBPF4,NBPF6,FAM102B,HENMT1,PRPF38B,FNDC7,STXBP3,AKNAD1,GPSM2,CLCC1,NBPF11,PPIAL4G,NBPF14,NOTCH2NLB,NUDT4B,PDE4DIP,NBPF9,NOTCH2NLC,NBPF19,PPIAL4C,FCGR2A,FCGR3A,FCGR3B,FCGR2B,FCRLA,FCRLB,DUSP12,ATF6,REEP1,KDM3A,RNF103-CHMP3,RNF103,CD8A,RGPD2,EIF2AK3,RPIA,MAL,ZNF2,TRIM43B,TRIM43,COX5B,ACTR1B,TMEM131,VWA3B,UXS1,…
TF	Factor: Sox-30; motif: NAACAATN; match class: 1	TF:M11641_1	0.0125166	1.90251	243	1033	31	19917	NBPF4,NBPF6,FNDC7,RGPD2,FAHD2A,FAHD2B,MALL,SGCB,UGT2A2,FKBP9,OR2F2,DEFB104B,MAT1A,NOX4,A2M,CLEC2D,CLEC7A,OLR1,KLRC3,PRB1,HNRNPA1L2,RNASE9,RNASE11,EEF2K,LRRC37B,EFCAB3,IRGQ,ZNF576,SRRM5,IRGC,DEFB121
TF	Factor: AR; motif: NNNNNNRGNACRNNGTGTTCTNNNNNN; match class: 1	TF:M00956_1	0.0136421	1.86512	244	1033	31	19917	AMY2B,NPHP1,URGCP,CLIP2,TAS2R60,TCAF2,FAM90A7P,FAM90A22P,FAM90A23P,FAM90A14P,FAM90A8P,FAM90A9P,FAM90A10P,FRMPD2,TRIM77,TRIM49,TRIM49C,RNASE2,TBC1D3B,TBC1D3I,TBC1D3G,TBC1D3H,TBC1D3F,TBC1D3K,TBC1D3L,TBC1D3D,TBC1D3C,HSPB6,ZNF607,SMIM34A,RGL4
TF	Factor: POU2F1:HOXB13; motif: NGMATATACCAATAAA	TF:M08405	0.0146444	1.83433	3992	1033	265	19917	SPATA21,BCL10,AMY2B,NBPF4,NBPF6,FNDC7,GJA8,PPIAL4G,FCGR3A,FCGR3B,FCGR2B,RNF103,RGPD2,TRIM43B,TRIM43,ANKRD36C,GPAT2,ANKRD36,ZAP70,RGPD3,ZC3H8,FOXD4L1,RAB6C,POTEF,CCDC74B,CFC1B,CFC1,ARHGEF4,RAB6D,CCDC74A,ROBO2,PROS1,DHFR2,TMCC1,USP17L11,USP17L12,USP17L13,USP17L15,USP17L17,USP17L18,USP17L19,USP17L20,USP17L21,USP17L22,USP17L23,USP17L5,DEFB131A,CWH43,LRRC66,SGCB,TMPRSS11E,UGT2B10,UGT2B11,UGT2B28,UGT2B…
TF	Factor: CREB3; motif: NTGCCACGTCAYCN	TF:M04207	0.0156068	1.80668	48	1033	12	19917	USP17L11,USP17L12,USP17L13,USP17L15,USP17L17,USP17L18,USP17L19,USP17L20,USP17L21,USP17L22,USP17L23,USP17L5
TF	Factor: XBP1; motif: WNNGMCACGTCATC	TF:M04228	0.017021	1.76901	65	1033	14	19917	USP17L11,USP17L12,USP17L13,USP17L15,USP17L17,USP17L18,USP17L19,USP17L20,USP17L21,USP17L22,USP17L23,USP17L5,NDUFV3,PDXK
TF	Factor: Prop-1; motif: TAATTNNRTTA	TF:M10928	0.0178014	1.74954	1855	1033	139	19917	NBPF4,NBPF6,STXBP3,AKNAD1,WDR47,NBPF14,NOTCH2NLC,NBPF19,KDM3A,TRIM43B,TRIM43,RGPD3,LIMS3,NPHP1,POLR1B,TUBA3E,POTEJ,TUBA3D,USP17L11,USP17L12,USP17L13,USP17L15,USP17L17,USP17L18,USP17L19,USP17L20,USP17L21,USP17L22,USP17L23,USP17L5,DEFB131A,TMPRSS11B,TMPRSS11E,UGT2A3,UGT2B7,UGT2A1,SULT1B1,NDST3,PDE5A,LPA,TBP,PDCD2,NPSR1,DPY19L1,URGCP-MRPS24,GTF2I,RCC1L,CCL26,CCL24,RHBDD2,POR,TCAF2,OR2F2,OR2F1,OR6B1,…
TF	Factor: HOXD11; motif: NNYMATAAAA; match class: 1	TF:M04360_1	0.019214	1.71638	1065	1033	89	19917	TTLL7,GPSM2,PPIAL4G,CD8B,VWA3B,CD8B2,LIMS3,CCDC74B,CCDC74A,STX19,DEFB131A,CWH43,TMPRSS11B,TMPRSS11E,UGT2B10,UGT2A3,CDH12,C1QTNF3-AMACR,LPA,PSMB1,TBP,STK17A,YKT6,GTF2I,OR2A14,OR2A7,MYOM2,CA1,SPATA31A1,SPATA31A3,SPATA31D4,SPATA31D3,SPATA31D1,GKAP1,FBP2,AOPEP,PRXL2C,TDRD7,ANTXRL,A1CF,LRRTM3,OR4C12,CTSC,TRIM77,NNMT,NXPE1,CLEC4A,CLEC6A,MFAP5,KLRG1,CLECL1,CLEC2B,CLEC12A,CLEC1A,KLRC4,KLRC3,KLRC2,KLRC1,Y…
TF	Factor: UNCX; motif: NTAATNNAATTAN	TF:M04442	0.0201294	1.69617	2322	1033	167	19917	RNPC3,NBPF4,NBPF6,FNDC7,STXBP3,AKNAD1,WDR47,GJA8,NBPF14,NBPF19,KDM3A,RGPD2,ANKRD36,RGPD3,LIMS3,ZC3H6,POLR1B,SLC20A1,RAB6C,CFC1B,CFC1,RAB6D,FRG2C,ARL13B,TMCC1,DEFB131A,SGCB,TMPRSS11B,TMPRSS11E,UGT2B17,UGT2B15,UGT2B10,UGT2A3,UGT2B7,UGT2B11,UGT2B28,UGT2A1,SULT1B1,NDST3,FABP2,PDE5A,BASP1,TAF11L2,TAF11L11,TAF11L12,TAF11L13,CDH12,C1QTNF3-AMACR,NAIP,UNC93A,PDCD2,FBXL18,RSPH10B,AVL9,DPY19L1,UBE2D4,RCC1L,…
TF	Factor: ZNF667; motif: KGGGSCATTATC	TF:M05783	0.0252783	1.59725	11	1033	6	19917	NUTM2F,NUTM2G,NUTM2E,SHLD2,NUTM2A,NUTM2D
TF	Factor: Sox-9; motif: NNNNAACAATRGNN; match class: 1	TF:M00410_1	0.0286303	1.54317	745	1033	67	19917	AMY2B,SLC25A24,NBPF4,NBPF6,FNDC7,AKNAD1,GJA8,FAHD2A,FAHD2B,RAB6C,RAB6D,UGT2A2,SULT1B1,C1QTNF3-AMACR,UNC93A,KIF25,KBTBD2,FKBP9,NPSR1,GTF2I,POM121C,TCAF1,OR2F2,OR2A25,DEFA3,DEFB104B,ZNF705D,ZNF658,MAPK8,MAT1A,OR4C12,NOX4,ZNF705A,A2M,CLEC7A,KLRC4,KLRC3,KLRC2,TAS2R13,TAS2R20,TAS2R19,PRB4,PRB1,TMEM272,RNASE9,RNASE11,ANG,RNASE4,OR5AU1,MRTFB,NPIPB4,NPIPB8,NPIPB11,CES1,CCL16,CCL18,MLLT6,DHX40,PIAS2,ZNF56…
TF	Factor: EVX2; motif: TTTTATKRCNNN; match class: 1	TF:M09612_1	0.0307465	1.5122	43	1033	11	19917	UGT2B10,UGT2B11,UGT2B28,UGT2B4,CTAGE15,CTAGE6,CTAGE4,CTAGE8,AGAP4,AGAP9,AGAP6
TF	Factor: GR; motif: RGNACANMNTGTNCY; match class: 1	TF:M09941_1	0.0364321	1.43852	2079	1033	151	19917	C1ORF52,AMY2B,PPIAL4G,PPIAL4C,HSPA6,ATF6,ANKRD36C,ZAP70,POTEF,MZT2B,PTPN18,AMER3,MZT2A,FRG2C,ZNF717,LSAMP,ALG1L2,USP17L10,USP17L11,USP17L12,USP17L13,USP17L15,USP17L17,USP17L18,USP17L19,USP17L20,USP17L21,USP17L22,USP17L5,DEFB131A,TMPRSS11B,UGT2A3,TAF11L3,TAF11L4,TAF11L5,TAF11L6,TAF11L9,TAF11L11,TAF11L12,TAF11L13,CCR6,PDCD2,FSCN1,BBS9,ADCY1,NCF1,CASTOR2,POM121C,DLGAP2,ARHGEF10,DEFA3,FAM90A7P,FAM90A…
TF	Factor: GATA-2; motif: NNGATAASN; match class: 1	TF:M12191_1	0.0382202	1.41771	98	1033	17	19917	USP17L11,USP17L12,USP17L13,USP17L15,USP17L17,USP17L18,USP17L19,USP17L20,USP17L21,USP17L22,USP17L23,USP17L5,CLCN1,CKAP2,TOX4,ZNF790,ZNF345
TF	Factor: POU2F2; motif: NWTRMATATKCAWN	TF:M04073	0.038509	1.41444	4201	1033	274	19917	ARHGEF19,BCL10,NBPF4,PPIAL4G,NUDT4B,PPIAL4C,FCRLA,ATF6,KDM3A,RNF103-CHMP3,RGPD1,TRIM43B,TRIM43,GPAT2,C2ORF92,VWA3B,NPHP1,BUB1,FOXD4L1,POTEJ,ARHGEF4,POTEE,PROS1,ARL13B,STX19,DHFR2,LSAMP,TMCC1,DEFB131A,LRRC66,TMPRSS11B,TMPRSS11E,UGT2B17,UGT2B15,UGT2B10,UGT2A3,UGT2B7,UGT2B11,UGT2B28,UGT2B4,UGT2A2,UGT2A1,FABP2,TAF11L2,TAF11L11,TAF11L12,TAF11L13,TAF11L14,C1QTNF3-AMACR,BDP1,LPA,PLG,GPR31,KIF25,PSMB1,TB…
TF	Factor: Sox-9; motif: NNNNAACAATRGNN	TF:M00410	0.0432662	1.36385	4154	1033	271	19917	ARHGEF19,SPATA21,TTLL7,DDAH1,AMY2B,SLC25A24,NBPF4,NBPF6,FNDC7,STXBP3,AKNAD1,CLCC1,GJA8,NBPF11,NBPF14,NUDT4B,NOTCH2NLC,NBPF19,RNF103-CHMP3,RMND5A,RGPD2,EIF2AK3,MRPS5,FAHD2A,FAHD2B,ANKRD36,MALL,FBLN7,POLR1B,SLC20A1,CBWD2,RAB6C,POTEJ,GPR148,RAB6D,ROBO2,STX19,DHFR2,CWH43,DCUN1D4,SGCB,UGT2B17,UGT2B15,UGT2B10,UGT2B11,UGT2B28,UGT2A2,SULT1B1,MYO10,H3Y1,C1QTNF3-AMACR,NAIP,LPA,PLG,CCR6,GPR31,UNC93A,AFDN,KI…
HP	Bicuspid aortic valve	HP:0001647	0.0200856	1.69711	86	194	14	4511	SLC25A24,GJA8,ACTB,CLIP2,GTF2IRD1,GTF2I,GATA4,FDFT1,HNRNPK,PRKG1,MFAP5,MYH11,MMP2,KANSL1
HP	Abnormal aortic valve cusp morphology	HP:0031567	0.0230434	1.63745	87	194	14	4511	SLC25A24,GJA8,ACTB,CLIP2,GTF2IRD1,GTF2I,GATA4,FDFT1,HNRNPK,PRKG1,MFAP5,MYH11,MMP2,KANSL1

## Sheet: 360min
source	term_name	term_id	adjusted_p_value	negative_log10_of_adjusted_p_value	term_size	query_size	intersection_size	effective_domain_size	intersections
GO:MF	antigen binding	GO:0003823	3.04803e-25	24.516	163	940	52	18679	IGKV2-30,IGKV1-33,IGKV1-39,IGKV2D-40,IGKV1D-39,IGKV2D-28,IGKV1D-16,IGKV1D-12,PLG,KLRD1,KLRC2,IGHV2-26,IGHV4-28,IGHV3-30,IGHV4-31,IGHV3-33,IGHV4-34,IGHV3-35,IGHV3-38,IGHV4-39,IGHV3-43,IGHV1-45,IGHV1-46,IGHV3-48,IGHV3-49,IGHV5-51,IGHV3-53,IGHV1-58,IGHV4-59,IGHV4-61,IGHV3-64,IGHV3-66,IGHV1-69,IGHV2-70D,IGHV1-69-2,IGHV1-69D,IGHV2-70,IGHV3-72,IGHV3-73,IGHV3-74,IGHV7-81,IGHV1OR15-9,IGHV3OR15-7,IGLV6-57…
GO:MF	immunoglobulin receptor binding	GO:0034987	5.06602e-19	18.2953	77	940	32	18679	IGHV2-26,IGHV4-28,IGHV3-30,IGHV4-31,IGHV3-33,IGHV4-34,IGHV3-35,IGHV3-38,IGHV4-39,IGHV3-43,IGHV1-45,IGHV1-46,IGHV3-48,IGHV3-49,IGHV5-51,IGHV3-53,IGHV1-58,IGHV4-59,IGHV4-61,IGHV3-64,IGHV3-66,IGHV1-69,IGHV2-70D,IGHV1-69-2,IGHV1-69D,IGHV2-70,IGHV3-72,IGHV3-73,IGHV3-74,IGHV7-81,IGHV1OR15-9,IGHV3OR15-7
GO:MF	carbohydrate binding	GO:0030246	1.05781e-05	4.97559	277	940	38	18679	ENPP1,GCK,FBP1,SFTPA2,SFTPA1,SFTPD,SLC2A3,CLEC4A,CLEC6A,CLEC4D,CLEC4E,KLRG1,KLRB1,CLEC2D,CLECL1,CD69,KLRF1,CLEC2B,KLRF2,CLEC2A,CLEC12A,CLEC1B,CLEC12B,CLEC9A,CLEC1A,CLEC7A,OLR1,KLRD1,KLRK1,KLRC3,KLRC2,KLRC1,NOMO1,NOMO3,NOMO2,MRC2,COLEC12,SIGLEC11
GO:MF	CCR chemokine receptor binding	GO:0048020	0.000256271	3.5913	48	940	13	18679	DEFB106B,DEFB130B,DEFB130A,CCL5,CCL16,CCL14,CCL15,CCL23,CCL18,CCL3,CCL4,CCL3L3,CCL4L2
GO:MF	cysteine-type endopeptidase activity	GO:0004197	0.00034632	3.46052	121	940	21	18679	USP17L10,USP17L11,USP17L12,USP17L13,USP17L15,USP17L17,USP17L18,USP17L19,USP17L20,USP17L21,USP17L22,USP17L5,USP42,USP17L4,CTSB,USP17L7,CTSL,CTSV,CAPNS2,USP14,CAPNS1
GO:MF	hydrolase activity, acting on carbon-nitrogen (but not peptide) bonds, in linear amidines	GO:0016813	0.00333652	2.47671	11	940	6	18679	PADI2,PADI1,PADI3,PADI4,DDAH1,ARG1
GO:MF	ribonuclease A activity	GO:0004522	0.0035813	2.44596	4	940	4	18679	RNASE4,RNASE1,RNASE2,RNASE8
GO:MF	chemokine receptor binding	GO:0042379	0.00663978	2.17785	72	940	14	18679	DEFB106B,DEFB130B,DEFB130A,CCL5,CCL16,CCL14,CCL15-CCL14,CCL15,CCL23,CCL18,CCL3,CCL4,CCL3L3,CCL4L2
GO:MF	omega peptidase activity	GO:0008242	0.00864052	2.06346	136	940	20	18679	USP17L10,USP17L11,USP17L12,USP17L13,USP17L15,USP17L17,USP17L18,USP17L19,USP17L20,USP17L21,USP17L22,USP17L23,USP17L5,USP42,USP17L4,USP17L7,USP14,GGT2,GGTLC2,GGT5
GO:MF	chemokine activity	GO:0008009	0.0139097	1.85668	49	940	11	18679	CCL5,CCL16,CCL14,CCL15-CCL14,CCL15,CCL23,CCL18,CCL3,CCL4,CCL3L3,CCL4L2
GO:MF	protein-arginine deiminase activity	GO:0004668	0.0171885	1.76476	5	940	4	18679	PADI2,PADI1,PADI3,PADI4
GO:MF	CCR1 chemokine receptor binding	GO:0031726	0.0495015	1.30538	6	940	4	18679	CCL5,CCL23,CCL3,CCL4
GO:MF	MHC class I protein complex binding	GO:0023024	0.0495015	1.30538	6	940	4	18679	CD8A,KLRD1,KLRC2,KLRC1
GO:BP	phagocytosis, recognition	GO:0006910	3.45447e-32	31.4616	133	945	55	18123	IGKV2-28,IGKV2-30,IGKV1-33,IGKV1-39,IGKV2D-40,IGKV1D-39,IGKV2D-30,IGKV2D-28,IGKV3D-20,IGKV1D-16,IGKV1D-12,SFTPA1,CLEC7A,IGHV2-26,IGHV4-28,IGHV3-30,IGHV4-31,IGHV3-33,IGHV4-34,IGHV3-35,IGHV3-38,IGHV4-39,IGHV3-43,IGHV1-45,IGHV1-46,IGHV3-48,IGHV3-49,IGHV5-51,IGHV3-53,IGHV1-58,IGHV4-59,IGHV4-61,IGHV3-64,IGHV3-66,IGHV1-69,IGHV2-70D,IGHV1-69-2,IGHV1-69D,IGHV2-70,IGHV3-72,IGHV3-73,IGHV3-74,IGHV7-81,IGHV1…
GO:BP	complement activation, classical pathway	GO:0006958	1.50504e-27	26.8225	140	945	52	18123	IGKV2-28,IGKV2-30,IGKV1-33,IGKV1-39,IGKV2D-40,IGKV1D-39,IGKV2D-30,IGKV2D-28,IGKV3D-20,IGKV1D-16,IGKV1D-12,IGHV2-26,IGHV4-28,IGHV3-30,IGHV4-31,IGHV3-33,IGHV4-34,IGHV3-35,IGHV3-38,IGHV4-39,IGHV3-43,IGHV1-45,IGHV1-46,IGHV3-48,IGHV3-49,IGHV5-51,IGHV3-53,IGHV1-58,IGHV4-59,IGHV4-61,IGHV3-64,IGHV3-66,IGHV1-69,IGHV2-70D,IGHV1-69-2,IGHV1-69D,IGHV2-70,IGHV3-72,IGHV3-73,IGHV3-74,IGHV7-81,IGHV1OR15-9,IGHV3OR…
GO:BP	complement activation	GO:0006956	1.64211e-25	24.7846	178	945	56	18123	IGKV2-28,IGKV2-30,IGKV1-33,IGKV1-39,IGKV2D-40,IGKV1D-39,IGKV2D-30,IGKV2D-28,IGKV3D-20,IGKV1D-16,IGKV1D-12,IL1B,PROS1,C3AR1,A2M,IGHV2-26,IGHV4-28,IGHV3-30,IGHV4-31,IGHV3-33,IGHV4-34,IGHV3-35,IGHV3-38,IGHV4-39,IGHV3-43,IGHV1-45,IGHV1-46,IGHV3-48,IGHV3-49,IGHV5-51,IGHV3-53,IGHV1-58,IGHV4-59,IGHV4-61,IGHV3-64,IGHV3-66,IGHV1-69,IGHV2-70D,IGHV1-69-2,IGHV1-69D,IGHV2-70,IGHV3-72,IGHV3-73,IGHV3-74,IGHV7-8…
GO:BP	humoral immune response mediated by circulating immunoglobulin	GO:0002455	2.30835e-25	24.6367	153	945	52	18123	IGKV2-28,IGKV2-30,IGKV1-33,IGKV1-39,IGKV2D-40,IGKV1D-39,IGKV2D-30,IGKV2D-28,IGKV3D-20,IGKV1D-16,IGKV1D-12,IGHV2-26,IGHV4-28,IGHV3-30,IGHV4-31,IGHV3-33,IGHV4-34,IGHV3-35,IGHV3-38,IGHV4-39,IGHV3-43,IGHV1-45,IGHV1-46,IGHV3-48,IGHV3-49,IGHV5-51,IGHV3-53,IGHV1-58,IGHV4-59,IGHV4-61,IGHV3-64,IGHV3-66,IGHV1-69,IGHV2-70D,IGHV1-69-2,IGHV1-69D,IGHV2-70,IGHV3-72,IGHV3-73,IGHV3-74,IGHV7-81,IGHV1OR15-9,IGHV3OR…
GO:BP	adaptive immune response	GO:0002250	4.21676e-20	19.375	715	945	107	18123	BCL10,CD8A,CD8B,IGKV1-27,IGKV2-28,IGKV2-30,IGKV1-33,IGKV1-37,IGKV1-39,IGKV2-40,IGKV2D-40,IGKV1D-39,IGKV1D-37,IGKV2D-30,IGKV2D-29,IGKV2D-28,IGKV2D-26,IGKV2D-24,IGKV6D-21,IGKV3D-20,IGKV6D-41,IGKV1D-17,IGKV1D-16,IGKV3D-15,IGKV1D-13,IGKV1D-12,IGKV3D-11,IGKV1D-42,IGKV1D-43,IGKV1D-8,IGKV3D-7,ZAP70,IL1B,ARG1,DBNL,CTSL,MARCHF8,PRKG1,SHLD2,CLEC4A,CLEC6A,CLEC4D,KLRD1,KLRK1,KLRC2,KLRC1,IGHV2-26,IGHV4-28,IGH…
GO:BP	immunoglobulin mediated immune response	GO:0016064	1.8406e-19	18.735	221	945	55	18123	BCL10,IGKV2-28,IGKV2-30,IGKV1-33,IGKV1-39,IGKV2D-40,IGKV1D-39,IGKV2D-30,IGKV2D-28,IGKV3D-20,IGKV1D-16,IGKV1D-12,SHLD2,IGHV2-26,IGHV4-28,IGHV3-30,IGHV4-31,IGHV3-33,IGHV4-34,IGHV3-35,IGHV3-38,IGHV4-39,IGHV3-43,IGHV1-45,IGHV1-46,IGHV3-48,IGHV3-49,IGHV5-51,IGHV3-53,IGHV1-58,IGHV4-59,IGHV4-61,IGHV3-64,IGHV3-66,IGHV1-69,IGHV2-70D,IGHV1-69-2,IGHV1-69D,IGHV2-70,IGHV3-72,IGHV3-73,IGHV3-74,IGHV7-81,IGHV1OR…
GO:BP	B cell mediated immunity	GO:0019724	3.70641e-19	18.431	224	945	55	18123	BCL10,IGKV2-28,IGKV2-30,IGKV1-33,IGKV1-39,IGKV2D-40,IGKV1D-39,IGKV2D-30,IGKV2D-28,IGKV3D-20,IGKV1D-16,IGKV1D-12,SHLD2,IGHV2-26,IGHV4-28,IGHV3-30,IGHV4-31,IGHV3-33,IGHV4-34,IGHV3-35,IGHV3-38,IGHV4-39,IGHV3-43,IGHV1-45,IGHV1-46,IGHV3-48,IGHV3-49,IGHV5-51,IGHV3-53,IGHV1-58,IGHV4-59,IGHV4-61,IGHV3-64,IGHV3-66,IGHV1-69,IGHV2-70D,IGHV1-69-2,IGHV1-69D,IGHV2-70,IGHV3-72,IGHV3-73,IGHV3-74,IGHV7-81,IGHV1OR…
GO:BP	cell recognition	GO:0008037	1.27671e-18	17.8939	271	945	60	18123	IGKV2-28,IGKV2-30,IGKV1-33,IGKV1-39,IGKV2D-40,IGKV1D-39,IGKV2D-30,IGKV2D-28,IGKV3D-20,IGKV1D-16,IGKV1D-12,ROBO2,EMB,CNTNAP3,SFTPA1,CLEC7A,IGHV2-26,IGHV4-28,IGHV3-30,IGHV4-31,IGHV3-33,IGHV4-34,IGHV3-35,IGHV3-38,IGHV4-39,IGHV3-43,IGHV1-45,IGHV1-46,IGHV3-48,IGHV3-49,IGHV5-51,IGHV3-53,IGHV1-58,IGHV4-59,IGHV4-61,IGHV3-64,IGHV3-66,IGHV1-69,IGHV2-70D,IGHV1-69-2,IGHV1-69D,IGHV2-70,IGHV3-72,IGHV3-73,IGHV3…
GO:BP	opsonization	GO:0008228	1.6604e-18	17.7798	69	945	31	18123	IGKV2-28,IGKV2-30,IGKV1-33,IGKV1-39,IGKV2D-40,IGKV1D-39,IGKV2D-30,IGKV2D-28,IGKV3D-20,IGKV1D-16,IGKV1D-12,SFTPA1,IGHV3-30,IGHV3-33,IGHV4-34,IGHV4-39,IGHV1-46,IGHV3-48,IGHV3-53,IGHV4-59,IGHV1-69,IGHV2-70,IGLV6-57,IGLV1-51,IGLV1-47,IGLV1-44,IGLV7-43,IGLV1-40,IGLV3-27,IGLV3-25,IGLV2-23
GO:BP	lymphocyte mediated immunity	GO:0002449	5.05232e-16	15.2965	360	945	66	18123	BCL10,CD8A,IGKV2-28,IGKV2-30,IGKV1-33,IGKV1-39,IGKV2D-40,IGKV1D-39,IGKV2D-30,IGKV2D-28,IGKV3D-20,IGKV1D-16,IGKV1D-12,IL1B,ARG1,SHLD2,KLRF2,CLEC2A,CLEC12B,KLRD1,KLRK1,KLRC2,KLRC1,IGHV2-26,IGHV4-28,IGHV3-30,IGHV4-31,IGHV3-33,IGHV4-34,IGHV3-35,IGHV3-38,IGHV4-39,IGHV3-43,IGHV1-45,IGHV1-46,IGHV3-48,IGHV3-49,IGHV5-51,IGHV3-53,IGHV1-58,IGHV4-59,IGHV4-61,IGHV3-64,IGHV3-66,IGHV1-69,IGHV2-70D,IGHV1-69-2,IG…
GO:BP	phagocytosis	GO:0006909	7.1366e-15	14.1465	388	945	67	18123	VAV3,IGKV2-28,IGKV2-30,IGKV1-33,IGKV1-39,IGKV2D-40,IGKV1D-39,IGKV2D-30,IGKV2D-28,IGKV3D-20,IGKV1D-16,IGKV1D-12,MERTK,IL1B,ACTR3,MYO10,ACTB,EIF2AK1,SFTPA1,SFTPD,ANXA11,CLEC7A,IGHV2-26,IGHV4-28,IGHV3-30,IGHV4-31,IGHV3-33,IGHV4-34,IGHV3-35,IGHV3-38,IGHV4-39,IGHV3-43,IGHV1-45,IGHV1-46,IGHV3-48,IGHV3-49,IGHV5-51,IGHV3-53,IGHV1-58,IGHV4-59,IGHV4-61,IGHV3-64,IGHV3-66,IGHV1-69,IGHV2-70D,IGHV1-69-2,IGHV1-…
GO:BP	humoral immune response	GO:0006959	1.43915e-14	13.8419	383	945	66	18123	IGKV2-28,IGKV2-30,IGKV1-33,IGKV1-39,IGKV2D-40,IGKV1D-39,IGKV2D-30,IGKV2D-28,IGKV3D-20,IGKV1D-16,IGKV1D-12,IL1B,PROS1,DEFA3,DEFA5,SPAG11B,SFTPD,C3AR1,A2M,ANG,RNASE6,RNASE3,RNASE7,IGHV2-26,IGHV4-28,IGHV3-30,IGHV4-31,IGHV3-33,IGHV4-34,IGHV3-35,IGHV3-38,IGHV4-39,IGHV3-43,IGHV1-45,IGHV1-46,IGHV3-48,IGHV3-49,IGHV5-51,IGHV3-53,IGHV1-58,IGHV4-59,IGHV4-61,IGHV3-64,IGHV3-66,IGHV1-69,IGHV2-70D,IGHV1-69-2,IG…
GO:BP	adaptive immune response based on somatic recombination of immune receptors built from immunoglobulin superfamily domains	GO:0002460	2.18908e-14	13.6597	366	945	64	18123	BCL10,CD8A,IGKV2-28,IGKV2-30,IGKV1-33,IGKV1-39,IGKV2D-40,IGKV1D-39,IGKV2D-30,IGKV2D-28,IGKV3D-20,IGKV1D-16,IGKV1D-12,IL1B,ARG1,SHLD2,KLRD1,KLRC1,IGHV2-26,IGHV4-28,IGHV3-30,IGHV4-31,IGHV3-33,IGHV4-34,IGHV3-35,IGHV3-38,IGHV4-39,IGHV3-43,IGHV1-45,IGHV1-46,IGHV3-48,IGHV3-49,IGHV5-51,IGHV3-53,IGHV1-58,IGHV4-59,IGHV4-61,IGHV3-64,IGHV3-66,IGHV1-69,IGHV2-70D,IGHV1-69-2,IGHV1-69D,IGHV2-70,IGHV3-72,IGHV3-7…
GO:BP	regulation of complement activation	GO:0030449	2.27396e-14	13.6432	110	945	34	18123	IGKV2-28,IGKV2-30,IGKV1-33,IGKV1-39,IGKV2D-40,IGKV1D-39,IGKV2D-30,IGKV2D-28,IGKV3D-20,IGKV1D-16,IGKV1D-12,IL1B,PROS1,C3AR1,A2M,IGHV3-30,IGHV3-33,IGHV4-34,IGHV4-39,IGHV1-46,IGHV3-48,IGHV3-53,IGHV4-59,IGHV1-69,IGHV2-70,IGLV6-57,IGLV1-51,IGLV1-47,IGLV1-44,IGLV7-43,IGLV1-40,IGLV3-27,IGLV3-25,IGLV2-23
GO:BP	defense response to bacterium	GO:0042742	3.2663e-14	13.4859	349	945	62	18123	EPHA2,DEFB131A,NAIP,DEFA3,DEFA5,SPAG11B,DEFB104B,DEFB106B,DEFB105B,DEFB136,DEFB135,DEFB134,DEFB130B,DEFB130A,SFTPD,ANG,RNASE6,RNASE3,RNASE7,RNASE8,IGHV2-26,IGHV4-28,IGHV3-30,IGHV4-31,IGHV3-33,IGHV4-34,IGHV3-35,IGHV3-38,IGHV4-39,IGHV3-43,IGHV1-45,IGHV1-46,IGHV3-48,IGHV3-49,IGHV5-51,IGHV3-53,IGHV1-58,IGHV4-59,IGHV4-61,IGHV3-64,IGHV3-66,IGHV1-69,IGHV2-70D,IGHV1-69-2,IGHV1-69D,IGHV2-70,IGHV3-72,IGHV3…
GO:BP	immune response	GO:0006955	2.63378e-13	12.5794	2544	945	225	18123	EPHA2,PADI2,PADI4,BCL10,VAV3,STXBP3,CD8A,CD8B,IGKV3OR2-268,IGKV1-27,IGKV2-28,IGKV2-30,IGKV1-33,IGKV1-37,IGKV1-39,IGKV2-40,IGKV2D-40,IGKV1D-39,IGKV1D-37,IGKV2D-30,IGKV2D-29,IGKV2D-28,IGKV2D-26,IGKV2D-24,IGKV6D-21,IGKV3D-20,IGKV6D-41,IGKV1D-17,IGKV1D-16,IGKV3D-15,IGKV1D-13,IGKV1D-12,IGKV3D-11,IGKV1D-42,IGKV1D-43,IGKV1D-8,IGKV3D-7,TRIM43B,TRIM43,ACTR1B,ZAP70,IL1A,IL1B,IL37,IGKV1OR2-108,ACTR3,PROS1,D…
GO:BP	B cell receptor signaling pathway	GO:0050853	4.94017e-13	12.3063	135	945	36	18123	VAV3,BLK,IGHV2-26,IGHV4-28,IGHV3-30,IGHV4-31,IGHV3-33,IGHV4-34,IGHV3-35,IGHV3-38,IGHV4-39,IGHV3-43,IGHV1-45,IGHV1-46,IGHV3-48,IGHV3-49,IGHV5-51,IGHV3-53,IGHV1-58,IGHV4-59,IGHV4-61,IGHV3-64,IGHV3-66,IGHV1-69,IGHV2-70D,IGHV1-69-2,IGHV1-69D,IGHV2-70,IGHV3-72,IGHV3-73,IGHV3-74,IGHV7-81,IGHV1OR15-9,IGHV3OR15-7,RUNX1,MAPK1
GO:BP	immune response-activating cell surface receptor signaling pathway	GO:0002429	5.68719e-13	12.2451	475	945	72	18123	BCL10,VAV3,IGKV2-28,IGKV2-30,IGKV1-33,IGKV1-39,IGKV2D-40,IGKV1D-39,IGKV2D-30,IGKV2D-28,IGKV3D-20,IGKV1D-16,IGKV1D-12,ZAP70,ACTR3,MYO10,PSMB1,ACTB,BLK,C3AR1,CLEC4A,CLEC6A,CLEC4D,CLEC4E,KLRD1,KLRC2,IGHV2-26,IGHV4-28,IGHV3-30,IGHV4-31,IGHV3-33,IGHV4-34,IGHV3-35,IGHV3-38,IGHV4-39,IGHV3-43,IGHV1-45,IGHV1-46,IGHV3-48,IGHV3-49,IGHV5-51,IGHV3-53,IGHV1-58,IGHV4-59,IGHV4-61,IGHV3-64,IGHV3-66,IGHV1-69,IGHV2…
GO:BP	immune response-activating signal transduction	GO:0002757	5.68719e-13	12.2451	475	945	72	18123	BCL10,VAV3,IGKV2-28,IGKV2-30,IGKV1-33,IGKV1-39,IGKV2D-40,IGKV1D-39,IGKV2D-30,IGKV2D-28,IGKV3D-20,IGKV1D-16,IGKV1D-12,ZAP70,ACTR3,MYO10,PSMB1,ACTB,BLK,C3AR1,CLEC4A,CLEC6A,CLEC4D,CLEC4E,KLRD1,KLRC2,IGHV2-26,IGHV4-28,IGHV3-30,IGHV4-31,IGHV3-33,IGHV4-34,IGHV3-35,IGHV3-38,IGHV4-39,IGHV3-43,IGHV1-45,IGHV1-46,IGHV3-48,IGHV3-49,IGHV5-51,IGHV3-53,IGHV1-58,IGHV4-59,IGHV4-61,IGHV3-64,IGHV3-66,IGHV1-69,IGHV2…
GO:BP	immune response-regulating cell surface receptor signaling pathway	GO:0002768	7.14543e-13	12.146	510	945	75	18123	BCL10,VAV3,IGKV2-28,IGKV2-30,IGKV1-33,IGKV1-39,IGKV2D-40,IGKV1D-39,IGKV2D-30,IGKV2D-28,IGKV3D-20,IGKV1D-16,IGKV1D-12,ZAP70,ACTR3,MYO10,PSMB1,ACTB,BLK,MAPK8,C3AR1,CLEC4A,CLEC6A,CLEC4D,CLEC4E,CLEC12B,KLRD1,KLRC2,KLRC1,IGHV2-26,IGHV4-28,IGHV3-30,IGHV4-31,IGHV3-33,IGHV4-34,IGHV3-35,IGHV3-38,IGHV4-39,IGHV3-43,IGHV1-45,IGHV1-46,IGHV3-48,IGHV3-49,IGHV5-51,IGHV3-53,IGHV1-58,IGHV4-59,IGHV4-61,IGHV3-64,IGH…
GO:BP	immune response-regulating signaling pathway	GO:0002764	9.9008e-13	12.0043	513	945	75	18123	BCL10,VAV3,IGKV2-28,IGKV2-30,IGKV1-33,IGKV1-39,IGKV2D-40,IGKV1D-39,IGKV2D-30,IGKV2D-28,IGKV3D-20,IGKV1D-16,IGKV1D-12,ZAP70,ACTR3,MYO10,PSMB1,ACTB,BLK,MAPK8,C3AR1,CLEC4A,CLEC6A,CLEC4D,CLEC4E,CLEC12B,KLRD1,KLRC2,KLRC1,IGHV2-26,IGHV4-28,IGHV3-30,IGHV4-31,IGHV3-33,IGHV4-34,IGHV3-35,IGHV3-38,IGHV4-39,IGHV3-43,IGHV1-45,IGHV1-46,IGHV3-48,IGHV3-49,IGHV5-51,IGHV3-53,IGHV1-58,IGHV4-59,IGHV4-61,IGHV3-64,IGH…
GO:BP	peptide cross-linking	GO:0018149	1.39126e-12	11.8566	96	945	30	18123	IGKV2-28,IGKV2-30,IGKV1-33,IGKV1-39,IGKV2D-40,IGKV1D-39,IGKV2D-30,IGKV2D-28,IGKV3D-20,IGKV1D-16,IGKV1D-12,IGHV3-30,IGHV3-33,IGHV4-34,IGHV4-39,IGHV1-46,IGHV3-48,IGHV3-53,IGHV4-59,IGHV1-69,IGHV2-70,IGLV6-57,IGLV1-51,IGLV1-47,IGLV1-44,IGLV7-43,IGLV1-40,IGLV3-27,IGLV3-25,IGLV2-23
GO:BP	Fc receptor mediated stimulatory signaling pathway	GO:0002431	2.22578e-12	11.6525	141	945	36	18123	VAV3,IGKV2-28,IGKV2-30,IGKV1-33,IGKV1-39,IGKV2D-40,IGKV1D-39,IGKV2D-30,IGKV2D-28,IGKV3D-20,IGKV1D-16,IGKV1D-12,ACTR3,MYO10,ACTB,BLK,IGHV3-30,IGHV3-33,IGHV4-34,IGHV4-39,IGHV1-46,IGHV3-48,IGHV3-53,IGHV4-59,IGHV1-69,IGHV2-70,MAPK1,IGLV6-57,IGLV1-51,IGLV1-47,IGLV1-44,IGLV7-43,IGLV1-40,IGLV3-27,IGLV3-25,IGLV2-23
GO:BP	Fc-gamma receptor signaling pathway involved in phagocytosis	GO:0038096	3.35943e-12	11.4737	135	945	35	18123	VAV3,IGKV2-28,IGKV2-30,IGKV1-33,IGKV1-39,IGKV2D-40,IGKV1D-39,IGKV2D-30,IGKV2D-28,IGKV3D-20,IGKV1D-16,IGKV1D-12,ACTR3,MYO10,ACTB,IGHV3-30,IGHV3-33,IGHV4-34,IGHV4-39,IGHV1-46,IGHV3-48,IGHV3-53,IGHV4-59,IGHV1-69,IGHV2-70,MAPK1,IGLV6-57,IGLV1-51,IGLV1-47,IGLV1-44,IGLV7-43,IGLV1-40,IGLV3-27,IGLV3-25,IGLV2-23
GO:BP	immune response-regulating cell surface receptor signaling pathway involved in phagocytosis	GO:0002433	3.35943e-12	11.4737	135	945	35	18123	VAV3,IGKV2-28,IGKV2-30,IGKV1-33,IGKV1-39,IGKV2D-40,IGKV1D-39,IGKV2D-30,IGKV2D-28,IGKV3D-20,IGKV1D-16,IGKV1D-12,ACTR3,MYO10,ACTB,IGHV3-30,IGHV3-33,IGHV4-34,IGHV4-39,IGHV1-46,IGHV3-48,IGHV3-53,IGHV4-59,IGHV1-69,IGHV2-70,MAPK1,IGLV6-57,IGLV1-51,IGLV1-47,IGLV1-44,IGLV7-43,IGLV1-40,IGLV3-27,IGLV3-25,IGLV2-23
GO:BP	Fc-gamma receptor signaling pathway	GO:0038094	5.49554e-12	11.26	137	945	35	18123	VAV3,IGKV2-28,IGKV2-30,IGKV1-33,IGKV1-39,IGKV2D-40,IGKV1D-39,IGKV2D-30,IGKV2D-28,IGKV3D-20,IGKV1D-16,IGKV1D-12,ACTR3,MYO10,ACTB,IGHV3-30,IGHV3-33,IGHV4-34,IGHV4-39,IGHV1-46,IGHV3-48,IGHV3-53,IGHV4-59,IGHV1-69,IGHV2-70,MAPK1,IGLV6-57,IGLV1-51,IGLV1-47,IGLV1-44,IGLV7-43,IGLV1-40,IGLV3-27,IGLV3-25,IGLV2-23
GO:BP	innate immune response	GO:0045087	9.86161e-12	11.0061	1003	945	113	18123	PADI4,BCL10,STXBP3,TRIM43B,TRIM43,ZAP70,ACTR3,DEFB131A,NAIP,ARG1,PSMB1,CAMK2B,NCF1,ZYX,DEFA3,DEFA5,DEFB104B,DEFB106B,DEFB105B,BLK,DEFB135,DEFB134,DAPK1,SFTPD,TRIM77,TRIM49,TRIM64B,TRIM64,TRIM49C,CLEC4A,CLEC6A,CLEC4D,CLEC4E,KLRG1,A2M,KLRF2,CLEC2A,CLEC12B,CLEC7A,KLRD1,KLRK1,KLRC2,KLRC1,STYK1,ANG,RNASE6,RNASE3,RNASE2,RNASE7,RNASE8,METTL3,IGHV2-26,IGHV4-28,IGHV3-30,IGHV4-31,IGHV3-33,IGHV4-34,IGHV3-35…
GO:BP	regulation of humoral immune response	GO:0002920	1.72859e-11	10.7623	134	945	34	18123	IGKV2-28,IGKV2-30,IGKV1-33,IGKV1-39,IGKV2D-40,IGKV1D-39,IGKV2D-30,IGKV2D-28,IGKV3D-20,IGKV1D-16,IGKV1D-12,IL1B,PROS1,C3AR1,A2M,IGHV3-30,IGHV3-33,IGHV4-34,IGHV4-39,IGHV1-46,IGHV3-48,IGHV3-53,IGHV4-59,IGHV1-69,IGHV2-70,IGLV6-57,IGLV1-51,IGLV1-47,IGLV1-44,IGLV7-43,IGLV1-40,IGLV3-27,IGLV3-25,IGLV2-23
[truncated: 120 more rows]
