# Supplementary material for: Identification of Enhancers and Promoters in the Genome by Multidimensional Scaling
Source: Genes (Basel). 2021 Oct 23;12(11):1671. doi: 10.3390/genes12111671 (PMC8622094; doi:10.3390/genes12111671)
Supplement: Supplementary file 1 [file genes-12-01671-s001.zip › Table S3 Bio_rep2_DNAloop.xlsx]

## Sheet: 0min
chr	start(bp)	end(bp)
chr1	16050000	17300000
chr1	46700000	47300000
chr1	83150000	83850000
chr1	85150000	85900000
chr1	103200000	104300000
chr1	104300000	105300000
chr1	107800000	108850000
chr1	147700000	148600000
chr1	149000000	149350000
chr1	223500000	224000000
chr2	52350000	52950000
chr2	77100000	78100000
chr2	86500000	88200000
chr2	89200000	90800000
chr2	91000000	92450000
chr2	93750000	94650000
chr2	97250000	97900000
chr2	105800000	106950000
chr2	109650000	113900000
chr2	129600000	131800000
chr2	131850000	132850000
chr2	140800000	141750000
chr3	0	300000
chr3	23900000	24300000
chr3	58400000	59200000
chr3	75150000	75900000
chr3	76500000	77550000
chr3	90750000	91100000
chr3	91150000	91950000
chr3	93350000	93850000
chr3	116400000	117300000
chr3	129800000	130150000
chr4	9000000	9600000
chr4	49000000	49500000
chr4	58500000	59500000
chr4	65500000	65950000
chr4	66700000	67200000
chr4	68150000	69850000
chr4	83700000	84250000
chr4	87400000	88400000
chr4	95800000	96700000
chr4	102550000	103500000
chr5	17150000	18150000
chr5	20300000	22400000
chr5	34050000	34550000
chr5	70650000	71800000
chr5	99000000	99600000
chr5	99950000	100850000
chr5	177250000	178400000
chr6	26650000	27100000
chr6	31550000	32950000
chr6	141150000	141600000
chr6	160250000	161000000
chr6	163050000	164000000
chr6	166750000	168150000
chr6	170200000	171150000
chr7	0	600000
chr7	22150000	22950000
chr7	32250000	33400000
chr7	34850000	35300000
chr7	43500000	44400000
chr7	60700000	61450000
chr7	61550000	62350000
chr7	62800000	63850000
chr7	72850000	73650000
chr7	74500000	75750000
chr7	90100000	90550000
chr7	97300000	98350000
chr7	99950000	100750000
chr7	102450000	103150000
chr8	11500000	12550000
chr8	85300000	86300000
chr8	87950000	88900000
chr8	92400000	93000000
chr8	107200000	108000000
chr9	40350000	41500000
chr9	63800000	64200000
chr9	70200000	71100000
chr9	81500000	82300000
chr9	83450000	84250000
chr9	85300000	86100000
chr9	87550000	88600000
chr9	93950000	94900000
chr9	96550000	97250000
chr10	38450000	39300000
chr10	41700000	42100000
chr10	45950000	46450000
chr10	46600000	47100000
chr10	47100000	48150000
chr10	49850000	50550000
chr10	66400000	67250000
chr10	79150000	80300000
chr10	86900000	87650000
chr11	60850000	61650000
chr11	67550000	68050000
chr11	70600000	71350000
chr11	71350000	72250000
chr11	77500000	78450000
chr11	87600000	88550000
chr11	89100000	90450000
chr11	114150000	115050000
chr12	7900000	8800000
chr12	37100000	37800000
chr12	63350000	64000000
chr12	131250000	131850000
chr12	132850000	133650000
chr13	46050000	46850000
chr13	52000000	52700000
chr13	80650000	82050000
chr13	85800000	86700000
chr13	94250000	94600000
chr14	19300000	19850000
chr14	20500000	21600000
chr14	43900000	44500000
chr14	85000000	85500000
chr14	106450000	107050000
chr15	28300000	28900000
chr15	32100000	32700000
chr15	74650000	75700000
chr15	81800000	82650000
chr15	83650000	84900000
chr16	15850000	16650000
chr16	18150000	19300000
chr16	20900000	23100000
chr16	34150000	35000000
chr16	46000000	46850000
chr16	55300000	56150000
chr16	69550000	70550000
chr16	70800000	71250000
chr16	89700000	90650000
chr17	0	500000
chr17	18650000	19400000
chr17	35700000	36900000
chr17	37650000	38650000
chr17	44950000	45800000
chr17	45850000	47100000
chr17	47150000	47850000
chr17	59500000	59950000
chr17	62150000	62750000
chr17	81400000	82250000
chr18	14350000	15250000
chr18	15250000	16150000
chr18	31150000	32050000
chr18	46450000	47450000
chr18	79800000	80650000
chr19	8350000	9150000
chr19	26800000	27750000
chr19	35900000	36750000
chr19	36900000	37700000
chr19	42950000	43750000
chr19	47550000	48350000
chr20	27950000	29050000
chr20	29550000	30600000
chr20	30650000	31700000
chr20	63850000	64750000
chr21	12600000	13350000
chr21	13400000	13950000
chr21	33850000	34850000
chr21	42800000	43750000
chr22	15550000	16750000
chr22	17750000	18550000
chr22	20900000	22700000
chr22	23600000	24350000

## Sheet: 35min
chr	start	end
chr1	16050000	17350000
chr1	46700000	47650000
chr1	83150000	83500000
chr1	103200000	104300000
chr1	107800000	108850000
chr1	147550000	149350000
chr2	86700000	88000000
chr2	89200000	90800000
chr2	90950000	92550000
chr2	93600000	94650000
chr2	97250000	98050000
chr2	105850000	106950000
chr2	109600000	112900000
chr2	113150000	113850000
chr2	129600000	131650000
chr2	131900000	132850000
chr2	140750000	141850000
chr3	0	300000
chr3	23700000	24500000
chr3	75150000	75900000
chr3	76500000	77550000
chr3	90850000	91100000
chr3	91150000	91950000
chr3	93250000	94050000
chr3	112500000	113150000
chr3	116400000	117300000
chr4	9000000	9600000
chr4	34700000	35100000
chr4	49000000	49500000
chr4	58400000	59300000
chr4	66700000	67550000
chr4	68050000	68850000
chr4	68850000	69750000
chr4	71300000	71550000
chr4	77350000	77900000
chr4	79350000	79700000
chr4	86550000	87050000
chr4	87400000	88150000
chr5	16950000	18100000
chr5	20300000	22150000
chr5	34050000	34550000
chr5	70350000	72100000
chr5	100050000	100850000
chr5	177600000	178200000
chr6	26650000	27050000
chr6	31550000	32400000
chr6	160250000	161300000
chr6	167200000	168100000
chr6	170250000	171100000
chr7	0	400000
chr7	32300000	33400000
chr7	34550000	35600000
chr7	43500000	44400000
chr7	60700000	61300000
chr7	61550000	62350000
chr7	62900000	63850000
chr7	74650000	75750000
chr7	89650000	90550000
chr7	97400000	98350000
chr7	99950000	100350000
chr7	102450000	102900000
chr8	12150000	12900000
chr8	85300000	86200000
chr8	88350000	88900000
chr8	89250000	89600000
chr8	92400000	93000000
chr8	107050000	108150000
chr9	70250000	71100000
chr9	81500000	82400000
chr9	83300000	84400000
chr9	85500000	86300000
chr9	87550000	88600000
chr9	93950000	94650000
chr9	96800000	97250000
chr10	38500000	39300000
chr10	41700000	42050000
chr10	46150000	46950000
chr10	47100000	48150000
chr10	49850000	50400000
chr10	66400000	67300000
chr10	73300000	73700000
chr10	79150000	80300000
chr10	86900000	87650000
chr11	60850000	61650000
chr11	67550000	68100000
chr11	70600000	72000000
chr11	77250000	78450000
chr11	89100000	90450000
chr11	100300000	100650000
chr12	7900000	8800000
chr12	9000000	10000000
chr12	36650000	37650000
chr12	55400000	55750000
chr12	63400000	63900000
chr12	131300000	132150000
chr12	132900000	133650000
chr13	46050000	46900000
chr13	51750000	52850000
chr13	80650000	82050000
chr13	93800000	94550000
chr14	20500000	21350000
chr14	43850000	44900000
chr14	45450000	45850000
chr14	85000000	85500000
chr14	106450000	107050000
chr15	32150000	32500000
chr15	74800000	75650000
chr15	81900000	83000000
chr15	83700000	84900000
chr16	15000000	15550000
chr16	16300000	16900000
chr16	18150000	19050000
chr16	20850000	23050000
chr16	34200000	34950000
chr16	55400000	56150000
chr16	69850000	71400000
chr16	74100000	74900000
chr17	0	500000
chr17	18800000	19250000
chr17	35650000	36600000
chr17	37650000	38650000
chr17	45850000	47850000
chr17	59500000	60600000
chr18	11150000	12000000
chr18	14550000	15350000
chr18	31150000	32050000
chr18	46450000	47300000
chr18	79900000	80650000
chr19	7900000	9150000
chr19	26850000	27750000
chr19	35900000	36750000
chr19	36750000	37700000
chr19	42950000	43750000
chr19	47550000	48400000
chr20	27850000	29050000
chr20	29750000	30600000
chr20	30600000	31500000
chr21	12450000	13950000
chr21	33950000	35100000
chr21	42900000	43750000
chr22	15900000	16800000
chr22	20750000	22750000
chr22	23600000	24350000

## Sheet: 60min
chr	start	end
chr1	103300000	104150000
chr1	105350000	105750000
chr1	107850000	108900000
chr1	110450000	111400000
chr1	116200000	117200000
chr1	119650000	120550000
chr1	121250000	121500000
chr1	145950000	146750000
chr1	147500000	149350000
chr2	77100000	78150000
chr2	86700000	87900000
chr2	89200000	90900000
chr2	91000000	92250000
chr2	93600000	95000000
chr2	95150000	96000000
chr2	96850000	98050000
chr2	105850000	107300000
chr2	107450000	108200000
chr2	108200000	109050000
chr2	109850000	111000000
chr2	111050000	112950000
chr3	76500000	77550000
chr3	81950000	82450000
chr3	90400000	90650000
chr3	90900000	91100000
chr3	91150000	92250000
chr3	93350000	94050000
chr4	29900000	30650000
chr4	32700000	33400000
chr4	34400000	36200000
chr4	48400000	49500000
chr4	53800000	55100000
chr4	55200000	56000000
chr4	57500000	57750000
chr4	58400000	59500000
chr4	60850000	61300000
chr4	63100000	63900000
chr4	64800000	65100000
chr4	65200000	65950000
chr4	66700000	67850000
chr4	68050000	68850000
chr4	70950000	71800000
chr5	17050000	18100000
chr5	20600000	22000000
chr5	33450000	34600000
chr5	62050000	62850000
chr5	70650000	71850000
chr6	26600000	27100000
chr6	31550000	32400000
chr6	35350000	36250000
chr6	40050000	40300000
chr6	40500000	40850000
chr6	44500000	45400000
chr6	45700000	46500000
chr6	46750000	47900000
chr6	48300000	49300000
chr6	51300000	51650000
chr6	52400000	52950000
chr6	56850000	57700000
chr6	57950000	58800000
chr6	59850000	60600000
chr6	61100000	61750000
chr6	65400000	66250000
chr7	32300000	33400000
chr7	34400000	35400000
chr7	39300000	40300000
chr7	43700000	44450000
chr7	45500000	46100000
chr7	48550000	49050000
chr7	61800000	62050000
chr7	62100000	62350000
chr7	62950000	63800000
chr7	72800000	73100000
chr7	74800000	75500000
chr8	45350000	46300000
chr8	85450000	86250000
chr8	116400000	117750000
chr9	33150000	33950000
chr9	38400000	40050000
chr9	63800000	64500000
chr9	70250000	71100000
chr9	78850000	79300000
chr9	81500000	82300000
chr9	83400000	84150000
chr9	85500000	86200000
chr9	87550000	88600000
chr10	41150000	42400000
chr10	45650000	47100000
chr10	47100000	48300000
chr10	49800000	50300000
chr10	50300000	51050000
chr10	66400000	66900000
chr10	79150000	80250000
chr10	86900000	87650000
chr11	60800000	61650000
chr11	67350000	68400000
chr11	70600000	71950000
chr11	72550000	72900000
chr11	77500000	78350000
chr11	89400000	90100000
chr12	8100000	8800000
chr12	9200000	9750000
chr12	10700000	11800000
chr12	30850000	31600000
chr12	33850000	35250000
chr12	36800000	38150000
chr12	47350000	47900000
chr12	54900000	55950000
chr12	59050000	59500000
chr13	18700000	19750000
chr13	22250000	23150000
chr13	24050000	25700000
chr13	28250000	28700000
chr13	35000000	35450000
chr13	45400000	46250000
chr14	20400000	21350000
chr15	19350000	20800000
chr15	27850000	28850000
chr15	29650000	30950000
chr15	31900000	33000000
chr16	14350000	15050000
chr16	18350000	19100000
chr16	20950000	23050000
chr16	27850000	28850000
chr16	46000000	46800000
chr16	70800000	71250000
chr17	35750000	36600000
chr17	37900000	38650000
chr17	42700000	43750000
chr17	46350000	47150000
chr17	62050000	62650000
chr18	0	600000
chr18	10250000	11000000
chr18	11250000	12000000
chr18	12050000	12500000
chr18	14550000	15150000
chr18	79800000	80750000
chr19	35700000	37700000
chr19	43350000	43950000
chr20	28200000	29400000
chr20	30600000	31600000
chr21	13550000	13950000
chr21	43000000	43500000
chr22	20700000	21500000
chr22	21750000	22700000
chr22	23600000	24650000

## Sheet: 90min
chr	start	end
chr1	103150000	104150000
chr1	104500000	105200000
chr1	107550000	108850000
chr1	110750000	111250000
chr1	145950000	146450000
chr1	147800000	148650000
chr1	158450000	159050000
chr1	161200000	162250000
chr2	86800000	87900000
chr2	89200000	90800000
chr2	91000000	92450000
chr2	93600000	94850000
chr2	95400000	95750000
chr2	96900000	97900000
chr2	105850000	106950000
chr2	107450000	108300000
chr2	108300000	109000000
chr2	109650000	111000000
chr2	111100000	112950000
chr2	117700000	118300000
chr2	129700000	131650000
chr3	75150000	75950000
chr3	76400000	77550000
chr3	81950000	82850000
chr3	90300000	90650000
chr3	90900000	91100000
chr3	91150000	92250000
chr3	93300000	94350000
chr3	106600000	107600000
chr3	112500000	113100000
chr3	116350000	116850000
chr4	29900000	30600000
chr4	34350000	35950000
chr4	48700000	49700000
chr4	51450000	52300000
chr4	53800000	54700000
chr4	55400000	55800000
chr4	57500000	57750000
chr4	58400000	59450000
chr4	65200000	65550000
chr4	66300000	67550000
chr4	68150000	69600000
chr4	71250000	71850000
chr5	17050000	18100000
chr5	20250000	22250000
chr5	34050000	34450000
chr5	70600000	71400000
chr6	44350000	45250000
chr6	50550000	51350000
chr6	57000000	57800000
chr6	59850000	60700000
chr6	61050000	62000000
chr6	75850000	76450000
chr7	32300000	33400000
chr7	34850000	35450000
chr7	39350000	40300000
chr7	45350000	46100000
chr7	48600000	49200000
chr7	61750000	62050000
chr7	62750000	63800000
chr7	74650000	75500000
chr8	45600000	46300000
chr8	85300000	86200000
chr8	88300000	88900000
chr8	92400000	93000000
chr9	39250000	39550000
chr9	40350000	41500000
chr9	70350000	71100000
chr9	78500000	79450000
chr9	81500000	82300000
chr9	83400000	84300000
chr9	85350000	86100000
chr9	87550000	88550000
chr9	93950000	94650000
chr10	38500000	39300000
chr10	41200000	42400000
chr10	45750000	47100000
chr10	47100000	47900000
chr10	50150000	51000000
chr10	79150000	80250000
chr10	87100000	87650000
chr11	67550000	68400000
chr11	70650000	71450000
chr11	77500000	78100000
chr11	79050000	80000000
chr11	89100000	90450000
chr11	114200000	115000000
chr12	9250000	9750000
chr12	10700000	11900000
chr12	30800000	31750000
chr12	33850000	35250000
chr12	36900000	37700000
chr12	55150000	55750000
chr13	80550000	82050000
chr13	85850000	86700000
chr14	20450000	21350000
chr14	43950000	44300000
chr14	45250000	45850000
chr15	19200000	20800000
chr15	27550000	28900000
chr15	30250000	30450000
chr15	31900000	32750000
chr15	82100000	82650000
chr15	84000000	85650000
chr16	14350000	15100000
chr16	16200000	16800000
chr16	18150000	19150000
chr16	21150000	23050000
chr16	28100000	28850000
chr16	34200000	34950000
chr16	46000000	46900000
chr16	70800000	71350000
chr17	35700000	36850000
chr17	37450000	38650000
chr17	42800000	43750000
chr17	46350000	47200000
chr18	0	400000
chr18	10250000	11150000
chr18	11150000	12000000
chr18	14450000	15450000
chr18	79900000	80700000
chr19	35900000	36750000
chr20	28150000	29100000
chr20	29750000	30300000
chr20	30550000	31500000
chr21	12550000	14150000
chr21	43000000	43600000
chr22	20750000	21500000
chr22	21800000	22700000
chr22	23600000	24800000

## Sheet: 120min
chr	start	end
chr1	100700000	101100000
chr1	101950000	102450000
chr1	103200000	104000000
chr1	107700000	109150000
chr1	109200000	109550000
chr1	110400000	111200000
chr1	111600000	112200000
chr1	113150000	113500000
chr1	115300000	116150000
chr1	116250000	117100000
chr1	119500000	119850000
chr1	119850000	120450000
chr1	120450000	122150000
chr1	145050000	145800000
chr1	145900000	146950000
chr1	147800000	149350000
chr1	149400000	150000000
chr2	86700000	87750000
chr2	89200000	90800000
chr2	91050000	92500000
chr2	93600000	94650000
chr2	95050000	96000000
chr2	96850000	98050000
chr2	105800000	106900000
chr2	107350000	108300000
chr2	108300000	108900000
chr2	109150000	111000000
chr2	111100000	112250000
chr2	129700000	129950000
chr2	130200000	130900000
chr3	76400000	77450000
chr3	78250000	79000000
chr3	81950000	82250000
chr3	89600000	90650000
chr3	90900000	91900000
chr3	93350000	94050000
chr4	29850000	30650000
chr4	30800000	31250000
chr4	32400000	32750000
chr4	34350000	35750000
chr4	48350000	49700000
chr4	53900000	54700000
chr4	58400000	59450000
chr4	64750000	66100000
chr4	66700000	67550000
chr4	68000000	68850000
chr5	17000000	18050000
chr5	20250000	21950000
chr5	70550000	71750000
chr6	39850000	40450000
chr6	42500000	43100000
chr6	44000000	45000000
chr6	46700000	47700000
chr6	48550000	48900000
chr6	50550000	52000000
chr6	52200000	53250000
chr6	56900000	57700000
chr6	57900000	58850000
chr6	59850000	60650000
chr6	61150000	61650000
chr7	29500000	30100000
chr7	32300000	33400000
chr7	34550000	35300000
chr7	39300000	40300000
chr7	48200000	49150000
chr7	61350000	62350000
chr7	62800000	63850000
chr7	72750000	73350000
chr7	74750000	75500000
chr8	45500000	46300000
chr8	85450000	86200000
chr9	33000000	33950000
chr9	38400000	40050000
chr9	40350000	41300000
chr9	70300000	71100000
chr9	78150000	78600000
chr9	78650000	79100000
chr9	81500000	82350000
chr9	83550000	84250000
chr9	85100000	86100000
chr9	87700000	88300000
chr10	41700000	42400000
chr10	42400000	42850000
chr10	45750000	47100000
chr10	47200000	48550000
chr10	50250000	51250000
chr10	66400000	67150000
chr10	79150000	80250000
chr10	86900000	87850000
chr11	60850000	61600000
chr11	70900000	71500000
chr11	79050000	79950000
chr11	89400000	90450000
chr11	100300000	100650000
chr11	114150000	115050000
chr12	9200000	9750000
chr12	11000000	11600000
chr12	30850000	31750000
chr12	33800000	35250000
chr12	36850000	37650000
chr13	18850000	20200000
chr13	23900000	25700000
chr13	27000000	27400000
chr13	27950000	28700000
chr13	28850000	29900000
chr13	31050000	31850000
chr13	32050000	33100000
chr13	33650000	34400000
chr14	20500000	21350000
chr14	45100000	45650000
chr15	19400000	20800000
chr15	27850000	28850000
chr15	29550000	30450000
chr15	30450000	30850000
chr15	31700000	32850000
chr16	14700000	15100000
chr16	20900000	22000000
chr16	22100000	22950000
chr16	27950000	29000000
chr16	29050000	29950000
chr16	34550000	34950000
chr16	45950000	46750000
chr16	70800000	71600000
chr17	35750000	36600000
chr17	37900000	38650000
chr17	42800000	43700000
chr17	46050000	47100000
chr17	59850000	60300000
chr18	0	400000
chr18	10250000	12500000
chr18	79600000	80650000
chr19	35650000	36500000
chr19	37050000	37650000
chr20	28050000	29100000
chr20	30400000	31500000
chr21	13450000	13950000
chr21	42800000	43650000
chr22	21900000	22750000
chr22	23600000	25050000

## Sheet: 180min
chr	start	end
chr1	16100000	17400000
chr1	103200000	104400000
chr1	107850000	108850000
chr1	119750000	120550000
chr1	121250000	122200000
chr1	146000000	147050000
chr1	148000000	148650000
chr2	86450000	88150000
chr2	89200000	90800000
chr2	90950000	92450000
chr2	93800000	94500000
chr2	109900000	110100000
chr2	110250000	110600000
chr2	111150000	111950000
chr3	75000000	75350000
chr3	76400000	77450000
chr3	77650000	77900000
chr3	80450000	81450000
chr3	81950000	82750000
chr3	86250000	86750000
chr3	89800000	91000000
chr3	93350000	94450000
chr3	100400000	101350000
chr4	29850000	30600000
chr4	30650000	31250000
chr4	31450000	31800000
chr4	32400000	33300000
chr4	34400000	35700000
chr4	38150000	38950000
chr4	42150000	42500000
chr4	43050000	43800000
chr4	47150000	47650000
chr4	48350000	49400000
chr4	58600000	59400000
chr4	66650000	67550000
chr4	68050000	68850000
chr5	17000000	18050000
chr5	20350000	21800000
chr5	21850000	22350000
chr5	33650000	34450000
chr5	151400000	152250000
chr5	155700000	156450000
chr5	163200000	163750000
chr5	164850000	165850000
chr5	167550000	168400000
chr5	175550000	176750000
chr6	45300000	45800000
chr6	46750000	47250000
chr6	50300000	51350000
chr6	52150000	53250000
chr6	56750000	57850000
chr7	30000000	30550000
chr7	32250000	33400000
chr7	34850000	35400000
chr7	39350000	40300000
chr7	43600000	44300000
chr7	44600000	45000000
chr7	45050000	45450000
chr7	45500000	46200000
chr7	48250000	49100000
chr7	53950000	54700000
chr7	55050000	56850000
chr7	61350000	62050000
chr7	62900000	63850000
chr7	66750000	67750000
chr7	72600000	73300000
chr7	74600000	75100000
chr8	11500000	12500000
chr8	45500000	46350000
chr8	85450000	86200000
chr8	123800000	124550000
chr8	125950000	126750000
chr8	131400000	132050000
chr8	137000000	137550000
chr8	139750000	140550000
chr9	32050000	33950000
chr9	38000000	39200000
chr9	39200000	39550000
chr9	67900000	69050000
chr9	70300000	71100000
chr9	77400000	79250000
chr9	81500000	82400000
chr9	82700000	83400000
chr9	83450000	84350000
chr9	85750000	86100000
chr10	18200000	18950000
chr10	38400000	39300000
chr10	40850000	42900000
chr10	45900000	48550000
chr10	49850000	50400000
chr10	50450000	51000000
chr11	36400000	36850000
chr11	50500000	51800000
chr11	54650000	54850000
chr11	108500000	109100000
chr11	111700000	112300000
chr11	114150000	115000000
chr12	21650000	22600000
chr12	26800000	27200000
chr12	27300000	27500000
chr12	30450000	31600000
chr12	33200000	33800000
chr12	33850000	35250000
chr12	36900000	38650000
chr12	43100000	44200000
chr13	80650000	82150000
chr13	93800000	95100000
chr13	107450000	108500000
chr13	111300000	112100000
chr14	20500000	21350000
chr14	57650000	58500000
chr15	19250000	20800000
chr15	20900000	23700000
chr15	27800000	29200000
chr15	29550000	31050000
chr15	32000000	33000000
chr16	14550000	15050000
chr16	34550000	34950000
chr16	45900000	46900000
chr16	70650000	71350000
chr16	73950000	75000000
chr17	35750000	36600000
chr17	37300000	38650000
chr17	42700000	43700000
chr17	45950000	47050000
chr17	62150000	62650000
chr18	0	700000
chr18	7600000	8500000
chr18	10250000	11100000
chr18	11150000	12600000
chr18	14550000	15150000
chr19	26850000	28000000
chr19	35900000	36500000
chr19	39050000	39800000
chr20	0	500000
chr20	28150000	29100000
chr20	30650000	31600000
chr21	42800000	43750000
chr22	20750000	21550000
chr22	21750000	22700000
chr22	23550000	25050000

## Sheet: 240min
chr	start	end
chr1	16200000	17350000
chr1	103250000	104300000
chr1	107750000	108950000
chr2	86700000	88700000
chr2	89300000	90800000
chr2	91050000	92450000
chr2	93600000	94850000
chr2	95150000	96000000
chr2	96900000	98000000
chr2	105800000	106700000
chr2	109350000	110950000
chr2	111100000	112200000
chr2	112950000	114300000
chr2	117700000	118600000
chr2	130350000	131850000
chr3	67550000	68100000
chr3	74900000	75900000
chr3	76400000	77300000
chr3	78250000	79000000
chr3	80750000	81250000
chr3	87700000	88300000
chr3	89550000	91950000
chr3	93350000	94150000
chr3	98650000	99250000
chr3	99250000	100100000
chr3	102450000	103700000
chr3	105500000	106300000
chr3	106800000	107350000
chr4	29900000	30650000
chr4	30650000	31250000
chr4	31450000	32050000
chr4	34650000	35750000
chr4	37000000	37550000
chr4	41000000	41750000
chr4	43300000	43700000
chr4	44550000	44850000
chr4	48650000	50100000
chr4	51450000	52250000
chr4	57250000	58050000
chr4	58500000	59400000
chr4	66650000	67600000
chr4	68050000	69000000
chr5	17100000	18100000
chr5	20350000	21800000
chr5	49750000	50500000
chr5	155550000	156450000
chr5	156550000	157100000
chr5	163050000	163900000
chr5	167450000	168350000
chr6	35550000	35900000
chr6	43800000	44750000
chr6	45250000	46150000
chr6	47150000	47600000
chr6	48200000	49150000
chr6	49250000	50100000
chr6	52150000	53250000
chr6	54900000	55450000
chr6	56550000	57000000
chr6	57000000	58800000
chr6	59850000	60700000
chr6	60950000	61700000
chr7	29550000	30000000
chr7	32300000	33400000
chr7	34500000	35400000
chr7	39350000	40400000
chr7	43600000	44450000
chr7	48200000	49200000
chr7	55400000	56350000
chr7	56400000	56850000
chr7	61750000	62050000
chr7	62100000	62350000
chr7	62950000	64050000
chr7	72800000	73350000
chr8	12050000	12550000
chr8	85450000	86200000
chr8	118350000	118750000
chr8	118900000	119850000
chr8	140100000	140350000
chr9	28200000	28800000
chr9	38200000	39500000
chr9	70250000	71100000
chr9	79450000	80250000
chr9	81500000	82350000
chr9	83300000	84450000
chr9	85350000	86100000
chr9	87750000	88650000
chr10	38500000	39250000
chr10	41100000	42400000
chr10	45900000	46950000
chr10	47000000	47200000
chr10	47250000	48650000
chr10	49800000	51250000
chr11	53900000	54900000
chr11	79500000	79950000
chr11	89400000	90450000
chr11	100300000	100850000
chr11	108400000	109150000
chr11	114200000	115000000
chr12	10700000	11600000
chr12	21450000	22900000
chr12	30550000	31550000
chr12	33700000	35250000
chr12	36900000	37700000
chr13	16250000	16850000
chr13	18250000	20150000
chr13	20150000	21450000
chr13	22450000	23400000
chr13	23900000	26300000
chr13	26400000	27150000
chr13	28000000	29900000
chr13	32100000	32700000
chr13	40400000	41250000
chr14	20450000	21650000
chr14	44800000	45300000
chr14	45400000	45850000
chr14	50450000	51150000
chr14	57650000	58550000
chr14	60600000	61600000
chr15	19350000	22550000
chr15	22900000	23850000
chr15	27750000	29050000
chr15	30250000	30850000
chr15	32250000	32850000
chr16	34200000	34950000
chr16	45950000	46900000
chr16	70700000	71300000
chr17	35750000	36600000
chr17	37900000	38650000
chr17	42850000	43650000
chr17	46100000	46850000
chr17	59450000	60450000
chr17	61700000	62900000
chr18	0	700000
chr18	10200000	11050000
chr18	11150000	12600000
chr18	13550000	14300000
chr19	26850000	27900000
chr19	36100000	36600000
chr19	39500000	39800000
chr20	0	400000
chr20	28150000	29100000
chr20	30600000	31700000
chr21	13650000	13950000
chr21	42650000	43750000
chr22	21750000	22750000
chr22	23600000	25050000

## Sheet: 360min
chr	start	end
chr1	103200000	104000000
chr1	107850000	109200000
chr1	110450000	111200000
chr1	111800000	112250000
chr1	116200000	117050000
chr1	120250000	120550000
chr1	121050000	122250000
chr1	145950000	146900000
chr1	147800000	150250000
chr2	86700000	87750000
chr2	89200000	90900000
chr2	90900000	92450000
chr2	93550000	94850000
chr2	96850000	97750000
chr2	105750000	106950000
chr2	109050000	111000000
chr2	111100000	112300000
chr2	130350000	132100000
chr3	74850000	75850000
chr3	76500000	77300000
chr3	89800000	92100000
chr3	93350000	94050000
chr4	29900000	30600000
chr4	30650000	31250000
chr4	32400000	32800000
chr4	35000000	35200000
chr4	48300000	49700000
chr4	51450000	52300000
chr4	53900000	54950000
chr4	58450000	59500000
chr4	64750000	65300000
chr4	66700000	67550000
chr4	68050000	68950000
chr4	70150000	70550000
chr5	17000000	18100000
chr5	20350000	22400000
chr5	70600000	71400000
chr6	44350000	45250000
chr6	45650000	46200000
chr6	50400000	51250000
chr6	52350000	53600000
chr6	57000000	57700000
chr6	58050000	58800000
chr6	59850000	60600000
chr6	60950000	61950000
chr6	118600000	119000000
chr7	32300000	33400000
chr7	34700000	35300000
chr7	39350000	40400000
chr7	61800000	62600000
chr7	62800000	63850000
chr7	75000000	76000000
chr8	45600000	46300000
chr8	85200000	86250000
chr9	38200000	40000000
chr9	40500000	41300000
chr9	67900000	68900000
chr9	70300000	71100000
chr9	79450000	80250000
chr9	81450000	82350000
chr9	83400000	84150000
chr9	85500000	85850000
chr9	85850000	86100000
chr9	87750000	88350000
chr10	41200000	42300000
chr10	45500000	46950000
chr10	47250000	48600000
chr10	49850000	50200000
chr10	50250000	51200000
chr10	79150000	80250000
chr10	86900000	87650000
chr11	79050000	80100000
chr11	87600000	88550000
chr11	89100000	90450000
chr11	91650000	92350000
chr11	108200000	109300000
chr11	114150000	115000000
chr12	10650000	11800000
chr12	22350000	22900000
chr12	30700000	31800000
chr12	33850000	34850000
chr12	36650000	38150000
chr13	79800000	80200000
chr13	80650000	81900000
chr13	85750000	86700000
chr14	17850000	19100000
chr14	20350000	21350000
chr14	76500000	77800000
chr15	19400000	20800000
chr15	27750000	28900000
chr15	30250000	30950000
chr15	31500000	32750000
chr16	21350000	21950000
chr16	22100000	23050000
chr16	28300000	28800000
chr16	29200000	29800000
chr16	34200000	34950000
chr16	45950000	46850000
chr16	55700000	56150000
chr16	70800000	71200000
chr17	35350000	36950000
chr17	37800000	38650000
chr17	42800000	43650000
chr17	46100000	47050000
chr17	59700000	60450000
chr18	0	600000
chr18	10250000	11050000
chr18	11150000	12600000
chr18	79600000	80750000
chr19	35850000	36700000
chr19	39400000	39800000
chr19	42950000	43950000
chr20	0	450000
chr20	28200000	29100000
chr20	30600000	31500000
chr21	13550000	14150000
chr21	27700000	28550000
chr21	43050000	43600000
chr22	23600000	24700000
