# Supplementary material for: Identification of Enhancers and Promoters in the Genome by Multidimensional Scaling
Source: Genes (Basel). 2021 Oct 23;12(11):1671. doi: 10.3390/genes12111671 (PMC8622094; doi:10.3390/genes12111671)
Supplement: Supplementary file 1 [file genes-12-01671-s001.zip › Table S4 Bio_rep2_gProfiler_hsapiens.xlsx]

## Sheet: 0min
source	term_name	term_id	adjusted_p_value	negative_log10_of_adjusted_p_value	term_size	query_size	intersection_size	effective_domain_size	intersections
GO:MF	antigen binding	GO:0003823	5.49057e-15	14.2604	163	1229	46	18679	IGKV2-30,IGKV1-33,IGKV1-39,IGKV2D-40,IGKV1D-39,IGKV2D-28,IGKV1D-16,IGKV1D-12,HLA-DRA,HLA-DRB5,HLA-DRB1,HLA-DQB1,TAP2,TAP1,PLG,IGHV3-43,IGHV1-45,IGHV1-46,IGHV3-48,IGHV3-49,IGHV5-51,IGHV3-53,IGHV1-58,IGHV4-59,IGHV4-61,IGHV3-64,IGHV3-66,IGHV1-69,IGHV2-70D,IGHV1-69-2,IGHV1-69D,IGHV2-70,IGHV3-72,IGHV3-73,IGHV3-74,IGHV7-81,MFAP4,IGLV6-57,IGLV1-51,IGLV1-47,IGLV1-44,IGLV7-43,IGLV1-40,IGLV3-27,IGLV3-25,IG…
GO:MF	immunoglobulin receptor binding	GO:0034987	8.25327e-06	5.08337	77	1229	21	18679	IGHV3-43,IGHV1-45,IGHV1-46,IGHV3-48,IGHV3-49,IGHV5-51,IGHV3-53,IGHV1-58,IGHV4-59,IGHV4-61,IGHV3-64,IGHV3-66,IGHV1-69,IGHV2-70D,IGHV1-69-2,IGHV1-69D,IGHV2-70,IGHV3-72,IGHV3-73,IGHV3-74,IGHV7-81
GO:MF	interleukin-1 receptor binding	GO:0005149	0.000189279	3.7229	17	1229	9	18679	IL1A,IL1B,IL37,IL36G,IL36A,IL36B,IL36RN,IL1F10,IL1RN
GO:MF	cysteine-type endopeptidase activity	GO:0004197	0.000549617	3.25994	121	1229	24	18679	CAPN8,CAPN2,USP17L10,USP17L11,USP17L12,USP17L13,USP17L15,USP17L17,USP17L18,USP17L19,USP17L20,USP17L21,USP17L22,USP17L5,CTSB,USP17L7,USP17L2,CTSL,CTSV,USP35,CTSC,CAPNS2,CAPNS1,USP18
GO:MF	ribonuclease A activity	GO:0004522	0.0104807	1.97961	4	1229	4	18679	RNASE4,RNASE1,RNASE2,RNASE8
GO:MF	cytokine activity	GO:0005125	0.0170737	1.76767	235	1229	33	18679	THNSL2,IL1A,IL1B,IL37,IL36G,IL36A,IL36B,IL36RN,IL1F10,IL1RN,FAM3D,SPP1,LTA,TNF,LTB,IL6,EPO,GDF10,GDF2,CCL5,CCL16,CCL14,CCL15-CCL14,CCL15,CCL23,CCL18,CCL3,CCL4,CCL3L3,CCL4L2,WNT3,WNT9B,MIF
GO:MF	CCR chemokine receptor binding	GO:0048020	0.0266202	1.57479	48	1229	12	18679	DEFB130B,DEFB130A,CCL5,CCL16,CCL14,CCL15,CCL23,CCL18,CCL3,CCL4,CCL3L3,CCL4L2
GO:MF	omega peptidase activity	GO:0008242	0.0433493	1.36302	136	1229	22	18679	USP17L10,USP17L11,USP17L12,USP17L13,USP17L15,USP17L17,USP17L18,USP17L19,USP17L20,USP17L21,USP17L22,USP17L23,USP17L5,USP17L7,USP17L2,USP35,USP31,USP18,GGTLC3,GGT2,GGTLC2,GGT5
GO:BP	adaptive immune response	GO:0002250	2.37023e-16	15.6252	715	1202	116	18123	BCL10,CD8A,CD8B,IGKV1-27,IGKV2-28,IGKV2-30,IGKV1-33,IGKV1-37,IGKV1-39,IGKV2-40,IGKV2D-40,IGKV1D-39,IGKV1D-37,IGKV2D-30,IGKV2D-29,IGKV2D-28,IGKV2D-26,IGKV2D-24,IGKV6D-21,IGKV3D-20,IGKV6D-41,IGKV1D-17,IGKV1D-16,IGKV3D-15,IGKV1D-13,IGKV1D-12,IGKV3D-11,IGKV1D-42,IGKV1D-43,IGKV1D-8,IGKV3D-7,ZAP70,CD8B2,IL1B,PRR7,LTA,TNF,C2,C4A,C4B,AGER,BTNL2,HLA-DRA,HLA-DRB5,HLA-DRB1,HLA-DQB1,HLA-DQB2,HLA-DOB,TAP2,TAP…
GO:BP	phagocytosis, recognition	GO:0006910	1.28865e-15	14.8899	133	1202	43	18123	IGKV2-28,IGKV2-30,IGKV1-33,IGKV1-39,IGKV2D-40,IGKV1D-39,IGKV2D-30,IGKV2D-28,IGKV3D-20,IGKV1D-16,IGKV1D-12,C4B,SFTPA1,IGHV3-43,IGHV1-45,IGHV1-46,IGHV3-48,IGHV3-49,IGHV5-51,IGHV3-53,IGHV1-58,IGHV4-59,IGHV4-61,IGHV3-64,IGHV3-66,IGHV1-69,IGHV2-70D,IGHV1-69-2,IGHV1-69D,IGHV2-70,IGHV3-72,IGHV3-73,IGHV3-74,IGHV7-81,IGLV6-57,IGLV1-51,IGLV1-47,IGLV1-44,IGLV7-43,IGLV1-40,IGLV3-27,IGLV3-25,IGLV2-23
GO:BP	complement activation, classical pathway	GO:0006958	1.7283e-15	14.7624	140	1202	44	18123	IGKV2-28,IGKV2-30,IGKV1-33,IGKV1-39,IGKV2D-40,IGKV1D-39,IGKV2D-30,IGKV2D-28,IGKV3D-20,IGKV1D-16,IGKV1D-12,C2,C4A,C4B,IGHV3-43,IGHV1-45,IGHV1-46,IGHV3-48,IGHV3-49,IGHV5-51,IGHV3-53,IGHV1-58,IGHV4-59,IGHV4-61,IGHV3-64,IGHV3-66,IGHV1-69,IGHV2-70D,IGHV1-69-2,IGHV1-69D,IGHV2-70,IGHV3-72,IGHV3-73,IGHV3-74,IGHV7-81,IGLV6-57,IGLV1-51,IGLV1-47,IGLV1-44,IGLV7-43,IGLV1-40,IGLV3-27,IGLV3-25,IGLV2-23
GO:BP	humoral immune response mediated by circulating immunoglobulin	GO:0002455	2.0294e-15	14.6926	153	1202	46	18123	IGKV2-28,IGKV2-30,IGKV1-33,IGKV1-39,IGKV2D-40,IGKV1D-39,IGKV2D-30,IGKV2D-28,IGKV3D-20,IGKV1D-16,IGKV1D-12,LTA,TNF,C2,C4A,C4B,IGHV3-43,IGHV1-45,IGHV1-46,IGHV3-48,IGHV3-49,IGHV5-51,IGHV3-53,IGHV1-58,IGHV4-59,IGHV4-61,IGHV3-64,IGHV3-66,IGHV1-69,IGHV2-70D,IGHV1-69-2,IGHV1-69D,IGHV2-70,IGHV3-72,IGHV3-73,IGHV3-74,IGHV7-81,IGLV6-57,IGLV1-51,IGLV1-47,IGLV1-44,IGLV7-43,IGLV1-40,IGLV3-27,IGLV3-25,IGLV2-23
GO:BP	complement activation	GO:0006956	8.89082e-15	14.0511	178	1202	49	18123	IGKV2-28,IGKV2-30,IGKV1-33,IGKV1-39,IGKV2D-40,IGKV1D-39,IGKV2D-30,IGKV2D-28,IGKV3D-20,IGKV1D-16,IGKV1D-12,IL1B,C2,CFB,C4A,C4B,C3AR1,CPB2,IGHV3-43,IGHV1-45,IGHV1-46,IGHV3-48,IGHV3-49,IGHV5-51,IGHV3-53,IGHV1-58,IGHV4-59,IGHV4-61,IGHV3-64,IGHV3-66,IGHV1-69,IGHV2-70D,IGHV1-69-2,IGHV1-69D,IGHV2-70,IGHV3-72,IGHV3-73,IGHV3-74,IGHV7-81,MFAP4,IGLV6-57,IGLV1-51,IGLV1-47,IGLV1-44,IGLV7-43,IGLV1-40,IGLV3-27,…
GO:BP	immunoglobulin mediated immune response	GO:0016064	2.69862e-13	12.5689	221	1202	53	18123	BCL10,IGKV2-28,IGKV2-30,IGKV1-33,IGKV1-39,IGKV2D-40,IGKV1D-39,IGKV2D-30,IGKV2D-28,IGKV3D-20,IGKV1D-16,IGKV1D-12,LTA,TNF,C2,C4A,C4B,HLA-DQB1,CCR6,SHLD2,TCIRG1,IGHV3-43,IGHV1-45,IGHV1-46,IGHV3-48,IGHV3-49,IGHV5-51,IGHV3-53,IGHV1-58,IGHV4-59,IGHV4-61,IGHV3-64,IGHV3-66,IGHV1-69,IGHV2-70D,IGHV1-69-2,IGHV1-69D,IGHV2-70,IGHV3-72,IGHV3-73,IGHV3-74,IGHV7-81,EXOSC6,TBX21,IGLV6-57,IGLV1-51,IGLV1-47,IGLV1-44…
GO:BP	B cell mediated immunity	GO:0019724	5.01628e-13	12.2996	224	1202	53	18123	BCL10,IGKV2-28,IGKV2-30,IGKV1-33,IGKV1-39,IGKV2D-40,IGKV1D-39,IGKV2D-30,IGKV2D-28,IGKV3D-20,IGKV1D-16,IGKV1D-12,LTA,TNF,C2,C4A,C4B,HLA-DQB1,CCR6,SHLD2,TCIRG1,IGHV3-43,IGHV1-45,IGHV1-46,IGHV3-48,IGHV3-49,IGHV5-51,IGHV3-53,IGHV1-58,IGHV4-59,IGHV4-61,IGHV3-64,IGHV3-66,IGHV1-69,IGHV2-70D,IGHV1-69-2,IGHV1-69D,IGHV2-70,IGHV3-72,IGHV3-73,IGHV3-74,IGHV7-81,EXOSC6,TBX21,IGLV6-57,IGLV1-51,IGLV1-47,IGLV1-44…
GO:BP	opsonization	GO:0008228	2.23794e-12	11.6502	69	1202	28	18123	IGKV2-28,IGKV2-30,IGKV1-33,IGKV1-39,IGKV2D-40,IGKV1D-39,IGKV2D-30,IGKV2D-28,IGKV3D-20,IGKV1D-16,IGKV1D-12,C4B,SFTPA1,IGHV1-46,IGHV3-48,IGHV3-53,IGHV4-59,IGHV1-69,IGHV2-70,IGLV6-57,IGLV1-51,IGLV1-47,IGLV1-44,IGLV7-43,IGLV1-40,IGLV3-27,IGLV3-25,IGLV2-23
GO:BP	cell recognition	GO:0008037	3.92589e-11	10.4061	271	1202	56	18123	IGKV2-28,IGKV2-30,IGKV1-33,IGKV1-39,IGKV2D-40,IGKV1D-39,IGKV2D-30,IGKV2D-28,IGKV3D-20,IGKV1D-16,IGKV1D-12,NCK2,ROBO2,NCR3,HSPA1L,C4B,ZAN,SFTPA1,ZP1,CD6,CD5,FOLR3,FOLR1,FOLR2,IGHV3-43,IGHV1-45,IGHV1-46,IGHV3-48,IGHV3-49,IGHV5-51,IGHV3-53,IGHV1-58,IGHV4-59,IGHV4-61,IGHV3-64,IGHV3-66,IGHV1-69,IGHV2-70D,IGHV1-69-2,IGHV1-69D,IGHV2-70,IGHV3-72,IGHV3-73,IGHV3-74,IGHV7-81,ZP2,TEX101,IGLV6-57,IGLV1-51,IGL…
GO:BP	immune response	GO:0006955	1.215e-10	9.91542	2544	1202	261	18123	EPHA2,PADI2,BCL10,VAV3,STXBP3,CD8A,CD8B,IGKV3OR2-268,IGKV1-27,IGKV2-28,IGKV2-30,IGKV1-33,IGKV1-37,IGKV1-39,IGKV2-40,IGKV2D-40,IGKV1D-39,IGKV1D-37,IGKV2D-30,IGKV2D-29,IGKV2D-28,IGKV2D-26,IGKV2D-24,IGKV6D-21,IGKV3D-20,IGKV6D-41,IGKV1D-17,IGKV1D-16,IGKV3D-15,IGKV1D-13,IGKV1D-12,IGKV3D-11,IGKV1D-42,IGKV1D-43,IGKV1D-8,IGKV3D-7,ACTR1B,ZAP70,CD8B2,IL1A,IL1B,IL37,IL36G,IL36A,IL36B,IL36RN,IL1F10,IL1RN,IGK…
GO:BP	regulation of complement activation	GO:0030449	1.85551e-10	9.73154	110	1202	33	18123	IGKV2-28,IGKV2-30,IGKV1-33,IGKV1-39,IGKV2D-40,IGKV1D-39,IGKV2D-30,IGKV2D-28,IGKV3D-20,IGKV1D-16,IGKV1D-12,IL1B,C2,CFB,C4A,C4B,C3AR1,CPB2,IGHV1-46,IGHV3-48,IGHV3-53,IGHV4-59,IGHV1-69,IGHV2-70,IGLV6-57,IGLV1-51,IGLV1-47,IGLV1-44,IGLV7-43,IGLV1-40,IGLV3-27,IGLV3-25,IGLV2-23
GO:BP	regulation of humoral immune response	GO:0002920	3.05138e-09	8.5155	134	1202	35	18123	IGKV2-28,IGKV2-30,IGKV1-33,IGKV1-39,IGKV2D-40,IGKV1D-39,IGKV2D-30,IGKV2D-28,IGKV3D-20,IGKV1D-16,IGKV1D-12,IL1B,LTA,TNF,C2,CFB,C4A,C4B,C3AR1,CPB2,IGHV1-46,IGHV3-48,IGHV3-53,IGHV4-59,IGHV1-69,IGHV2-70,IGLV6-57,IGLV1-51,IGLV1-47,IGLV1-44,IGLV7-43,IGLV1-40,IGLV3-27,IGLV3-25,IGLV2-23
GO:BP	adaptive immune response based on somatic recombination of immune receptors built from immunoglobulin superfamily domains	GO:0002460	5.66783e-09	8.24658	366	1202	63	18123	BCL10,CD8A,IGKV2-28,IGKV2-30,IGKV1-33,IGKV1-39,IGKV2D-40,IGKV1D-39,IGKV2D-30,IGKV2D-28,IGKV3D-20,IGKV1D-16,IGKV1D-12,IL1B,LTA,TNF,C2,C4A,C4B,AGER,HLA-DRA,HLA-DRB1,HLA-DQB1,CCR6,IL6,SHLD2,TCIRG1,IL18BP,CTSC,IGHV3-43,IGHV1-45,IGHV1-46,IGHV3-48,IGHV3-49,IGHV5-51,IGHV3-53,IGHV1-58,IGHV4-59,IGHV4-61,IGHV3-64,IGHV3-66,IGHV1-69,IGHV2-70D,IGHV1-69-2,IGHV1-69D,IGHV2-70,IGHV3-72,IGHV3-73,IGHV3-74,IGHV7-81,…
GO:BP	lymphocyte mediated immunity	GO:0002449	2.53115e-08	7.59668	360	1202	61	18123	BCL10,CD8A,IGKV2-28,IGKV2-30,IGKV1-33,IGKV1-39,IGKV2D-40,IGKV1D-39,IGKV2D-30,IGKV2D-28,IGKV3D-20,IGKV1D-16,IGKV1D-12,IL1B,LTA,TNF,NCR3,C2,C4A,C4B,AGER,HLA-DRA,HLA-DRB1,HLA-DQB1,CCR6,IL6,SHLD2,TCIRG1,CTSC,IGHV3-43,IGHV1-45,IGHV1-46,IGHV3-48,IGHV3-49,IGHV5-51,IGHV3-53,IGHV1-58,IGHV4-59,IGHV4-61,IGHV3-64,IGHV3-66,IGHV1-69,IGHV2-70D,IGHV1-69-2,IGHV1-69D,IGHV2-70,IGHV3-72,IGHV3-73,IGHV3-74,IGHV7-81,EX…
GO:BP	immune response-activating signal transduction	GO:0002757	8.0415e-08	7.09466	475	1202	72	18123	BCL10,VAV3,IGKV2-28,IGKV2-30,IGKV1-33,IGKV1-39,IGKV2D-40,IGKV1D-39,IGKV2D-30,IGKV2D-28,IGKV3D-20,IGKV1D-16,IGKV1D-12,ZAP70,ACTR3,NFKB1,NCR3,BAG6,BTNL2,HLA-DRA,HLA-DRB5,HLA-DRB1,HLA-DQB2,PSMB8,PSMB9,PSMB1,PVRIG,BLK,C3AR1,CLEC4A,CLEC6A,CLEC4D,CLEC4E,IGHV3-43,IGHV1-45,IGHV1-46,IGHV3-48,IGHV3-49,IGHV5-51,IGHV3-53,IGHV1-58,IGHV4-59,IGHV4-61,IGHV3-64,IGHV3-66,IGHV1-69,IGHV2-70D,IGHV1-69-2,IGHV1-69D,IGH…
GO:BP	immune response-activating cell surface receptor signaling pathway	GO:0002429	8.0415e-08	7.09466	475	1202	72	18123	BCL10,VAV3,IGKV2-28,IGKV2-30,IGKV1-33,IGKV1-39,IGKV2D-40,IGKV1D-39,IGKV2D-30,IGKV2D-28,IGKV3D-20,IGKV1D-16,IGKV1D-12,ZAP70,ACTR3,NFKB1,NCR3,BAG6,BTNL2,HLA-DRA,HLA-DRB5,HLA-DRB1,HLA-DQB2,PSMB8,PSMB9,PSMB1,PVRIG,BLK,C3AR1,CLEC4A,CLEC6A,CLEC4D,CLEC4E,IGHV3-43,IGHV1-45,IGHV1-46,IGHV3-48,IGHV3-49,IGHV5-51,IGHV3-53,IGHV1-58,IGHV4-59,IGHV4-61,IGHV3-64,IGHV3-66,IGHV1-69,IGHV2-70D,IGHV1-69-2,IGHV1-69D,IGH…
GO:BP	activation of immune response	GO:0002253	9.01076e-08	7.04524	566	1202	81	18123	BCL10,VAV3,IGKV2-28,IGKV2-30,IGKV1-33,IGKV1-39,IGKV2D-40,IGKV1D-39,IGKV2D-30,IGKV2D-28,IGKV3D-20,IGKV1D-16,IGKV1D-12,ZAP70,IL1B,ACTR3,NFKB1,NCR3,BAG6,C2,CFB,C4A,C4B,BTNL2,HLA-DRA,HLA-DRB5,HLA-DRB1,HLA-DQB2,PSMB8,PSMB9,PSMB1,PVRIG,BLK,C3AR1,CLEC4A,CLEC6A,CLEC4D,CLEC4E,CPB2,IGHV3-43,IGHV1-45,IGHV1-46,IGHV3-48,IGHV3-49,IGHV5-51,IGHV3-53,IGHV1-58,IGHV4-59,IGHV4-61,IGHV3-64,IGHV3-66,IGHV1-69,IGHV2-70D…
GO:BP	humoral immune response	GO:0006959	1.24216e-07	6.90582	383	1202	62	18123	IGKV2-28,IGKV2-30,IGKV1-33,IGKV1-39,IGKV2D-40,IGKV1D-39,IGKV2D-30,IGKV2D-28,IGKV3D-20,IGKV1D-16,IGKV1D-12,IL1B,IL36RN,LTA,TNF,C2,CFB,C4A,C4B,HLA-DRB1,CCR6,IL6,SFTPD,C3AR1,CPB2,ANG,RNASE6,RNASE3,RNASE7,IGHV3-43,IGHV1-45,IGHV1-46,IGHV3-48,IGHV3-49,IGHV5-51,IGHV3-53,IGHV1-58,IGHV4-59,IGHV4-61,IGHV3-64,IGHV3-66,IGHV1-69,IGHV2-70D,IGHV1-69-2,IGHV1-69D,IGHV2-70,IGHV3-72,IGHV3-73,IGHV3-74,IGHV7-81,MFAP4…
GO:BP	immune response-regulating cell surface receptor signaling pathway	GO:0002768	8.55425e-07	6.06782	510	1202	73	18123	BCL10,VAV3,IGKV2-28,IGKV2-30,IGKV1-33,IGKV1-39,IGKV2D-40,IGKV1D-39,IGKV2D-30,IGKV2D-28,IGKV3D-20,IGKV1D-16,IGKV1D-12,ZAP70,ACTR3,NFKB1,NCR3,BAG6,BTNL2,HLA-DRA,HLA-DRB5,HLA-DRB1,HLA-DQB2,PSMB8,PSMB9,PSMB1,PVRIG,BLK,GAB2,C3AR1,CLEC4A,CLEC6A,CLEC4D,CLEC4E,IGHV3-43,IGHV1-45,IGHV1-46,IGHV3-48,IGHV3-49,IGHV5-51,IGHV3-53,IGHV1-58,IGHV4-59,IGHV4-61,IGHV3-64,IGHV3-66,IGHV1-69,IGHV2-70D,IGHV1-69-2,IGHV1-69…
GO:BP	peptide cross-linking	GO:0018149	1.00536e-06	5.99768	96	1202	26	18123	IGKV2-28,IGKV2-30,IGKV1-33,IGKV1-39,IGKV2D-40,IGKV1D-39,IGKV2D-30,IGKV2D-28,IGKV3D-20,IGKV1D-16,IGKV1D-12,IGHV1-46,IGHV3-48,IGHV3-53,IGHV4-59,IGHV1-69,IGHV2-70,IGLV6-57,IGLV1-51,IGLV1-47,IGLV1-44,IGLV7-43,IGLV1-40,IGLV3-27,IGLV3-25,IGLV2-23
GO:BP	immune response-regulating signaling pathway	GO:0002764	1.11762e-06	5.9517	513	1202	73	18123	BCL10,VAV3,IGKV2-28,IGKV2-30,IGKV1-33,IGKV1-39,IGKV2D-40,IGKV1D-39,IGKV2D-30,IGKV2D-28,IGKV3D-20,IGKV1D-16,IGKV1D-12,ZAP70,ACTR3,NFKB1,NCR3,BAG6,BTNL2,HLA-DRA,HLA-DRB5,HLA-DRB1,HLA-DQB2,PSMB8,PSMB9,PSMB1,PVRIG,BLK,GAB2,C3AR1,CLEC4A,CLEC6A,CLEC4D,CLEC4E,IGHV3-43,IGHV1-45,IGHV1-46,IGHV3-48,IGHV3-49,IGHV5-51,IGHV3-53,IGHV1-58,IGHV4-59,IGHV4-61,IGHV3-64,IGHV3-66,IGHV1-69,IGHV2-70D,IGHV1-69-2,IGHV1-69…
GO:BP	Fc receptor mediated stimulatory signaling pathway	GO:0002431	1.44024e-06	5.84157	141	1202	32	18123	VAV3,IGKV2-28,IGKV2-30,IGKV1-33,IGKV1-39,IGKV2D-40,IGKV1D-39,IGKV2D-30,IGKV2D-28,IGKV3D-20,IGKV1D-16,IGKV1D-12,ACTR3,BLK,IGHV1-46,IGHV3-48,IGHV3-53,IGHV4-59,IGHV1-69,IGHV2-70,CSK,ACTG1,MAPK1,IGLV6-57,IGLV1-51,IGLV1-47,IGLV1-44,IGLV7-43,IGLV1-40,IGLV3-27,IGLV3-25,IGLV2-23
GO:BP	phagocytosis	GO:0006909	1.64291e-06	5.78439	388	1202	60	18123	VAV3,IGKV2-28,IGKV2-30,IGKV1-33,IGKV1-39,IGKV2D-40,IGKV1D-39,IGKV2D-30,IGKV2D-28,IGKV3D-20,IGKV1D-16,IGKV1D-12,MERTK,IL1B,ACTR3,LMAN2,TNF,AIF1,C2,C4A,C4B,SFTPA1,SFTPD,ANXA11,SYT7,IGHV3-43,IGHV1-45,IGHV1-46,IGHV3-48,IGHV3-49,IGHV5-51,IGHV3-53,IGHV1-58,IGHV4-59,IGHV4-61,IGHV3-64,IGHV3-66,IGHV1-69,IGHV2-70D,IGHV1-69-2,IGHV1-69D,IGHV2-70,IGHV3-72,IGHV3-73,IGHV3-74,IGHV7-81,CSK,ITGB3,ACTG1,TYROBP,MAPK…
GO:BP	Fc-gamma receptor signaling pathway involved in phagocytosis	GO:0038096	8.4067e-06	5.07537	135	1202	30	18123	VAV3,IGKV2-28,IGKV2-30,IGKV1-33,IGKV1-39,IGKV2D-40,IGKV1D-39,IGKV2D-30,IGKV2D-28,IGKV3D-20,IGKV1D-16,IGKV1D-12,ACTR3,IGHV1-46,IGHV3-48,IGHV3-53,IGHV4-59,IGHV1-69,IGHV2-70,ACTG1,MAPK1,IGLV6-57,IGLV1-51,IGLV1-47,IGLV1-44,IGLV7-43,IGLV1-40,IGLV3-27,IGLV3-25,IGLV2-23
GO:BP	immune response-regulating cell surface receptor signaling pathway involved in phagocytosis	GO:0002433	8.4067e-06	5.07537	135	1202	30	18123	VAV3,IGKV2-28,IGKV2-30,IGKV1-33,IGKV1-39,IGKV2D-40,IGKV1D-39,IGKV2D-30,IGKV2D-28,IGKV3D-20,IGKV1D-16,IGKV1D-12,ACTR3,IGHV1-46,IGHV3-48,IGHV3-53,IGHV4-59,IGHV1-69,IGHV2-70,ACTG1,MAPK1,IGLV6-57,IGLV1-51,IGLV1-47,IGLV1-44,IGLV7-43,IGLV1-40,IGLV3-27,IGLV3-25,IGLV2-23
GO:BP	Fc-epsilon receptor signaling pathway	GO:0038095	8.70212e-06	5.06037	167	1202	34	18123	BCL10,VAV3,IGKV2-28,IGKV2-30,IGKV1-33,IGKV1-39,IGKV2D-40,IGKV1D-39,IGKV2D-30,IGKV2D-28,IGKV3D-20,IGKV1D-16,IGKV1D-12,NFKB1,PSMB8,PSMB9,PSMB1,GAB2,IGHV1-46,IGHV3-48,IGHV3-53,IGHV4-59,IGHV1-69,IGHV2-70,MAPK1,IGLV6-57,IGLV1-51,IGLV1-47,IGLV1-44,IGLV7-43,IGLV1-40,IGLV3-27,IGLV3-25,IGLV2-23
GO:BP	positive regulation of immune response	GO:0050778	1.20048e-05	4.92065	757	1202	93	18123	BCL10,VAV3,IGKV2-28,IGKV2-30,IGKV1-33,IGKV1-39,IGKV2D-40,IGKV1D-39,IGKV2D-30,IGKV2D-28,IGKV3D-20,IGKV1D-16,IGKV1D-12,ZAP70,IL1B,ACTR3,NFKB1,LTA,TNF,NCR3,BAG6,C2,CFB,C4A,C4B,BTNL2,HLA-DRA,HLA-DRB5,HLA-DRB1,HLA-DQB1,HLA-DQB2,PSMB8,PSMB9,HLA-DMB,PSMB1,IL6,PVRIG,BLK,SHLD2,GAB2,C3AR1,CLEC4A,CLEC6A,CLEC4D,CLEC4E,CPB2,IGHV3-43,IGHV1-45,IGHV1-46,IGHV3-48,IGHV3-49,IGHV5-51,IGHV3-53,IGHV1-58,IGHV4-59,IGHV4…
GO:BP	Fc-gamma receptor signaling pathway	GO:0038094	1.21389e-05	4.91582	137	1202	30	18123	VAV3,IGKV2-28,IGKV2-30,IGKV1-33,IGKV1-39,IGKV2D-40,IGKV1D-39,IGKV2D-30,IGKV2D-28,IGKV3D-20,IGKV1D-16,IGKV1D-12,ACTR3,IGHV1-46,IGHV3-48,IGHV3-53,IGHV4-59,IGHV1-69,IGHV2-70,ACTG1,MAPK1,IGLV6-57,IGLV1-51,IGLV1-47,IGLV1-44,IGLV7-43,IGLV1-40,IGLV3-27,IGLV3-25,IGLV2-23
GO:BP	inflammatory response to antigenic stimulus	GO:0002437	2.07371e-05	4.68325	251	1202	43	18123	IGKV2-28,IGKV2-30,IGKV1-33,IGKV1-39,IGKV2D-40,IGKV1D-39,IGKV2D-30,IGKV2D-28,IGKV3D-20,IGKV1D-16,IGKV1D-12,IL37,IL36G,IL36A,IL36B,IL36RN,IL1F10,IL1RN,GPR39,LTA,TNF,HLA-DRB1,PRKAR1B,IL6,NPSR1,CD6,IGHV1-46,IGHV3-48,IGHV3-53,IGHV4-59,IGHV1-69,IGHV2-70,MC1R,IGLV6-57,IGLV1-51,IGLV1-47,IGLV1-44,IGLV7-43,IGLV1-40,IGLV3-27,IGLV3-25,IGLV2-23,GGT5
GO:BP	leukocyte mediated immunity	GO:0002443	0.000141372	3.84964	888	1202	101	18123	PADI2,BCL10,STXBP3,CD8A,IGKV2-28,IGKV2-30,IGKV1-33,IGKV1-39,IGKV2D-40,IGKV1D-39,IGKV2D-30,IGKV2D-28,IGKV3D-20,IGKV1D-16,IGKV1D-12,ACTR1B,IL1B,NFKB1,MANBA,RAB24,DOK3,LTA,TNF,NCR3,HSPA1A,HSPA1B,NEU1,C2,C4A,C4B,AGER,HLA-DRA,HLA-DRB1,HLA-DQB1,RNASET2,CCR6,PSMB1,IL6,DBNL,BRI3,BLK,CTSB,SHLD2,GSTP1,ALDH3B1,TCIRG1,LAMTOR1,FOLR3,NDUFC2,GAB2,CTSC,SLC2A3,C3AR1,CLEC4D,RNASE3,RNASE2,IGHV3-43,IGHV1-45,IGHV1-46…
GO:BP	immune system process	GO:0002376	0.000168723	3.77282	3438	1202	300	18123	EPHA2,PADI2,TAL1,BCL10,VAV3,STXBP3,CD8A,CD8B,IGKV3OR2-268,IGKV1-27,IGKV2-28,IGKV2-30,IGKV1-33,IGKV1-37,IGKV1-39,IGKV2-40,IGKV2D-40,IGKV1D-39,IGKV1D-37,IGKV2D-30,IGKV2D-29,IGKV2D-28,IGKV2D-26,IGKV2D-24,IGKV6D-21,IGKV3D-20,IGKV6D-41,IGKV1D-17,IGKV1D-16,IGKV3D-15,IGKV1D-13,IGKV1D-12,IGKV3D-11,IGKV1D-42,IGKV1D-43,IGKV1D-8,IGKV3D-7,ACTR1B,ZAP70,NCK2,CD8B2,BCL2L11,MERTK,ZC3H8,IL1A,IL1B,IL37,IL36G,IL36A…
GO:BP	positive regulation of leukocyte activation	GO:0002696	0.000295565	3.52935	414	1202	57	18123	BCL10,VAV3,ZAP70,NCK2,IL1A,IL1B,IL36B,AIF1,AGER,BTNL2,HLA-DRA,HLA-DRB1,HLA-DQB1,HLA-DMB,IL6,TAC1,EPO,ZMIZ1,SHLD2,CD6,CD5,GAB2,CTSC,ZBTB16,CLEC4D,IGHV3-43,IGHV1-45,IGHV1-46,IGHV3-48,IGHV3-49,IGHV5-51,IGHV3-53,IGHV1-58,IGHV4-59,IGHV4-61,IGHV3-64,IGHV3-66,IGHV1-69,IGHV2-70D,IGHV1-69-2,IGHV1-69D,IGHV2-70,IGHV3-72,IGHV3-73,IGHV3-74,IGHV7-81,CSK,EXOSC6,CCL5,CCL3,TBX21,MIR21,NFKBID,TYROBP,CD177,RUNX1,MIF
GO:BP	positive regulation of lymphocyte activation	GO:0051251	0.000388372	3.41075	366	1202	52	18123	BCL10,VAV3,ZAP70,NCK2,IL1A,IL1B,IL36B,AIF1,AGER,BTNL2,HLA-DRA,HLA-DRB1,HLA-DQB1,HLA-DMB,IL6,TAC1,EPO,ZMIZ1,SHLD2,CD6,CD5,ZBTB16,IGHV3-43,IGHV1-45,IGHV1-46,IGHV3-48,IGHV3-49,IGHV5-51,IGHV3-53,IGHV1-58,IGHV4-59,IGHV4-61,IGHV3-64,IGHV3-66,IGHV1-69,IGHV2-70D,IGHV1-69-2,IGHV1-69D,IGHV2-70,IGHV3-72,IGHV3-73,IGHV3-74,IGHV7-81,CSK,EXOSC6,CCL5,TBX21,MIR21,NFKBID,TYROBP,RUNX1,MIF
GO:BP	defense response to bacterium	GO:0042742	0.000517624	3.28599	349	1202	50	18123	EPHA2,DEFB131A,NAIP,LTA,TNF,IL6,DEFB136,DEFB135,DEFB134,DEFB130B,DEFB130A,SFTPD,DEFB108B,DEFB131B,ANG,RNASE6,RNASE3,RNASE7,RNASE8,IGHV3-43,IGHV1-45,IGHV1-46,IGHV3-48,IGHV3-49,IGHV5-51,IGHV3-53,IGHV1-58,IGHV4-59,IGHV4-61,IGHV3-64,IGHV3-66,IGHV1-69,IGHV2-70D,IGHV1-69-2,IGHV1-69D,IGHV2-70,IGHV3-72,IGHV3-73,IGHV3-74,IGHV7-81,MIR140,LYZL6,DEFB115,DEFB116,DEFB118,DEFB119,DEFB121,DEFB123,DEFB124,H2BS1
GO:BP	positive regulation of cell activation	GO:0050867	0.000779942	3.10794	426	1202	57	18123	BCL10,VAV3,ZAP70,NCK2,IL1A,IL1B,IL36B,AIF1,AGER,BTNL2,HLA-DRA,HLA-DRB1,HLA-DQB1,HLA-DMB,IL6,TAC1,EPO,ZMIZ1,SHLD2,CD6,CD5,GAB2,CTSC,ZBTB16,CLEC4D,IGHV3-43,IGHV1-45,IGHV1-46,IGHV3-48,IGHV3-49,IGHV5-51,IGHV3-53,IGHV1-58,IGHV4-59,IGHV4-61,IGHV3-64,IGHV3-66,IGHV1-69,IGHV2-70D,IGHV1-69-2,IGHV1-69D,IGHV2-70,IGHV3-72,IGHV3-73,IGHV3-74,IGHV7-81,CSK,EXOSC6,CCL5,CCL3,TBX21,MIR21,NFKBID,TYROBP,CD177,RUNX1,MIF
GO:BP	innate immune response	GO:0045087	0.0007933	3.10056	1003	1202	108	18123	BCL10,STXBP3,ZAP70,IL36G,IL36A,IL36B,IL36RN,ACTR3,DEFB131A,NFKB1,NAIP,F12,NCR3,AIF1,C2,CFB,C4A,C4B,AGER,HLA-DRA,HLA-DRB5,HLA-DRB1,HLA-DQB1,HLA-DQB2,PSMB8,PSMB9,RNASET2,PSMB1,CAMK2B,NCF1,BLK,DEFB135,DEFB134,DAPK1,SFTPD,SLC15A3,CD6,TKFC,UNC93B1,DEFB108B,DEFB131B,TRIM77,TRIM49,TRIM64B,TRIM64,TRIM49C,CLEC4A,CLEC6A,CLEC4D,CLEC4E,ANG,RNASE6,RNASE3,RNASE2,RNASE7,RNASE8,METTL3,IGHV3-43,IGHV1-45,IGHV1-46,…
GO:BP	positive regulation of immune system process	GO:0002684	0.000967689	3.01426	1079	1202	114	18123	BCL10,VAV3,IGKV2-28,IGKV2-30,IGKV1-33,IGKV1-39,IGKV2D-40,IGKV1D-39,IGKV2D-30,IGKV2D-28,IGKV3D-20,IGKV1D-16,IGKV1D-12,ZAP70,NCK2,IL1A,IL1B,IL36B,ACTR3,NFKB1,SLC9B2,LTA,TNF,NCR3,AIF1,BAG6,C2,CFB,C4A,C4B,AGER,GPSM3,BTNL2,HLA-DRA,HLA-DRB5,HLA-DRB1,HLA-DQB1,HLA-DQB2,PSMB8,PSMB9,HLA-DMB,CCR6,PSMB1,IL6,TAC1,PVRIG,EPO,BLK,USP17L2,CA2,ZMIZ1,SHLD2,CD6,CD5,GAB2,CTSC,ZBTB16,C3AR1,CLEC4A,CLEC6A,CLEC4D,CLEC4E,…
GO:BP	defense response	GO:0006952	0.00100355	2.99846	1956	1202	184	18123	EPHA2,BCL10,STXBP3,IGKV2-28,IGKV2-30,IGKV1-33,IGKV1-39,IGKV2D-40,IGKV1D-39,IGKV2D-30,IGKV2D-28,IGKV3D-20,IGKV1D-16,IGKV1D-12,ZAP70,IL1A,IL1B,IL37,IL36G,IL36A,IL36B,IL36RN,IL1F10,IL1RN,ACTR3,GPR39,NR1D2,PXK,DEFB131A,SPP1,NFKB1,NAIP,F12,LTA,TNF,NCR3,AIF1,C2,CFB,C4A,C4B,AGER,GPSM3,HLA-DRA,HLA-DRB5,HLA-DRB1,HLA-DQB1,HLA-DQB2,PSMB8,PSMB9,TAP1,RNASET2,CCR6,GPR31,PSMB1,PRKAR1B,IL6,NT5C3A,NPSR1,CAMK2B,NC…
GO:BP	biological process involved in interspecies interaction between organisms	GO:0044419	0.00118067	2.92787	1768	1202	169	18123	EPHA2,BCL10,STXBP3,CAPN2,CHMP3,ZAP70,BCL2L11,IL1A,IL1B,IL37,IL36G,IL36A,IL36B,IL36RN,IL1F10,ACTR3,DEFB131A,NFKB1,NAIP,F12,NFKBIL1,LTA,TNF,NCR3,AIF1,HSPA1A,HSPA1B,C2,CFB,C4A,C4B,RNF5,AGER,HLA-DRA,HLA-DRB5,HLA-DRB1,HLA-DQB1,HLA-DQB2,PSMB8,PSMB9,PLG,RNASET2,GPR31,PSMB1,IL6,LSM5,NT5C3A,CAMK2B,NCF1,TAC1,BAIAP2L1,EPO,NAPEPLD,BLK,CTSB,DEFB136,DEFB135,DEFB134,DEFB130B,USP17L2,DEFB130A,CA3,DAPK1,CTSL,SGMS…
GO:BP	response to bacterium	GO:0009617	0.00130382	2.88478	743	1202	85	18123	EPHA2,BCL10,CAPN2,IL1A,IL1B,IL37,IL36G,IL36A,IL36B,IL36RN,IL1F10,DEFB131A,NFKB1,NAIP,NFKBIL1,LTA,TNF,C4B,RNF5,HLA-DRB1,GPR31,IL6,LSM5,TAC1,BAIAP2L1,EPO,DEFB136,DEFB135,DEFB134,DEFB130B,DEFB130A,CA3,SGMS1,SFTPD,CD6,GSTP1,DEFB108B,DEFB131B,IL18BP,THRSP,ANG,RNASE6,RNASE3,RNASE7,RNASE8,IGHV3-43,IGHV1-45,IGHV1-46,IGHV3-48,IGHV3-49,IGHV5-51,IGHV3-53,IGHV1-58,IGHV4-59,IGHV4-61,IGHV3-64,IGHV3-66,IGHV1-69…
GO:BP	defense response to other organism	GO:0098542	0.00147084	2.83244	1222	1202	125	18123	EPHA2,BCL10,STXBP3,ZAP70,IL36G,IL36A,IL36B,IL36RN,ACTR3,DEFB131A,NFKB1,NAIP,F12,LTA,TNF,NCR3,AIF1,C2,CFB,C4A,C4B,AGER,HLA-DRA,HLA-DRB5,HLA-DRB1,HLA-DQB1,HLA-DQB2,PSMB8,PSMB9,RNASET2,PSMB1,IL6,NT5C3A,CAMK2B,NCF1,BLK,DEFB136,DEFB135,DEFB134,DEFB130B,USP17L2,DEFB130A,DAPK1,SFTPD,SLC15A3,CD6,TKFC,UNC93B1,DEFB108B,DEFB131B,TRIM77,TRIM49,TRIM64B,TRIM64,TRIM49C,CLEC4A,CLEC6A,CLEC4D,CLEC4E,AICDA,ANG,RNAS…
GO:BP	endocytosis	GO:0006897	0.00153324	2.81439	700	1202	81	18123	NECAP2,IGKV2-28,IGKV2-30,IGKV1-33,IGKV1-39,IGKV2D-40,IGKV1D-39,IGKV2D-30,IGKV2D-28,IGKV3D-20,IGKV1D-16,IGKV1D-12,LRP1B,SLC9B2,PDLIM7,AIF1,C4B,AGER,DLL1,DBNL,HIP1,STEAP2,TFR2,ANGPT1,HNRNPK,CTSL,SFTPA1,SFTPD,SNCG,CD6,CD5,FOLR1,INPPL1,NECAP1,IGHV3-43,IGHV1-45,IGHV1-46,IGHV3-48,IGHV3-49,IGHV5-51,IGHV3-53,IGHV1-58,IGHV4-59,IGHV4-61,IGHV3-64,IGHV3-66,IGHV1-69,IGHV2-70D,IGHV1-69-2,IGHV1-69D,IGHV2-70,IGH…
GO:BP	regulation of inflammatory response to antigenic stimulus	GO:0002861	0.00305308	2.51526	220	1202	35	18123	IGKV2-28,IGKV2-30,IGKV1-33,IGKV1-39,IGKV2D-40,IGKV1D-39,IGKV2D-30,IGKV2D-28,IGKV3D-20,IGKV1D-16,IGKV1D-12,GPR39,LTA,TNF,HLA-DRB1,PRKAR1B,IL6,NPSR1,IGHV1-46,IGHV3-48,IGHV3-53,IGHV4-59,IGHV1-69,IGHV2-70,MC1R,IGLV6-57,IGLV1-51,IGLV1-47,IGLV1-44,IGLV7-43,IGLV1-40,IGLV3-27,IGLV3-25,IGLV2-23,GGT5
GO:BP	membrane invagination	GO:0010324	0.00502631	2.29875	142	1202	26	18123	AIF1,ALKBH4,IGHV3-43,IGHV1-45,IGHV1-46,IGHV3-48,IGHV3-49,IGHV5-51,IGHV3-53,IGHV1-58,IGHV4-59,IGHV4-61,IGHV3-64,IGHV3-66,IGHV1-69,IGHV2-70D,IGHV1-69-2,IGHV1-69D,IGHV2-70,IGHV3-72,IGHV3-73,IGHV3-74,IGHV7-81,SNX33,SPIRE2,HGS
GO:BP	glucuronate metabolic process	GO:0019585	0.00516914	2.28658	25	1202	10	18123	UGT2B17,UGT2B15,UGT2A3,UGT2B7,UGT2B11,UGT2B28,UGT2B4,UGT2A2,UGT2A1,DCXR
GO:BP	uronic acid metabolic process	GO:0006063	0.00516914	2.28658	25	1202	10	18123	UGT2B17,UGT2B15,UGT2A3,UGT2B7,UGT2B11,UGT2B28,UGT2B4,UGT2A2,UGT2A1,DCXR
GO:BP	positive regulation of B cell activation	GO:0050871	0.00517805	2.28583	151	1202	27	18123	VAV3,IL6,SHLD2,IGHV3-43,IGHV1-45,IGHV1-46,IGHV3-48,IGHV3-49,IGHV5-51,IGHV3-53,IGHV1-58,IGHV4-59,IGHV4-61,IGHV3-64,IGHV3-66,IGHV1-69,IGHV2-70D,IGHV1-69-2,IGHV1-69D,IGHV2-70,IGHV3-72,IGHV3-73,IGHV3-74,IGHV7-81,EXOSC6,TBX21,MIF
GO:BP	cellular glucuronidation	GO:0052695	0.00518851	2.28496	20	1202	9	18123	UGT2B17,UGT2B15,UGT2A3,UGT2B7,UGT2B11,UGT2B28,UGT2B4,UGT2A2,UGT2A1
GO:BP	negative regulation of inflammatory response to antigenic stimulus	GO:0002862	0.00522113	2.28224	206	1202	33	18123	IGKV2-28,IGKV2-30,IGKV1-33,IGKV1-39,IGKV2D-40,IGKV1D-39,IGKV2D-30,IGKV2D-28,IGKV3D-20,IGKV1D-16,IGKV1D-12,GPR39,HLA-DRB1,PRKAR1B,IL6,NPSR1,IGHV1-46,IGHV3-48,IGHV3-53,IGHV4-59,IGHV1-69,IGHV2-70,MC1R,IGLV6-57,IGLV1-51,IGLV1-47,IGLV1-44,IGLV7-43,IGLV1-40,IGLV3-27,IGLV3-25,IGLV2-23,GGT5
GO:BP	plasma membrane invagination	GO:0099024	0.00551643	2.25834	134	1202	25	18123	AIF1,ALKBH4,IGHV3-43,IGHV1-45,IGHV1-46,IGHV3-48,IGHV3-49,IGHV5-51,IGHV3-53,IGHV1-58,IGHV4-59,IGHV4-61,IGHV3-64,IGHV3-66,IGHV1-69,IGHV2-70D,IGHV1-69-2,IGHV1-69D,IGHV2-70,IGHV3-72,IGHV3-73,IGHV3-74,IGHV7-81,SNX33,SPIRE2
GO:BP	regulation of immune effector process	GO:0002697	0.00592464	2.22734	421	1202	54	18123	BCL10,IGKV2-28,IGKV2-30,IGKV1-33,IGKV1-39,IGKV2D-40,IGKV1D-39,IGKV2D-30,IGKV2D-28,IGKV3D-20,IGKV1D-16,IGKV1D-12,IL1B,LTA,TNF,NCR3,C2,CFB,C4A,C4B,AGER,HLA-DRA,HLA-DRB1,HLA-DMB,IL6,BLK,USP17L2,ANGPT1,SHLD2,GAB2,C3AR1,CPB2,IGHV1-46,IGHV3-48,IGHV3-53,IGHV4-59,IGHV1-69,IGHV2-70,EXOSC6,TBX21,MIR21,PRAM1,NFKBID,TYROBP,CD177,IGLV6-57,IGLV1-51,IGLV1-47,IGLV1-44,IGLV7-43,IGLV1-40,IGLV3-27,IGLV3-25,IGLV2-23
GO:BP	B cell receptor signaling pathway	GO:0050853	0.00635045	2.1972	135	1202	25	18123	VAV3,BLK,IGHV3-43,IGHV1-45,IGHV1-46,IGHV3-48,IGHV3-49,IGHV5-51,IGHV3-53,IGHV1-58,IGHV4-59,IGHV4-61,IGHV3-64,IGHV3-66,IGHV1-69,IGHV2-70D,IGHV1-69-2,IGHV1-69D,IGHV2-70,IGHV3-72,IGHV3-73,IGHV3-74,IGHV7-81,RUNX1,MAPK1
GO:BP	immune effector process	GO:0002252	0.00681409	2.16659	1135	1202	115	18123	PADI2,BCL10,VAV3,STXBP3,CD8A,IGKV2-28,IGKV2-30,IGKV1-33,IGKV1-39,IGKV2D-40,IGKV1D-39,IGKV2D-30,IGKV2D-28,IGKV3D-20,IGKV1D-16,IGKV1D-12,ACTR1B,IL1B,ACTR3,NFKB1,MANBA,RAB24,DOK3,LTA,TNF,NCR3,HSPA1A,HSPA1B,NEU1,C2,CFB,C4A,C4B,AGER,HLA-DRA,HLA-DRB1,HLA-DQB1,HLA-DMB,RNASET2,CCR6,DLL1,PSMB1,IL6,DBNL,BRI3,BLK,CTSB,USP17L2,ANGPT1,SFTPA1,SHLD2,GSTP1,ALDH3B1,TCIRG1,LAMTOR1,FOLR3,NDUFC2,GAB2,CTSC,SLC2A3,C3A…
GO:BP	response to other organism	GO:0051707	0.00689481	2.16148	1600	1202	152	18123	EPHA2,BCL10,STXBP3,CAPN2,ZAP70,IL1A,IL1B,IL37,IL36G,IL36A,IL36B,IL36RN,IL1F10,ACTR3,DEFB131A,NFKB1,NAIP,F12,NFKBIL1,LTA,TNF,NCR3,AIF1,C2,CFB,C4A,C4B,RNF5,AGER,HLA-DRA,HLA-DRB5,HLA-DRB1,HLA-DQB1,HLA-DQB2,PSMB8,PSMB9,RNASET2,GPR31,PSMB1,IL6,LSM5,NT5C3A,CAMK2B,NCF1,TAC1,BAIAP2L1,EPO,BLK,DEFB136,DEFB135,DEFB134,DEFB130B,USP17L2,DEFB130A,CA3,DAPK1,SGMS1,SFTPD,SLC15A3,CD6,VWCE,TKFC,GSTP1,UNC93B1,DEFB10…
GO:BP	leukocyte migration	GO:0050900	0.00706227	2.15106	511	1202	62	18123	PADI2,VAV3,IGKV2-28,IGKV2-30,IGKV1-33,IGKV1-39,IGKV2D-40,IGKV1D-39,IGKV2D-30,IGKV2D-28,IGKV3D-20,IGKV1D-16,IGKV1D-12,ZAP70,MERTK,TNF,AIF1,AGER,GPSM3,CCR6,IL6,ANGPT1,SFTPD,C3AR1,LRCH1,IGHV1-46,IGHV3-48,IGHV3-53,IGHV4-59,IGHV1-69,IGHV2-70,MMP28,CCL5,CCL16,CCL14,CCL15,CCL23,CCL18,CCL3,CCL4,CCL3L3,CCL4L2,ITGB3,TBX21,SLC16A3,CD177,DEFB124,CRKL,PPIL2,MAPK1,IGLV6-57,VPREB1,IGLV1-51,IGLV1-47,IGLV1-44,IGL…
GO:BP	response to external biotic stimulus	GO:0043207	0.00714299	2.14612	1601	1202	152	18123	EPHA2,BCL10,STXBP3,CAPN2,ZAP70,IL1A,IL1B,IL37,IL36G,IL36A,IL36B,IL36RN,IL1F10,ACTR3,DEFB131A,NFKB1,NAIP,F12,NFKBIL1,LTA,TNF,NCR3,AIF1,C2,CFB,C4A,C4B,RNF5,AGER,HLA-DRA,HLA-DRB5,HLA-DRB1,HLA-DQB1,HLA-DQB2,PSMB8,PSMB9,RNASET2,GPR31,PSMB1,IL6,LSM5,NT5C3A,CAMK2B,NCF1,TAC1,BAIAP2L1,EPO,BLK,DEFB136,DEFB135,DEFB134,DEFB130B,USP17L2,DEFB130A,CA3,DAPK1,SGMS1,SFTPD,SLC15A3,CD6,VWCE,TKFC,GSTP1,UNC93B1,DEFB10…
GO:BP	transcription preinitiation complex assembly	GO:0070897	0.00723736	2.14042	50	1202	14	18123	LINC02218,TAF11L2,TAF11L3,TAF11L4,TAF11L5,TAF11L6,TAF11L9,TAF11L11,TAF11L12,TAF11L13,TAF11L14,BDP1,TBP,SMARCB1
GO:BP	Fc receptor signaling pathway	GO:0038093	0.00727259	2.13831	238	1202	36	18123	BCL10,VAV3,IGKV2-28,IGKV2-30,IGKV1-33,IGKV1-39,IGKV2D-40,IGKV1D-39,IGKV2D-30,IGKV2D-28,IGKV3D-20,IGKV1D-16,IGKV1D-12,ACTR3,NFKB1,PSMB8,PSMB9,PSMB1,GAB2,IGHV1-46,IGHV3-48,IGHV3-53,IGHV4-59,IGHV1-69,IGHV2-70,ACTG1,MAPK1,IGLV6-57,IGLV1-51,IGLV1-47,IGLV1-44,IGLV7-43,IGLV1-40,IGLV3-27,IGLV3-25,IGLV2-23
GO:BP	RNA polymerase II preinitiation complex assembly	GO:0051123	0.00922632	2.03497	38	1202	12	18123	LINC02218,TAF11L2,TAF11L3,TAF11L4,TAF11L5,TAF11L6,TAF11L9,TAF11L11,TAF11L12,TAF11L13,TAF11L14,TBP
GO:BP	response to biotic stimulus	GO:0009607	0.0109786	1.95945	1639	1202	154	18123	EPHA2,BCL10,STXBP3,CAPN2,ZAP70,BCL2L11,IL1A,IL1B,IL37,IL36G,IL36A,IL36B,IL36RN,IL1F10,ACTR3,DEFB131A,NFKB1,NAIP,F12,NFKBIL1,LTA,TNF,NCR3,AIF1,C2,CFB,C4A,C4B,RNF5,AGER,HLA-DRA,HLA-DRB5,HLA-DRB1,HLA-DQB1,HLA-DQB2,PSMB8,PSMB9,RNASET2,GPR31,PSMB1,IL6,LSM5,NT5C3A,CAMK2B,NCF1,TAC1,BAIAP2L1,EPO,BLK,DEFB136,DEFB135,DEFB134,DEFB130B,USP17L2,DEFB130A,CA3,DAPK1,SGMS1,SFTPD,SLC15A3,CD6,VWCE,TKFC,GSTP1,UNC93B…
GO:BP	MHC class II protein complex assembly	GO:0002399	0.0481517	1.31739	4	1202	4	18123	HLA-DRA,HLA-DRB1,HLA-DMB,HLA-DMA
GO:BP	peptide antigen assembly with MHC class II protein complex	GO:0002503	0.0481517	1.31739	4	1202	4	18123	HLA-DRA,HLA-DRB1,HLA-DMB,HLA-DMA
GO:CC	immunoglobulin complex	GO:0019814	2.43583e-39	38.6134	165	1269	73	18964	IGKV1-27,IGKV2-28,IGKV2-30,IGKV1-33,IGKV1-37,IGKV1-39,IGKV2-40,IGKV2D-40,IGKV1D-39,IGKV1D-37,IGKV2D-30,IGKV2D-29,IGKV2D-28,IGKV2D-26,IGKV2D-24,IGKV6D-21,IGKV3D-20,IGKV6D-41,IGKV1D-17,IGKV1D-16,IGKV3D-15,IGKV1D-13,IGKV1D-12,IGKV3D-11,IGKV1D-42,IGKV1D-43,IGKV1D-8,IGKV3D-7,IGHV3-43,IGHV1-45,IGHV1-46,IGHV3-48,IGHV3-49,IGHV5-51,IGHV3-53,IGHV1-58,IGHV4-59,IGHV4-61,IGHV3-64,IGHV3-66,IGHV1-69,IGHV2-70D,I…
GO:CC	extracellular region	GO:0005576	4.29443e-12	11.3671	4564	1269	422	18964	CROCC,MFAP2,PADI2,CYP4A22,PDZK1IP1,DDAH1,CCN1,ZNHIT6,COL24A1,AMY2B,FNDC7,STXBP3,CAPN2,LRRTM4,CHMP3,CD8A,CD8B,IGKV3OR2-268,FABP1,THNSL2,IGKV1-27,IGKV2-28,IGKV2-30,IGKV1-33,IGKV1-37,IGKV1-39,IGKV2-40,IGKV2D-40,IGKV1D-39,IGKV1D-37,IGKV2D-30,IGKV2D-29,IGKV2D-28,IGKV2D-26,IGKV2D-24,IGKV6D-21,IGKV3D-20,IGKV6D-41,IGKV1D-17,IGKV1D-16,IGKV3D-15,IGKV1D-13,IGKV1D-12,IGKV3D-11,IGKV1D-42,IGKV1D-43,IGKV1D-8,IG…
GO:CC	extracellular space	GO:0005615	6.28355e-09	8.20179	3595	1269	334	18964	CROCC,PADI2,CYP4A22,PDZK1IP1,DDAH1,ZNHIT6,COL24A1,AMY2B,STXBP3,CAPN2,LRRTM4,CHMP3,IGKV3OR2-268,FABP1,THNSL2,IGKV1-27,IGKV2-28,IGKV2-30,IGKV1-33,IGKV1-37,IGKV1-39,IGKV2-40,IGKV2D-40,IGKV1D-39,IGKV2D-30,IGKV2D-29,IGKV2D-28,IGKV2D-26,IGKV2D-24,IGKV6D-21,IGKV3D-20,IGKV6D-41,IGKV1D-17,IGKV1D-16,IGKV3D-15,IGKV1D-13,IGKV1D-12,IGKV3D-11,IGKV1D-42,IGKV1D-43,IGKV1D-8,IGKV3D-7,ACTR1B,ECRG4,UXS1,MERTK,FBLN7,…
GO:CC	immunoglobulin complex, circulating	GO:0042571	4.41169e-06	5.3554	75	1269	21	18964	IGHV3-43,IGHV1-45,IGHV1-46,IGHV3-48,IGHV3-49,IGHV5-51,IGHV3-53,IGHV1-58,IGHV4-59,IGHV4-61,IGHV3-64,IGHV3-66,IGHV1-69,IGHV2-70D,IGHV1-69-2,IGHV1-69D,IGHV2-70,IGHV3-72,IGHV3-73,IGHV3-74,IGHV7-81
GO:CC	MHC class II protein complex	GO:0042613	0.00116291	2.93445	16	1269	8	18964	HLA-DRA,HLA-DRB5,HLA-DRB1,HLA-DQB1,HLA-DQB2,HLA-DOB,HLA-DMB,HLA-DMA
GO:CC	transcription factor TFIID complex	GO:0005669	0.00312016	2.50582	47	1269	13	18964	LINC02218,TAF11L2,TAF11L3,TAF11L4,TAF11L5,TAF11L6,TAF11L9,TAF11L11,TAF11L12,TAF11L13,TAF11L14,TBP,TAF6
GO:CC	MHC protein complex	GO:0042611	0.0409953	1.38727	24	1269	8	18964	HLA-DRA,HLA-DRB5,HLA-DRB1,HLA-DQB1,HLA-DQB2,HLA-DOB,HLA-DMB,HLA-DMA
KEGG	Herpes simplex virus 1 infection	KEGG:05168	4.66447e-05	4.3312	494	538	63	8000	IL1B,ZNF806,ZNF717,NFKB1,LTA,TNF,HLA-DRA,HLA-DRB5,HLA-DRB1,HLA-DQB1,HLA-DOB,TAP2,TAP1,HLA-DMB,HLA-DMA,IL6,ZNF3,PILRB,PILRA,ZNF705D,ZNF169,ZNF510,ZNF782,ZNF705E,ZNF705A,ZNF605,ZNF26,ZNF84,ZNF140,ZNF891,ZNF10,ZNF268,CCL5,ITGB3,ALYREF,ZNF558,ZNF317,ZNF565,ZFP14,ZFP82,ZNF566,ZNF529,ZNF382,ZNF461,ZNF567,ZNF850,ZNF829,ZNF568,ZNF420,ZNF585A,ZNF383,ZNF875,ZNF527,ZNF569,ZNF570,ZNF793,ZNF540,ZNF571,ZFP30,Z…
KEGG	Antigen processing and presentation	KEGG:04612	4.84211e-05	4.31497	69	538	18	8000	CD8A,CD8B,CD8B2,TNF,HSPA1L,HSPA1A,HSPA1B,HLA-DRA,HLA-DRB5,HLA-DRB1,HLA-DQB1,HLA-DOB,TAP2,TAP1,HLA-DMB,HLA-DMA,CTSB,CTSL
KEGG	Rheumatoid arthritis	KEGG:05323	0.000518003	3.28567	88	538	19	8000	IL1A,IL1B,TNF,LTB,HLA-DRA,HLA-DRB5,HLA-DRB1,HLA-DQB1,HLA-DOB,HLA-DMB,HLA-DMA,IL6,ATP6V0D2,ANGPT1,CTSL,TCIRG1,CCL5,CCL3,CCL3L3
KEGG	Metabolism of xenobiotics by cytochrome P450	KEGG:00980	0.000558479	3.25299	73	538	17	8000	UGT2B17,UGT2B15,UGT2B10,UGT2A3,UGT2B7,UGT2B11,UGT2B28,UGT2B4,UGT2A2,UGT2A1,GSTP1,ALDH3B2,ALDH3B1,CYP1A1,CYP1A2,SULT2A1,GSTT2B
KEGG	Chemical carcinogenesis	KEGG:05204	0.00060026	3.22166	81	538	18	8000	UGT2B17,UGT2B15,UGT2B10,UGT2A3,UGT2B7,UGT2B11,UGT2B28,UGT2B4,UGT2A2,UGT2A1,GSTP1,ALDH3B2,ALDH3B1,CHRNA7,CYP1A1,CYP1A2,SULT2A1,GSTT2B
KEGG	Steroid hormone biosynthesis	KEGG:00140	0.000798728	3.0976	60	538	15	8000	UGT2B17,UGT2B15,UGT2B10,UGT2A3,UGT2B7,UGT2B11,UGT2B28,UGT2B4,UGT2A2,UGT2A1,SULT1E1,CYP21A2,CYP1A1,CYP1A2,DHRS11
KEGG	Pentose and glucuronate interconversions	KEGG:00040	0.000941141	3.02635	34	538	11	8000	UGT2B17,UGT2B15,UGT2B10,UGT2A3,UGT2B7,UGT2B11,UGT2B28,UGT2B4,UGT2A2,UGT2A1,DCXR
KEGG	Ascorbate and aldarate metabolism	KEGG:00053	0.0018177	2.74048	30	538	10	8000	UGT2B17,UGT2B15,UGT2B10,UGT2A3,UGT2B7,UGT2B11,UGT2B28,UGT2B4,UGT2A2,UGT2A1
KEGG	Graft-versus-host disease	KEGG:05332	0.00233674	2.63139	37	538	11	8000	IL1A,IL1B,TNF,HLA-DRA,HLA-DRB5,HLA-DRB1,HLA-DQB1,HLA-DOB,HLA-DMB,HLA-DMA,IL6
KEGG	Drug metabolism - cytochrome P450	KEGG:00982	0.00403188	2.39449	68	538	15	8000	UGT2B17,UGT2B15,UGT2B10,UGT2A3,UGT2B7,UGT2B11,UGT2B28,UGT2B4,UGT2A2,UGT2A1,GSTP1,ALDH3B2,ALDH3B1,CYP1A2,GSTT2B
KEGG	Phagosome	KEGG:04145	0.00478423	2.32019	147	538	24	8000	TUBA3E,TUBA3D,HLA-DRA,HLA-DRB5,HLA-DRB1,HLA-DQB1,HLA-DOB,TAP2,TAP1,HLA-DMB,HLA-DMA,NCF1,ATP6V0D2,CTSL,SFTPA2,SFTPA1,SFTPD,TCIRG1,TUBB3,ITGB3,MRC2,ACTG1,HGS,TUBA8
KEGG	Asthma	KEGG:05310	0.00489442	2.3103	27	538	9	8000	TNF,HLA-DRA,HLA-DRB5,HLA-DRB1,HLA-DQB1,HLA-DOB,HLA-DMB,HLA-DMA,RNASE3
KEGG	Type I diabetes mellitus	KEGG:04940	0.00525075	2.27978	40	538	11	8000	IL1A,IL1B,LTA,TNF,HLA-DRA,HLA-DRB5,HLA-DRB1,HLA-DQB1,HLA-DOB,HLA-DMB,HLA-DMA
KEGG	Porphyrin and chlorophyll metabolism	KEGG:00860	0.0085951	2.06575	42	538	11	8000	UGT2B17,UGT2B15,UGT2B10,UGT2A3,UGT2B7,UGT2B11,UGT2B28,UGT2B4,UGT2A2,UGT2A1,BLVRA
KEGG	Antifolate resistance	KEGG:01523	0.0165146	1.78213	31	538	9	8000	IL1B,ABCG2,NFKB1,TNF,IL6,FOLR3,FOLR1,FOLR2,ABCC1
KEGG	Spliceosome	KEGG:03040	0.0185057	1.73269	150	538	23	8000	RNU1-1,RNU1-3,RNU1-4,RNU1-2,PRPF38B,RNVU1-7,RNVU1-1,LSM2,HSPA1L,HSPA1A,HSPA1B,LSM5,RP9,HNRNPK,PRPF19,HNRNPA1L2,HNRNPC,SF3B3,ALYREF,TXNL4A,HNRNPM,PRPF6,U2AF1
KEGG	Hematopoietic cell lineage	KEGG:04640	0.020261	1.69334	95	538	17	8000	CD8A,CD8B,CD8B2,IL1A,IL1B,TNF,HLA-DRA,HLA-DRB5,HLA-DRB1,HLA-DQB1,HLA-DOB,HLA-DMB,HLA-DMA,IL6,EPO,CD5,ITGB3
KEGG	Inflammatory bowel disease	KEGG:05321	0.0230961	1.63646	62	538	13	8000	IL1A,IL1B,NFKB1,TNF,HLA-DRA,HLA-DRB5,HLA-DRB1,HLA-DQB1,HLA-DOB,HLA-DMB,HLA-DMA,IL6,TBX21
REAC	Initial triggering of complement	REAC:R-HSA-166663	9.96496e-14	13.0015	76	708	30	10622	IGKV2-28,IGKV2-30,IGKV1-33,IGKV1-39,IGKV2D-40,IGKV1D-39,IGKV2D-30,IGKV2D-28,IGKV3D-20,IGKV1D-16,IGKV1D-12,C2,CFB,C4A,C4B,IGHV1-46,IGHV3-48,IGHV3-53,IGHV4-59,IGHV1-69,IGHV2-70,IGLV6-57,IGLV1-51,IGLV1-47,IGLV1-44,IGLV7-43,IGLV1-40,IGLV3-27,IGLV3-25,IGLV2-23
REAC	CD22 mediated BCR regulation	REAC:R-HSA-5690714	6.82367e-13	12.166	60	708	26	10622	IGKV2-28,IGKV2-30,IGKV1-33,IGKV1-39,IGKV2D-40,IGKV1D-39,IGKV2D-30,IGKV2D-28,IGKV3D-20,IGKV1D-16,IGKV1D-12,IGHV1-46,IGHV3-48,IGHV3-53,IGHV4-59,IGHV1-69,IGHV2-70,IGLV6-57,IGLV1-51,IGLV1-47,IGLV1-44,IGLV7-43,IGLV1-40,IGLV3-27,IGLV3-25,IGLV2-23
REAC	Classical antibody-mediated complement activation	REAC:R-HSA-173623	1.11558e-12	11.9525	61	708	26	10622	IGKV2-28,IGKV2-30,IGKV1-33,IGKV1-39,IGKV2D-40,IGKV1D-39,IGKV2D-30,IGKV2D-28,IGKV3D-20,IGKV1D-16,IGKV1D-12,IGHV1-46,IGHV3-48,IGHV3-53,IGHV4-59,IGHV1-69,IGHV2-70,IGLV6-57,IGLV1-51,IGLV1-47,IGLV1-44,IGLV7-43,IGLV1-40,IGLV3-27,IGLV3-25,IGLV2-23
REAC	Role of LAT2/NTAL/LAB on calcium mobilization	REAC:R-HSA-2730905	4.2122e-12	11.3755	69	708	27	10622	IGKV2-28,IGKV2-30,IGKV1-33,IGKV1-39,IGKV2D-40,IGKV1D-39,IGKV2D-30,IGKV2D-28,IGKV3D-20,IGKV1D-16,IGKV1D-12,GAB2,IGHV1-46,IGHV3-48,IGHV3-53,IGHV4-59,IGHV1-69,IGHV2-70,IGLV6-57,IGLV1-51,IGLV1-47,IGLV1-44,IGLV7-43,IGLV1-40,IGLV3-27,IGLV3-25,IGLV2-23
REAC	Regulation of Complement cascade	REAC:R-HSA-977606	1.51917e-11	10.8184	101	708	32	10622	IGKV2-28,IGKV2-30,IGKV1-33,IGKV1-39,IGKV2D-40,IGKV1D-39,IGKV2D-30,IGKV2D-28,IGKV3D-20,IGKV1D-16,IGKV1D-12,C2,CFB,C4A,C4B,C3AR1,CPB2,IGHV1-46,IGHV3-48,IGHV3-53,IGHV4-59,IGHV1-69,IGHV2-70,IGLV6-57,IGLV1-51,IGLV1-47,IGLV1-44,IGLV7-43,IGLV1-40,IGLV3-27,IGLV3-25,IGLV2-23
REAC	FCGR activation	REAC:R-HSA-2029481	1.68684e-11	10.7729	67	708	26	10622	IGKV2-28,IGKV2-30,IGKV1-33,IGKV1-39,IGKV2D-40,IGKV1D-39,IGKV2D-30,IGKV2D-28,IGKV3D-20,IGKV1D-16,IGKV1D-12,IGHV1-46,IGHV3-48,IGHV3-53,IGHV4-59,IGHV1-69,IGHV2-70,IGLV6-57,IGLV1-51,IGLV1-47,IGLV1-44,IGLV7-43,IGLV1-40,IGLV3-27,IGLV3-25,IGLV2-23
REAC	Creation of C4 and C2 activators	REAC:R-HSA-166786	2.56187e-11	10.5914	68	708	26	10622	IGKV2-28,IGKV2-30,IGKV1-33,IGKV1-39,IGKV2D-40,IGKV1D-39,IGKV2D-30,IGKV2D-28,IGKV3D-20,IGKV1D-16,IGKV1D-12,IGHV1-46,IGHV3-48,IGHV3-53,IGHV4-59,IGHV1-69,IGHV2-70,IGLV6-57,IGLV1-51,IGLV1-47,IGLV1-44,IGLV7-43,IGLV1-40,IGLV3-27,IGLV3-25,IGLV2-23
REAC	Scavenging of heme from plasma	REAC:R-HSA-2168880	3.85622e-11	10.4138	69	708	26	10622	IGKV2-28,IGKV2-30,IGKV1-33,IGKV1-39,IGKV2D-40,IGKV1D-39,IGKV2D-30,IGKV2D-28,IGKV3D-20,IGKV1D-16,IGKV1D-12,IGHV1-46,IGHV3-48,IGHV3-53,IGHV4-59,IGHV1-69,IGHV2-70,IGLV6-57,IGLV1-51,IGLV1-47,IGLV1-44,IGLV7-43,IGLV1-40,IGLV3-27,IGLV3-25,IGLV2-23
REAC	FCERI mediated MAPK activation	REAC:R-HSA-2871796	1.07372e-10	9.96911	83	708	28	10622	VAV3,IGKV2-28,IGKV2-30,IGKV1-33,IGKV1-39,IGKV2D-40,IGKV1D-39,IGKV2D-30,IGKV2D-28,IGKV3D-20,IGKV1D-16,IGKV1D-12,IGHV1-46,IGHV3-48,IGHV3-53,IGHV4-59,IGHV1-69,IGHV2-70,MAPK1,IGLV6-57,IGLV1-51,IGLV1-47,IGLV1-44,IGLV7-43,IGLV1-40,IGLV3-27,IGLV3-25,IGLV2-23
REAC	Antigen activates B Cell Receptor (BCR) leading to generation of second messengers	REAC:R-HSA-983695	1.51075e-10	9.82081	84	708	28	10622	IGKV2-28,IGKV2-30,IGKV1-33,IGKV1-39,IGKV2D-40,IGKV1D-39,IGKV2D-30,IGKV2D-28,IGKV3D-20,IGKV1D-16,IGKV1D-12,ORAI2,BLK,IGHV1-46,IGHV3-48,IGHV3-53,IGHV4-59,IGHV1-69,IGHV2-70,IGLV6-57,IGLV1-51,IGLV1-47,IGLV1-44,IGLV7-43,IGLV1-40,IGLV3-27,IGLV3-25,IGLV2-23
REAC	Complement cascade	REAC:R-HSA-166658	2.86581e-10	9.54275	111	708	32	10622	IGKV2-28,IGKV2-30,IGKV1-33,IGKV1-39,IGKV2D-40,IGKV1D-39,IGKV2D-30,IGKV2D-28,IGKV3D-20,IGKV1D-16,IGKV1D-12,C2,CFB,C4A,C4B,C3AR1,CPB2,IGHV1-46,IGHV3-48,IGHV3-53,IGHV4-59,IGHV1-69,IGHV2-70,IGLV6-57,IGLV1-51,IGLV1-47,IGLV1-44,IGLV7-43,IGLV1-40,IGLV3-27,IGLV3-25,IGLV2-23
REAC	FCERI mediated Ca+2 mobilization	REAC:R-HSA-2871809	7.83716e-10	9.10584	83	708	27	10622	VAV3,IGKV2-28,IGKV2-30,IGKV1-33,IGKV1-39,IGKV2D-40,IGKV1D-39,IGKV2D-30,IGKV2D-28,IGKV3D-20,IGKV1D-16,IGKV1D-12,IGHV1-46,IGHV3-48,IGHV3-53,IGHV4-59,IGHV1-69,IGHV2-70,IGLV6-57,IGLV1-51,IGLV1-47,IGLV1-44,IGLV7-43,IGLV1-40,IGLV3-27,IGLV3-25,IGLV2-23
REAC	Role of phospholipids in phagocytosis	REAC:R-HSA-2029485	2.88582e-09	8.53973	81	708	26	10622	IGKV2-28,IGKV2-30,IGKV1-33,IGKV1-39,IGKV2D-40,IGKV1D-39,IGKV2D-30,IGKV2D-28,IGKV3D-20,IGKV1D-16,IGKV1D-12,IGHV1-46,IGHV3-48,IGHV3-53,IGHV4-59,IGHV1-69,IGHV2-70,IGLV6-57,IGLV1-51,IGLV1-47,IGLV1-44,IGLV7-43,IGLV1-40,IGLV3-27,IGLV3-25,IGLV2-23
REAC	FCGR3A-mediated phagocytosis	REAC:R-HSA-9664422	1.54059e-08	7.81231	113	708	30	10622	VAV3,IGKV2-28,IGKV2-30,IGKV1-33,IGKV1-39,IGKV2D-40,IGKV1D-39,IGKV2D-30,IGKV2D-28,IGKV3D-20,IGKV1D-16,IGKV1D-12,ACTR3,IGHV1-46,IGHV3-48,IGHV3-53,IGHV4-59,IGHV1-69,IGHV2-70,ACTG1,MAPK1,IGLV6-57,IGLV1-51,IGLV1-47,IGLV1-44,IGLV7-43,IGLV1-40,IGLV3-27,IGLV3-25,IGLV2-23
REAC	Leishmania phagocytosis	REAC:R-HSA-9664417	1.54059e-08	7.81231	113	708	30	10622	VAV3,IGKV2-28,IGKV2-30,IGKV1-33,IGKV1-39,IGKV2D-40,IGKV1D-39,IGKV2D-30,IGKV2D-28,IGKV3D-20,IGKV1D-16,IGKV1D-12,ACTR3,IGHV1-46,IGHV3-48,IGHV3-53,IGHV4-59,IGHV1-69,IGHV2-70,ACTG1,MAPK1,IGLV6-57,IGLV1-51,IGLV1-47,IGLV1-44,IGLV7-43,IGLV1-40,IGLV3-27,IGLV3-25,IGLV2-23
REAC	Parasite infection	REAC:R-HSA-9664407	1.54059e-08	7.81231	113	708	30	10622	VAV3,IGKV2-28,IGKV2-30,IGKV1-33,IGKV1-39,IGKV2D-40,IGKV1D-39,IGKV2D-30,IGKV2D-28,IGKV3D-20,IGKV1D-16,IGKV1D-12,ACTR3,IGHV1-46,IGHV3-48,IGHV3-53,IGHV4-59,IGHV1-69,IGHV2-70,ACTG1,MAPK1,IGLV6-57,IGLV1-51,IGLV1-47,IGLV1-44,IGLV7-43,IGLV1-40,IGLV3-27,IGLV3-25,IGLV2-23
REAC	FCGR3A-mediated IL10 synthesis	REAC:R-HSA-9664323	1.58319e-08	7.80047	93	708	27	10622	IGKV2-28,IGKV2-30,IGKV1-33,IGKV1-39,IGKV2D-40,IGKV1D-39,IGKV2D-30,IGKV2D-28,IGKV3D-20,IGKV1D-16,IGKV1D-12,PRKAR1B,IGHV1-46,IGHV3-48,IGHV3-53,IGHV4-59,IGHV1-69,IGHV2-70,IGLV6-57,IGLV1-51,IGLV1-47,IGLV1-44,IGLV7-43,IGLV1-40,IGLV3-27,IGLV3-25,IGLV2-23
REAC	Cell surface interactions at the vascular wall	REAC:R-HSA-202733	2.30498e-08	7.63733	190	708	40	10622	IGKV2-28,IGKV2-30,IGKV1-33,IGKV1-39,IGKV2D-40,IGKV1D-39,IGKV2D-30,IGKV2D-28,IGKV3D-20,IGKV1D-16,IGKV1D-12,MERTK,ANGPT1,IGHV1-46,IGHV3-48,IGHV3-53,IGHV4-59,IGHV1-69,IGHV2-70,ITGB3,SLC16A3,PSG11,PSG2,PSG5,PSG4,PSG9,CD177,PPIL2,IGLV6-57,VPREB1,IGLV1-51,IGLV1-47,IGLV1-44,IGLV7-43,IGLV1-40,IGLV3-27,IGLV3-25,IGLV2-23,VPREB3,MIF
REAC	Regulation of actin dynamics for phagocytic cup formation	REAC:R-HSA-2029482	3.14901e-08	7.50183	116	708	30	10622	VAV3,IGKV2-28,IGKV2-30,IGKV1-33,IGKV1-39,IGKV2D-40,IGKV1D-39,IGKV2D-30,IGKV2D-28,IGKV3D-20,IGKV1D-16,IGKV1D-12,ACTR3,IGHV1-46,IGHV3-48,IGHV3-53,IGHV4-59,IGHV1-69,IGHV2-70,ACTG1,MAPK1,IGLV6-57,IGLV1-51,IGLV1-47,IGLV1-44,IGLV7-43,IGLV1-40,IGLV3-27,IGLV3-25,IGLV2-23
REAC	Binding and Uptake of Ligands by Scavenger Receptors	REAC:R-HSA-2173782	2.57068e-07	6.58995	97	708	26	10622	IGKV2-28,IGKV2-30,IGKV1-33,IGKV1-39,IGKV2D-40,IGKV1D-39,IGKV2D-30,IGKV2D-28,IGKV3D-20,IGKV1D-16,IGKV1D-12,IGHV1-46,IGHV3-48,IGHV3-53,IGHV4-59,IGHV1-69,IGHV2-70,IGLV6-57,IGLV1-51,IGLV1-47,IGLV1-44,IGLV7-43,IGLV1-40,IGLV3-27,IGLV3-25,IGLV2-23
REAC	FCERI mediated NF-kB activation	REAC:R-HSA-2871837	4.65961e-07	6.33165	136	708	31	10622	BCL10,IGKV2-28,IGKV2-30,IGKV1-33,IGKV1-39,IGKV2D-40,IGKV1D-39,IGKV2D-30,IGKV2D-28,IGKV3D-20,IGKV1D-16,IGKV1D-12,NFKB1,PSMB8,PSMB9,PSMB1,IGHV1-46,IGHV3-48,IGHV3-53,IGHV4-59,IGHV1-69,IGHV2-70,IGLV6-57,IGLV1-51,IGLV1-47,IGLV1-44,IGLV7-43,IGLV1-40,IGLV3-27,IGLV3-25,IGLV2-23
REAC	Signaling by the B Cell Receptor (BCR)	REAC:R-HSA-983705	3.33799e-06	5.47651	163	708	33	10622	BCL10,IGKV2-28,IGKV2-30,IGKV1-33,IGKV1-39,IGKV2D-40,IGKV1D-39,IGKV2D-30,IGKV2D-28,IGKV3D-20,IGKV1D-16,IGKV1D-12,NFKB1,PSMB8,PSMB9,PSMB1,ORAI2,BLK,IGHV1-46,IGHV3-48,IGHV3-53,IGHV4-59,IGHV1-69,IGHV2-70,IGLV6-57,IGLV1-51,IGLV1-47,IGLV1-44,IGLV7-43,IGLV1-40,IGLV3-27,IGLV3-25,IGLV2-23
REAC	Fcgamma receptor (FCGR) dependent phagocytosis	REAC:R-HSA-2029480	4.10379e-06	5.38681	140	708	30	10622	VAV3,IGKV2-28,IGKV2-30,IGKV1-33,IGKV1-39,IGKV2D-40,IGKV1D-39,IGKV2D-30,IGKV2D-28,IGKV3D-20,IGKV1D-16,IGKV1D-12,ACTR3,IGHV1-46,IGHV3-48,IGHV3-53,IGHV4-59,IGHV1-69,IGHV2-70,ACTG1,MAPK1,IGLV6-57,IGLV1-51,IGLV1-47,IGLV1-44,IGLV7-43,IGLV1-40,IGLV3-27,IGLV3-25,IGLV2-23
REAC	Beta defensins	REAC:R-HSA-1461957	8.31708e-06	5.08003	40	708	15	10622	DEFB131A,CCR6,DEFB136,DEFB135,DEFB134,DEFB130B,DEFB130A,DEFB108B,DEFB115,DEFB116,DEFB118,DEFB119,DEFB121,DEFB123,DEFB124
REAC	Immunoregulatory interactions between a Lymphoid and a non-Lymphoid cell	REAC:R-HSA-198933	1.43472e-05	4.84323	181	708	34	10622	CD8A,CD8B,IGKV2-28,IGKV2-30,IGKV1-33,IGKV1-39,IGKV2D-40,IGKV1D-39,IGKV2D-30,IGKV2D-28,IGKV3D-20,IGKV1D-16,IGKV1D-12,NCR3,PILRB,PILRA,SFTPD,IGHV1-46,IGHV3-48,IGHV3-53,IGHV4-59,IGHV1-69,IGHV2-70,HCST,TYROBP,IGLV6-57,IGLV1-51,IGLV1-47,IGLV1-44,IGLV7-43,IGLV1-40,IGLV3-27,IGLV3-25,IGLV2-23
REAC	Fc epsilon receptor (FCERI) signaling	REAC:R-HSA-2454202	1.65493e-05	4.78122	182	708	34	10622	BCL10,VAV3,IGKV2-28,IGKV2-30,IGKV1-33,IGKV1-39,IGKV2D-40,IGKV1D-39,IGKV2D-30,IGKV2D-28,IGKV3D-20,IGKV1D-16,IGKV1D-12,NFKB1,PSMB8,PSMB9,PSMB1,GAB2,IGHV1-46,IGHV3-48,IGHV3-53,IGHV4-59,IGHV1-69,IGHV2-70,MAPK1,IGLV6-57,IGLV1-51,IGLV1-47,IGLV1-44,IGLV7-43,IGLV1-40,IGLV3-27,IGLV3-25,IGLV2-23
REAC	Innate Immune System	REAC:R-HSA-168249	1.92904e-05	4.71466	1090	708	118	10622	PADI2,BCL10,VAV3,IGKV2-28,IGKV2-30,IGKV1-33,IGKV1-39,IGKV2D-40,IGKV1D-39,IGKV2D-30,IGKV2D-28,IGKV3D-20,IGKV1D-16,IGKV1D-12,ACTR1B,IL1B,ACTR3,NKIRAS1,DEFB131A,NFKB1,MANBA,UBE2D3,RAB24,DOK3,DDX41,HSPA1A,HSPA1B,NEU1,C2,CFB,C4A,C4B,AGER,PSMB8,PSMB9,RPS6KA2,RNASET2,CCR6,PSMB1,DBNL,NCF1,BRI3,CTSB,DEFB136,DEFB135,DEFB134,DEFB130B,DEFB130A,ATP6V0D2,CTSL,CTSV,SFTPA2,SFTPA1,SFTPD,TKFC,GSTP1,UNC93B1,ALDH3B1…
REAC	Immune System	REAC:R-HSA-168256	8.54628e-05	4.06822	2038	708	190	10622	PADI2,BCL10,VAV3,CD8A,CD8B,IGKV2-28,IGKV2-30,IGKV1-33,IGKV1-39,IGKV2D-40,IGKV1D-39,IGKV2D-30,IGKV2D-28,IGKV3D-20,IGKV1D-16,IGKV1D-12,ACTR1B,ZAP70,BCL2L11,ANAPC1,IL1A,IL1B,IL37,IL36G,IL36A,IL36B,IL36RN,IL1F10,IL1RN,ACTR3,TUBA3E,PTPN18,TUBA3D,NKIRAS1,KCTD6,DEFB131A,HERC6,NFKB1,MANBA,UBE2D3,CENPE,RAB24,DOK3,DDX41,LTA,TNF,LTB,NCR3,HSPA1A,HSPA1B,NEU1,C2,CFB,C4A,C4B,AGER,BTNL2,HLA-DRA,HLA-DRB5,HLA-DRB1…
REAC	Defensins	REAC:R-HSA-1461973	0.000248286	3.60505	50	708	15	10622	DEFB131A,CCR6,DEFB136,DEFB135,DEFB134,DEFB130B,DEFB130A,DEFB108B,DEFB115,DEFB116,DEFB118,DEFB119,DEFB121,DEFB123,DEFB124
REAC	Glucuronidation	REAC:R-HSA-156588	0.001071	2.97021	25	708	10	10622	UGT2B17,UGT2B15,UGT2B10,UGT2A3,UGT2B7,UGT2B11,UGT2B28,UGT2B4,UGT2A2,UGT2A1
REAC	Leishmania infection	REAC:R-HSA-9658195	0.00220661	2.65627	303	708	42	10622	VAV3,IGKV2-28,IGKV2-30,IGKV1-33,IGKV1-39,IGKV2D-40,IGKV1D-39,IGKV2D-30,IGKV2D-28,IGKV3D-20,IGKV1D-16,IGKV1D-12,IL1A,IL1B,ACTR3,GPR39,NFKB1,PRKAR1B,IL6,NPSR1,GNB2,C3AR1,SUGT1,IGHV1-46,IGHV3-48,IGHV3-53,IGHV4-59,IGHV1-69,IGHV2-70,MC1R,ACTG1,MAPK1,IGLV6-57,IGLV1-51,IGLV1-47,IGLV1-44,IGLV7-43,IGLV1-40,IGLV3-27,IGLV3-25,IGLV2-23,GGT5
REAC	Interleukin-36 pathway	REAC:R-HSA-9014826	0.00371734	2.42977	6	708	5	10622	IL36G,IL36A,IL36B,IL36RN,IL1F10
REAC	Anti-inflammatory response favouring Leishmania parasite infection	REAC:R-HSA-9662851	0.0049339	2.30681	221	708	33	10622	IGKV2-28,IGKV2-30,IGKV1-33,IGKV1-39,IGKV2D-40,IGKV1D-39,IGKV2D-30,IGKV2D-28,IGKV3D-20,IGKV1D-16,IGKV1D-12,GPR39,PRKAR1B,IL6,NPSR1,GNB2,IGHV1-46,IGHV3-48,IGHV3-53,IGHV4-59,IGHV1-69,IGHV2-70,MC1R,IGLV6-57,IGLV1-51,IGLV1-47,IGLV1-44,IGLV7-43,IGLV1-40,IGLV3-27,IGLV3-25,IGLV2-23,GGT5
REAC	Leishmania parasite growth and survival	REAC:R-HSA-9664433	0.0049339	2.30681	221	708	33	10622	IGKV2-28,IGKV2-30,IGKV1-33,IGKV1-39,IGKV2D-40,IGKV1D-39,IGKV2D-30,IGKV2D-28,IGKV3D-20,IGKV1D-16,IGKV1D-12,GPR39,PRKAR1B,IL6,NPSR1,GNB2,IGHV1-46,IGHV3-48,IGHV3-53,IGHV4-59,IGHV1-69,IGHV2-70,MC1R,IGLV6-57,IGLV1-51,IGLV1-47,IGLV1-44,IGLV7-43,IGLV1-40,IGLV3-27,IGLV3-25,IGLV2-23,GGT5
REAC	Antimicrobial peptides	REAC:R-HSA-6803157	0.00654818	2.18388	95	708	19	10622	DEFB131A,CCR6,DEFB136,DEFB135,DEFB134,DEFB130B,DEFB130A,DEFB108B,RNASE6,RNASE3,RNASE7,RNASE8,DEFB115,DEFB116,DEFB118,DEFB119,DEFB121,DEFB123,DEFB124
REAC	Phase II - Conjugation of compounds	REAC:R-HSA-156580	0.011166	1.9521	107	708	20	10622	UGT2B17,UGT2B15,UGT2B10,UGT2A3,UGT2B7,UGT2B11,UGT2B28,UGT2B4,UGT2A2,UGT2A1,SULT1B1,SULT1E1,MAT1A,GSTP1,NNMT,ESD,CYP1A2,SULT2A1,GSTT2B,GGT5
REAC	Adaptive Immune System	REAC:R-HSA-1280218	0.0219515	1.65854	799	708	82	10622	BCL10,CD8A,CD8B,IGKV2-28,IGKV2-30,IGKV1-33,IGKV1-39,IGKV2D-40,IGKV1D-39,IGKV2D-30,IGKV2D-28,IGKV3D-20,IGKV1D-16,IGKV1D-12,ACTR1B,ZAP70,ANAPC1,TUBA3E,TUBA3D,KCTD6,HERC6,NFKB1,UBE2D3,CENPE,NCR3,BTNL2,HLA-DRA,HLA-DRB5,HLA-DRB1,HLA-DQB2,HLA-DOB,TAP2,PSMB8,PSMB9,TAP1,HLA-DMB,HLA-DMA,PSMB1,UBE2D4,TRIM50,NCF1,PILRB,PILRA,ORAI2,FBXL13,BLK,CTSB,CTSL,CTSV,SFTPD,CTSC,ZBTB16,IGHV1-46,IGHV3-48,IGHV3-53,IGHV4-…
WP	Glucuronidation	WP:WP698	0.000403942	3.39368	26	487	10	7562	UGT2B17,UGT2B15,UGT2B10,UGT2A3,UGT2B7,UGT2B11,UGT2B28,UGT2B4,UGT2A2,UGT2A1
WP	LTF danger signal response pathway	WP:WP4478	0.0283407	1.54759	20	487	7	7562	IL1A,IL1B,NFKB1,TNF,AGER,IL6,MAPK1
WP	Nonalcoholic fatty liver disease	WP:WP4396	0.0343375	1.46423	159	487	23	7562	SDHB,COX5B,BCL2L11,IL1A,IL1B,NFKB1,TNF,IL6,MLXIPL,NDUFV1,NDUFS8,MIR7113,MIR4691,NDUFC2-KCTD14,NDUFC2,COX5A,UQCRC2,VMP1,MIR21,COX7A1,COX4I2,NDUFV3,BID
WP	Pathogenesis of SARS-CoV-2 Mediated by nsp9-nsp10 Complex	WP:WP4884	0.0401748	1.39605	21	487	7	7562	CD8A,CD8B,ZAP70,HLA-DRA,HLA-DRB5,HLA-DRB1,IL6
TF	Factor: RARA; motif: GAGGTCAAAAGGTCAAKK	TF:M08018	1.08944e-05	4.9628	4780	1273	394	19917	EPHA2,SZRD1,NECAP2,CROCC,MFAP2,SDHB,PADI3,CYP4Z1,STIL,HENMT1,PRPF38B,AKNAD1,NBPF9,CAPN8,RNF103,CD8A,CD8B,SMYD1,FABP1,THNSL2,COX5B,C2ORF92,ECRG4,RGPD3,CD8B2,ACOXL,POLR1B,CHCHD5,IL36B,IL1RN,CCDC74B,TUBA3E,IMP4,PTPN18,CFC1B,CFC1,TUBA3D,CCDC74A,ZNF717,TMCC1,ALG1L2,FAM90A26,YTHDC1,UGT2B17,UGT2B15,UGT2B10,UGT2B7,UGT2B11,UGT2B28,UGT2B4,UGT2A2,MEPE,HERC6,CISD2,TAF11L2,TAF11L3,TAF11L4,TAF11L5,TAF11L6,TAF1…
TF	Factor: Tbx5; motif: TNAGGTGTKV; match class: 1	TF:M01020_1	0.000959144	3.01812	4194	1273	341	19917	CPLANE2,FBXO42,SPATA21,NBPF1,PADI2,CYP4Z1,PDZK1IP1,C1ORF52,DDAH1,ZNHIT6,SLC25A24,AKNAD1,GJA5,NBPF11,RNF103,CD8B,FABP1,C2ORF92,ZAP70,NCK2,CD8B2,NPHP1,ACOXL,FBLN7,ZC3H6,TTL,IL1A,IL1B,IL37,IL36A,PSD4,RAB6C,POTEF,POTEI,POTEJ,GPR148,SMIM39,POTEE,RAB6D,GPR39,THRB,FRG2C,TMCC1,ALG1L2,FAM90A26,USP17L10,USP17L11,USP17L12,USP17L13,USP17L15,USP17L17,USP17L18,USP17L19,USP17L20,USP17L21,USP17L22,USP17L23,USP17…
TF	Factor: Pax-5; motif: GTYAYGCTTSRCTGVNYN; match class: 1	TF:M04754_1	0.00105982	2.97477	891	1273	96	19917	CPLANE2,SZRD1,CD8B,THNSL2,CD8B2,MTLN,TMEM87B,ZC3H6,POTEF,IMP4,PLEKHB2,KCTD6,SULT1B1,NSD1,RGS14,B4GALT7,PSMB8,PSMB9,TAP1,RPS6KA2,PDCD2,PDE1C,GCK,CASTOR2,RCC1L,LAMTOR4,MOSPD3,FDFT1,DEFB135,DEFB130B,DEFB130A,UBQLN1,DAPK1,TIMM23,PARG,CD6,NUDT8,KCTD14,NDUFC2-KCTD14,NDUFC2,SRGAP1,MMP17,LCP1,MAN2C1,PTPN9,CSPG4,NPIPA7,NPIPA8,SMG1,OTOA,EEF2K,POLR3E,HS3ST2,VPS9D1,FANCA,DOC2B,SLC5A10,EPN2,TBC1D3B,TBC1D3I,TB…
TF	Factor: NR1B1; motif: GGRNGRNSNRRAGKTCAAGG	TF:M10044	0.00304476	2.51645	3670	1273	301	19917	FAM131C,CPLANE2,SZRD1,CROCC,MFAP2,SDHB,PADI1,PADI3,CYP4A22,HENMT1,AKNAD1,CAPN2,RNF103,SMYD1,FABP1,THNSL2,ACTR1B,C2ORF92,RGPD3,MTLN,IL1RN,PSD4,PAX8,FOXD4L1,CCDC74B,CCDC115,IMP4,PTPN18,POTEJ,FAM168B,PLEKHB2,POTEE,CCDC74A,ACOX2,FAM107A,CFAP20DC,ZNF717,LSAMP,TMCC1,TRH,ALG1L2,FAM90A26,EPHA5,UGT2B4,SULT1B1,MEPE,CISD2,LINC02218,H3Y1,MCCC2,FAM174A,F12,B4GALT7,FAM153A,PROP1,RMND5B,NHP2,HNRNPAB,LTB,NCR3,C6…
TF	Factor: NR1B2; motif: RAGGTCATGACCTN	TF:M11803	0.00405101	2.39244	3243	1273	270	19917	CLCNKB,NBPF1,CROCC,MFAP2,PADI3,CYP4Z1,PDZK1IP1,SYDE2,PRPF38B,PDE4DIP,RMND5A,CD8A,KRCC1,COX5B,ACTR1B,LIMS3,BUB1,TTL,NT5DC4,IL36B,CBWD2,FOXD4L1,RABL2A,CCDC74B,CFC1B,CFC1,POTEE,CCDC74A,ANKRD30BL,GPR39,PXK,PDHB,KCTD6,CFAP20DC,FAM90A26,USP17L11,USP17L12,USP17L13,USP17L15,USP17L17,USP17L18,USP17L19,USP17L20,USP17L21,USP17L22,USP17L23,USP17L5,PPM1K,CENPE,TAF11L12,FAM174A,F12,PRR7,PDLIM7,DOK3,DDX41,FAM19…
TF	Factor: ER-alpha; motif: TGACCYN; match class: 1	TF:M03547_1	0.00421641	2.37506	749	1273	82	19917	ARHGEF19,CYP4B1,FNDC7,FBLN7,RABL2A,TUBA3E,CFC1B,CFC1,ZNF717,CISD2,TAF11L14,FAM153A,NHP2,PHYKPL,CAMK2B,EPO,LRWD1,RASA4B,RASA4,FAM185A,TRPM3,NAA35,NUTM2F,ZNF782,NUTM2G,MSMB,ANTXRL,WASHC2A,ASAH2,SFTPA1,NUTM2B,NUTM2E,NUTM2A,NUTM2D,PPP1R32,NDUFV1,ACY3,TCIRG1,FOLR3,ZNF140,RNASE2,RNASE13,ARHGEF40,COX5A,GOLGA6L9,ALPK3,VWA3A,SLC6A2,ST3GAL2,TRIM16L,SLC5A10,B9D1,HEATR9,LYZL6,TBC1D3B,TBC1D3I,TBC1D3G,TBC1D3H,…
TF	Factor: NR1B2; motif: RAGGTCRTGACCTY	TF:M11800	0.00582534	2.23468	3768	1273	306	19917	CLCNKB,SZRD1,CROCC,MFAP2,SDHB,PADI3,CYP4Z1,PDZK1IP1,SYDE2,PRPF38B,PDE4DIP,RMND5A,CD8A,KRCC1,SMYD1,COX5B,C2ORF92,RGPD3,BUB1,NT5DC4,IL36B,FOXD4L1,RABL2A,CCDC74B,CFC1B,CFC1,POTEE,TUBA3D,CCDC74A,ANKRD30BL,GPR39,NKIRAS1,PDHB,KCTD6,ACOX2,CFAP20DC,ALG1L2,FAM90A26,USP17L11,USP17L12,USP17L13,USP17L15,USP17L17,USP17L18,USP17L19,USP17L20,USP17L21,USP17L22,USP17L23,USP17L5,NUDT9,MEPE,PPM1K,CENPE,TAF11L11,TAF…
TF	Factor: COUP-TF1; motif: NRGGTCAAAGGTCRN; match class: 1	TF:M11738_1	0.010234	1.98996	277	1273	39	19917	MFAP2,MTLN,FAM3D,ZNF717,F12,LY6G5B,NELFE,SKIV2L,BHLHA15,SPDYE3,PILRA,RAB38,GPC6,RNASE8,GOLGA6L7,LMAN1L,EFL1,SAXO2,ARL6IP1,HYDIN,TRIM16L,GPR179,TBKBP1,PDE6G,PCYT2,LOXHD1,SDHAF1,ZNF529,PSG2,PHLDB3,IRGQ,ZNF576,SRRM5,TMEM143,DEFB124,ZNF512B,ATP5PO,MMP11,SLC2A11
TF	Factor: RARA; motif: GAGGTCAAAAGGTCAAKK; match class: 1	TF:M08018_1	0.0103283	1.98597	938	1273	96	19917	SZRD1,CAPN8,RNF103,C2ORF92,IL1RN,CCDC74B,TUBA3D,CCDC74A,ZNF717,TMCC1,UGT2B4,MEPE,TAF11L3,TAF11L4,TAF11L5,TAF11L6,TAF11L9,TAF11L13,F12,FAM153A,MPIG6B,LY6G6C,VARS1,LSM2,ZBTB12,EGFL8,URGCP,POLM,POM121,BCL7B,SPDYE5,ZSCAN21,TRAPPC14,SPDYE3,ZAN,ORAI2,POLR2J,RASA4B,RASA4,POLR2J2,GATA4,ZNF705D,KIF27,ZNF169,ANTXRL,ZNF705E,RNF121,FOLR3,FOLR2,KCTD14,TRIM64,NNMT,ZNF705A,FAM90A1,RUBCNL,ANG,RNASE4,EDDM3A,EDDM3…
TF	Factor: HNRPUL1; motif: NCNCAGN; match class: 1	TF:M09746_1	0.0110555	1.95642	7682	1273	568	19917	CLCNKB,FAM131C,SPATA21,CROCC,MFAP2,ATP13A2,PADI2,PADI1,PADI3,PDZK1IP1,STIL,BCL10,DDAH1,ZNHIT6,COL24A1,FAM102B,CAPN8,CAPN2,CHMP3,RNF103,CD8A,CD8B,RGPD1,KRCC1,ANKRD36,ZAP70,TMEM131,NCK2,ECRG4,CD8B2,MTLN,ANAPC1,TMEM87B,FBLN7,TTL,CHCHD5,CKAP2L,IL36A,IL1F10,IL1RN,PSD4,PAX8,CBWD2,FOXD4L1,ACTR3,CCDC74B,SMPD4,MZT2B,TUBA3E,CCDC115,IMP4,PTPN18,SMIM39,FAM168B,POTEE,MZT2A,TUBA3D,ANKRD30BL,RPL15,CFAP20DC,TMCC…
TF	Factor: RARB; motif: AAAGGTCAARAGGTCA	TF:M04573	0.0119662	1.92204	1130	1273	111	19917	SZRD1,CROCC,MFAP2,SDHB,CAPN8,SMYD1,RGPD3,CHCHD5,IL1RN,TUBA3D,FAM90A26,UGT2B10,UGT2B7,UGT2B11,UGT2B28,UGT2B4,UGT2A2,MEPE,H3Y1,FAM153A,NHP2,PHYKPL,LST1,NCR3,LY6G5B,MPIG6B,LY6G6C,VARS1,FKBPL,RNF5,STEAP1B,URGCP,POLM,MYL7,NSUN5,GTF2I,NCF1,RCC1L,SPDYE13,SPDYE5,GTPBP10,TRAPPC14,EPO,ORAI2,RASA4B,RASA4,GATA4,ATP6V0D2,ZNF782,ASAH2,LRRTM3,PTGDR2,TMEM138,TMEM216,NADSYN1,FOLR3,TRIM77,TRIM64,FAM90A1,RUBCNL,OR4…
TF	Factor: ER-alpha; motif: TGACCYN	TF:M03547	0.0186621	1.72904	4761	1273	371	19917	FAM131C,EPHA2,ARHGEF19,MFAP2,ATP13A2,SDHB,PADI1,PADI3,EFCAB14,CYP4B1,VAV3,SLC25A24,FNDC7,NBPF11,NBPF14,PDE4DIP,LRRTM4,CHMP3,RNF103-CHMP3,RMND5A,FABP1,THNSL2,ANKRD36B,UXS1,NPHP1,MTLN,FBLN7,SLC20A1,NT5DC4,IL1B,IL36B,IL1F10,RABL2A,POTEF,SMPD4,MZT2B,TUBA3E,CCDC115,IMP4,CFC1B,CFC1,FAM168B,PLEKHB2,MZT2A,TUBA3D,PXK,KCTD6,ZNF717,TRH,USP17L10,USP17L11,USP17L12,USP17L13,USP17L15,USP17L17,USP17L18,USP17L19,…
TF	Factor: NR1B2; motif: RAGGTCAAAAGGTCAN	TF:M11802	0.0199868	1.69926	743	1273	79	19917	SZRD1,CROCC,MFAP2,SDHB,SMYD1,RGPD3,ACOXL,IL1RN,TUBA3D,FAM90A26,UGT2A2,MEPE,H3Y1,FAM153A,NHP2,PHYKPL,NCR3,VARS1,ZBTB12,FKBPL,FOXL3,STEAP1B,URGCP,MYL7,NSUN5,GTF2I,NCF1,RCC1L,SPDYE13,SPDYE5,SPDYE3,EPO,ORAI2,RASA4B,RASA4,ATP6V0D2,PTGDR2,NADSYN1,ZNF705E,FOLR3,TRIM64,ZNF705A,FAM90A1,RUBCNL,EDDM3B,RNASE8,OR10G3,HERC2,GOLGA6C,GOLGA6D,ABCC1,NQO1,NPEPPS,NPLOC4,TSPAN10,ANAPC11,ASPSCR1,TTR,ST8SIA5,TXNL4A,HNR…
TF	Factor: Tbx5; motif: TNAGGTGTKV	TF:M01020	0.0209402	1.67902	11232	1273	793	19917	CLCNKB,FAM131C,EPHA2,CPLANE2,FBXO42,SZRD1,SPATA21,NBPF1,CROCC,MFAP2,ATP13A2,SDHB,PADI2,PADI1,CYP4A11,CYP4Z1,CYP4A22,PDZK1IP1,TAL1,C1ORF52,BCL10,DDAH1,ZNHIT6,RNPC3,AMY2B,VAV3,SLC25A24,NBPF4,NBPF6,AKNAD1,GJA5,NBPF11,PPIAL4G,NBPF9,CAPN2,TP53BP2,LRRTM4,RNF103-CHMP3,RNF103,CD8B,RGPD1,FABP1,THNSL2,ANKRD36,ANKRD36B,C2ORF92,ZAP70,TMEM131,NCK2,ECRG4,UXS1,RGPD3,CD8B2,ST6GAL2,MALL,NPHP1,MTLN,ACOXL,MERTK,TME…
TF	Factor: Erm:E2A; motif: CASGTGNNNCGGAAGNN; match class: 1	TF:M08571_1	0.0209422	1.67898	4460	1273	350	19917	CLCNKB,FAM131C,CPLANE2,MFAP2,PADI2,EFCAB14,CYP4A11,CYP4A22,PDZK1IP1,DDAH1,GJA5,PDE4DIP,TP53BP2,CHMP3,RNF103,CD8A,CD8B,ANKRD36,ANKRD36B,ZAP70,ECRG4,CD8B2,ST6GAL2,LIMS3,MALL,BCL2L11,ANAPC1,TMEM87B,ZC3H8,ZC3H6,POLR1B,SLC20A1,NT5DC4,IL36RN,PSD4,PAX8,CBWD2,FOXD4L1,PTPN18,GPR148,SMIM39,ANKRD30BL,GPR39,LYPD1,LSAMP,FAM90A26,USP17L10,USP17L11,USP17L12,USP17L13,USP17L15,USP17L17,USP17L18,USP17L19,USP17L20,…
TF	Factor: CREB3; motif: NTGCCACGTCAYCN	TF:M04207	0.023449	1.62988	48	1273	13	19917	USP17L11,USP17L12,USP17L13,USP17L15,USP17L17,USP17L18,USP17L19,USP17L20,USP17L21,USP17L22,USP17L23,USP17L5,C20ORF204
TF	Factor: GATAD2A; motif: CCTKTG; match class: 1	TF:M09726_1	0.0273642	1.56282	9168	1273	661	19917	CLCNKB,FAM131C,ARHGEF19,CPLANE2,SPATA21,CROCC,MFAP2,ATP13A2,PADI2,PADI1,PADI3,CYP4B1,CYP4A11,CYP4X1,CYP4A22,PDZK1IP1,TAL1,DDAH1,VAV3,NBPF4,NBPF6,STXBP3,GJA5,GJA8,NBPF11,NBPF14,PDE4DIP,NBPF9,CAPN8,CAPN2,LRRTM4,CD8A,RGPD1,FABP1,THNSL2,ANKRD36,ANKRD36B,COX5B,ACTR1B,C2ORF92,ZAP70,NCK2,ECRG4,UXS1,ST6GAL2,LIMS3,MALL,BUB1,ACOXL,SLC20A1,NT5DC4,CKAP2L,IL37,IL36G,PSD4,CBWD2,FOXD4L1,RABL2A,ACTR3,POTEF,SMPD4…
TF	Factor: Pitx2; motif: WNTAAWCCCA	TF:M07056	0.0333522	1.47688	4731	1273	367	19917	SZRD1,SPATA21,NECAP2,ATP13A2,SDHB,PADI3,TAL1,STIL,FAM102B,HENMT1,AKNAD1,GJA8,PPIAL4G,NBPF9,CAPN8,CAPN2,RNF103,RGPD1,RGPD2,KRCC1,SMYD1,COX5B,ACTR1B,C2ORF92,NCK2,RGPD3,MTLN,ANAPC1,ZC3H8,IL36B,IL1RN,CCDC74B,TUBA3E,IMP4,PTPN18,POTEI,FAM168B,TUBA3D,CCDC74A,FAM107A,ZNF717,TMCC1,TRH,DEFB131A,YTHDC1,UGT2B4,MEPE,HERC6,CISD2,CENPE,LINC02218,NAIP,BDP1,MCCC2,MXD3,LMAN2,SLC34A1,PFN3,F12,TMED9,B4GALT7,FAM153A,…
TF	Factor: pitx2; motif: NNTAAWCCCA	TF:M02114	0.0333522	1.47688	4731	1273	367	19917	SZRD1,SPATA21,NECAP2,ATP13A2,SDHB,PADI3,TAL1,STIL,FAM102B,HENMT1,AKNAD1,GJA8,PPIAL4G,NBPF9,CAPN8,CAPN2,RNF103,RGPD1,RGPD2,KRCC1,SMYD1,COX5B,ACTR1B,C2ORF92,NCK2,RGPD3,MTLN,ANAPC1,ZC3H8,IL36B,IL1RN,CCDC74B,TUBA3E,IMP4,PTPN18,POTEI,FAM168B,TUBA3D,CCDC74A,FAM107A,ZNF717,TMCC1,TRH,DEFB131A,YTHDC1,UGT2B4,MEPE,HERC6,CISD2,CENPE,LINC02218,NAIP,BDP1,MCCC2,MXD3,LMAN2,SLC34A1,PFN3,F12,TMED9,B4GALT7,FAM153A,…
TF	Factor: TBX2; motif: NNNGTGTSNN	TF:M12026	0.034502	1.46216	7563	1273	556	19917	CLCNKB,FAM131C,EPHA2,CPLANE2,SZRD1,SPATA21,CROCC,MFAP2,ATP13A2,CYP4Z1,CYP4A22,PDZK1IP1,DDAH1,CCN1,ZNHIT6,SLC25A24,AKNAD1,CAPN8,CAPN2,RNF103-CHMP3,RNF103,RMND5A,FABP1,THNSL2,ANKRD36,ANKRD36B,ACTR1B,C2ORF92,ZAP70,RGPD3,ST6GAL2,MALL,NPHP1,MTLN,ACOXL,TMEM87B,SLC20A1,CKAP2L,IL1B,IL37,IL36G,IL36A,IL1RN,PSD4,PAX8,CBWD2,RABL2A,ACTR3,POTEF,CCDC74B,SMPD4,PTPN18,POTEI,POTEJ,GPR148,AMER3,ARHGEF4,FAM168B,PLEK…
TF	Factor: LXR;; motif: NTGACCKNNAGTRACCYNN	TF:M03795	0.0376638	1.42408	6627	1273	494	19917	CLCNKB,ARHGEF19,SZRD1,SPATA21,NECAP2,NBPF1,CROCC,MFAP2,SDHB,CYP4B1,SYDE2,BCL10,COL24A1,PRPF38B,GJA5,GJA8,NBPF11,PPIAL4G,NBPF9,CAPN2,RNF103-CHMP3,CD8A,CD8B,RGPD1,KRCC1,SMYD1,FABP1,C2ORF92,ECRG4,RGPD3,CD8B2,ST6GAL2,NPHP1,TMEM87B,ZC3H8,ZC3H6,POLR1B,IL1B,IL36G,IL36B,IL1F10,IL1RN,CBWD2,FOXD4L1,RABL2A,CCDC74B,TUBA3E,CFC1B,CFC1,GPR148,AMER3,FAM168B,TUBA3D,CCDC74A,NKIRAS1,KCTD6,FAM107A,FAM3D,LSAMP,TMCC1,…
TF	Factor: XBP1; motif: WNNGMCACGTCATC	TF:M04228	0.03992	1.39881	65	1273	15	19917	USP17L11,USP17L12,USP17L13,USP17L15,USP17L17,USP17L18,USP17L19,USP17L20,USP17L21,USP17L22,USP17L23,USP17L5,C20ORF204,NDUFV3,PDXK
TF	Factor: MafG; motif: CMATGACTCAGCAGA; match class: 1	TF:M07048_1	0.0458176	1.33897	1571	1273	142	19917	FAM131C,SPATA21,MFAP2,CYP4A11,CYP4X1,PDZK1IP1,FAM102B,PPIAL4G,ZAP70,BUB1,TMEM87B,IL37,IL36G,IL1F10,IL1RN,PSD4,RABL2A,CFC1B,CFC1,GPR148,SMIM39,LSAMP,ALG1L2,USP17L12,USP17L13,USP17L17,USP17L20,USP17L21,USP17L22,USP17L5,SULT1B1,TAF11L2,TAF11L3,TAF11L4,TAF11L5,TAF11L6,TAF11L9,TAF11L11,TAF11L12,TAF11L13,MCCC2,RGS14,SLC34A1,PRR7,DBN1,TMED9,GMCL2,LTA,LTB,APOM,VWA7,CFB,C4A,C4B,TNXB,EGFL8,PBX2,BTNL2,HLA-D…
TF	Factor: GR; motif: RGNACANMNTGTNCY	TF:M09941	0.0474304	1.32394	5919	1273	446	19917	EPHA2,ARHGEF19,FBXO42,SPATA21,NBPF1,MFAP2,ATP13A2,PADI2,PADI3,CYP4A11,CYP4X1,CYP4Z1,CYP4A22,C1ORF52,BCL10,CCN1,RNPC3,AMY2B,VAV3,NBPF11,PPIAL4G,NBPF14,NBPF9,CAPN8,CHMP3,THNSL2,C2ORF92,ZAP70,ST6GAL2,LIMS3,BUB1,MERTK,POLR1B,CHCHD5,IL1B,IL37,IL36B,IL1F10,IL1RN,POTEF,MZT2B,CCDC115,PTPN18,AMER3,MZT2A,GPR39,RPL15,THRB,FAM107A,FAM3D,FRG2C,ZNF717,LSAMP,TMCC1,ALG1L2,USP17L10,USP17L11,USP17L12,USP17L13,USP1…
HP	Abnormal aortic valve cusp morphology	HP:0031567	0.00765482	2.11606	87	283	18	4511	SLC25A24,GJA5,GJA8,SKIV2L,TNXB,BAZ1B,TBL2,MLXIPL,GTF2IRD1,GTF2I,GATA4,FDFT1,HNRNPK,NADSYN1,MFAP5,MYH11,MMP2,KANSL1
HP	Bicuspid aortic valve	HP:0001647	0.0267971	1.57191	86	283	17	4511	SLC25A24,GJA5,GJA8,SKIV2L,BAZ1B,TBL2,MLXIPL,GTF2IRD1,GTF2I,GATA4,FDFT1,HNRNPK,NADSYN1,MFAP5,MYH11,MMP2,KANSL1

## Sheet: 35min
source	term_name	term_id	adjusted_p_value	negative_log10_of_adjusted_p_value	term_size	query_size	intersection_size	effective_domain_size	intersections
GO:MF	antigen binding	GO:0003823	2.72503e-14	13.5646	163	1066	42	18679	IGKV2-30,IGKV1-33,IGKV1-39,IGKV2D-40,IGKV1D-39,IGKV2D-28,IGKV1D-16,IGKV1D-12,PLG,EP400,IGHV3-43,IGHV1-45,IGHV1-46,IGHV3-48,IGHV3-49,IGHV5-51,IGHV3-53,IGHV1-58,IGHV4-59,IGHV4-61,IGHV3-64,IGHV3-66,IGHV1-69,IGHV2-70D,IGHV1-69-2,IGHV1-69D,IGHV2-70,IGHV3-72,IGHV3-73,IGHV3-74,IGHV7-81,IGLV6-57,IGLV1-51,IGLV1-47,IGLV1-44,IGLV7-43,IGLV1-40,IGLV3-27,IGLV3-25,IGLV2-23,IGLV3-21,IGLV3-19
GO:MF	immunoglobulin receptor binding	GO:0034987	5.35982e-07	6.27085	77	1066	21	18679	IGHV3-43,IGHV1-45,IGHV1-46,IGHV3-48,IGHV3-49,IGHV5-51,IGHV3-53,IGHV1-58,IGHV4-59,IGHV4-61,IGHV3-64,IGHV3-66,IGHV1-69,IGHV2-70D,IGHV1-69-2,IGHV1-69D,IGHV2-70,IGHV3-72,IGHV3-73,IGHV3-74,IGHV7-81
GO:MF	CCR chemokine receptor binding	GO:0048020	0.000854928	3.06807	48	1066	13	18679	CXCL13,DEFB130A,CCL5,CCL16,CCL14,CCL15,CCL23,CCL18,CCL3,CCL4,CCL3L3,CCL4L2,CCL25
GO:MF	chemokine activity	GO:0008009	0.00110327	2.95732	49	1066	13	18679	CXCL13,CCL5,CCL16,CCL14,CCL15-CCL14,CCL15,CCL23,CCL18,CCL3,CCL4,CCL3L3,CCL4L2,CCL25
GO:MF	ribonuclease A activity	GO:0004522	0.00479605	2.31912	4	1066	4	18679	RNASE4,RNASE1,RNASE2,RNASE8
GO:MF	chemokine receptor binding	GO:0042379	0.0216535	1.66447	72	1066	14	18679	CXCL13,DEFB130A,CCL5,CCL16,CCL14,CCL15-CCL14,CCL15,CCL23,CCL18,CCL3,CCL4,CCL3L3,CCL4L2,CCL25
GO:MF	protein-arginine deiminase activity	GO:0004668	0.0228893	1.64037	5	1066	4	18679	PADI2,PADI1,PADI3,PADI4
GO:MF	glucuronosyltransferase activity	GO:0015020	0.0404566	1.39301	34	1066	9	18679	UGT2B17,UGT2B15,UGT2A3,UGT2B7,UGT2B11,UGT2B28,UGT2B4,UGT2A2,UGT2A1
GO:BP	complement activation	GO:0006956	1.21139e-19	18.9167	178	1053	52	18123	IGKV2-28,IGKV2-30,IGKV1-33,IGKV1-39,IGKV2D-40,IGKV1D-39,IGKV2D-30,IGKV2D-28,IGKV3D-20,IGKV1D-16,IGKV1D-12,IL1B,PROS1,C2,CFB,C4A,C4B,C3AR1,A2M,CPB2,IGHV3-43,IGHV1-45,IGHV1-46,IGHV3-48,IGHV3-49,IGHV5-51,IGHV3-53,IGHV1-58,IGHV4-59,IGHV4-61,IGHV3-64,IGHV3-66,IGHV1-69,IGHV2-70D,IGHV1-69-2,IGHV1-69D,IGHV2-70,IGHV3-72,IGHV3-73,IGHV3-74,IGHV7-81,IGLV6-57,IGLV1-51,IGLV1-47,IGLV1-44,IGLV7-43,IGLV1-40,IGLV3…
GO:BP	phagocytosis, recognition	GO:0006910	1.25588e-19	18.9011	133	1053	45	18123	IGKV2-28,IGKV2-30,IGKV1-33,IGKV1-39,IGKV2D-40,IGKV1D-39,IGKV2D-30,IGKV2D-28,IGKV3D-20,IGKV1D-16,IGKV1D-12,C4B,SFTPA1,IGHV3-43,IGHV1-45,IGHV1-46,IGHV3-48,IGHV3-49,IGHV5-51,IGHV3-53,IGHV1-58,IGHV4-59,IGHV4-61,IGHV3-64,IGHV3-66,IGHV1-69,IGHV2-70D,IGHV1-69-2,IGHV1-69D,IGHV2-70,IGHV3-72,IGHV3-73,IGHV3-74,IGHV7-81,IGLV6-57,IGLV1-51,IGLV1-47,IGLV1-44,IGLV7-43,IGLV1-40,IGLV3-27,IGLV3-25,IGLV2-23,IGLV3-21…
GO:BP	complement activation, classical pathway	GO:0006958	1.6812e-19	18.7744	140	1053	46	18123	IGKV2-28,IGKV2-30,IGKV1-33,IGKV1-39,IGKV2D-40,IGKV1D-39,IGKV2D-30,IGKV2D-28,IGKV3D-20,IGKV1D-16,IGKV1D-12,C2,C4A,C4B,IGHV3-43,IGHV1-45,IGHV1-46,IGHV3-48,IGHV3-49,IGHV5-51,IGHV3-53,IGHV1-58,IGHV4-59,IGHV4-61,IGHV3-64,IGHV3-66,IGHV1-69,IGHV2-70D,IGHV1-69-2,IGHV1-69D,IGHV2-70,IGHV3-72,IGHV3-73,IGHV3-74,IGHV7-81,IGLV6-57,IGLV1-51,IGLV1-47,IGLV1-44,IGLV7-43,IGLV1-40,IGLV3-27,IGLV3-25,IGLV2-23,IGLV3-21…
GO:BP	humoral immune response mediated by circulating immunoglobulin	GO:0002455	1.87559e-19	18.7269	153	1053	48	18123	IGKV2-28,IGKV2-30,IGKV1-33,IGKV1-39,IGKV2D-40,IGKV1D-39,IGKV2D-30,IGKV2D-28,IGKV3D-20,IGKV1D-16,IGKV1D-12,LTA,TNF,C2,C4A,C4B,IGHV3-43,IGHV1-45,IGHV1-46,IGHV3-48,IGHV3-49,IGHV5-51,IGHV3-53,IGHV1-58,IGHV4-59,IGHV4-61,IGHV3-64,IGHV3-66,IGHV1-69,IGHV2-70D,IGHV1-69-2,IGHV1-69D,IGHV2-70,IGHV3-72,IGHV3-73,IGHV3-74,IGHV7-81,IGLV6-57,IGLV1-51,IGLV1-47,IGLV1-44,IGLV7-43,IGLV1-40,IGLV3-27,IGLV3-25,IGLV2-23,…
GO:BP	adaptive immune response	GO:0002250	5.98923e-17	16.2226	715	1053	108	18123	CD8A,CD8B,IGKV1-27,IGKV2-28,IGKV2-30,IGKV1-33,IGKV1-37,IGKV1-39,IGKV2-40,IGKV2D-40,IGKV1D-39,IGKV1D-37,IGKV2D-30,IGKV2D-29,IGKV2D-28,IGKV2D-26,IGKV2D-24,IGKV6D-21,IGKV3D-20,IGKV6D-41,IGKV1D-17,IGKV1D-16,IGKV3D-15,IGKV1D-13,IGKV1D-12,IGKV3D-11,IGKV1D-42,IGKV1D-43,IGKV1D-8,IGKV3D-7,ZAP70,CD8B2,IL1B,CXCL13,LTA,TNF,C2,C4A,C4B,AGER,BTNL2,DBNL,CTSL,PPP3CB,SHLD2,CD6,UNC93B1,TCIRG1,IL18BP,CLEC4A,CLEC6A,C…
GO:BP	opsonization	GO:0008228	5.28001e-16	15.2774	69	1053	30	18123	IGKV2-28,IGKV2-30,IGKV1-33,IGKV1-39,IGKV2D-40,IGKV1D-39,IGKV2D-30,IGKV2D-28,IGKV3D-20,IGKV1D-16,IGKV1D-12,C4B,SFTPA1,IGHV1-46,IGHV3-48,IGHV3-53,IGHV4-59,IGHV1-69,IGHV2-70,IGLV6-57,IGLV1-51,IGLV1-47,IGLV1-44,IGLV7-43,IGLV1-40,IGLV3-27,IGLV3-25,IGLV2-23,IGLV3-21,IGLV3-19
GO:BP	regulation of complement activation	GO:0030449	1.15195e-15	14.9386	110	1053	37	18123	IGKV2-28,IGKV2-30,IGKV1-33,IGKV1-39,IGKV2D-40,IGKV1D-39,IGKV2D-30,IGKV2D-28,IGKV3D-20,IGKV1D-16,IGKV1D-12,IL1B,PROS1,C2,CFB,C4A,C4B,C3AR1,A2M,CPB2,IGHV1-46,IGHV3-48,IGHV3-53,IGHV4-59,IGHV1-69,IGHV2-70,IGLV6-57,IGLV1-51,IGLV1-47,IGLV1-44,IGLV7-43,IGLV1-40,IGLV3-27,IGLV3-25,IGLV2-23,IGLV3-21,IGLV3-19
GO:BP	immunoglobulin mediated immune response	GO:0016064	4.8757e-15	14.312	221	1053	52	18123	IGKV2-28,IGKV2-30,IGKV1-33,IGKV1-39,IGKV2D-40,IGKV1D-39,IGKV2D-30,IGKV2D-28,IGKV3D-20,IGKV1D-16,IGKV1D-12,LTA,TNF,C2,C4A,C4B,SHLD2,TCIRG1,IGHV3-43,IGHV1-45,IGHV1-46,IGHV3-48,IGHV3-49,IGHV5-51,IGHV3-53,IGHV1-58,IGHV4-59,IGHV4-61,IGHV3-64,IGHV3-66,IGHV1-69,IGHV2-70D,IGHV1-69-2,IGHV1-69D,IGHV2-70,IGHV3-72,IGHV3-73,IGHV3-74,IGHV7-81,EXOSC6,TBX21,IGLV6-57,IGLV1-51,IGLV1-47,IGLV1-44,IGLV7-43,IGLV1-40,I…
GO:BP	regulation of humoral immune response	GO:0002920	5.44897e-15	14.2637	134	1053	40	18123	IGKV2-28,IGKV2-30,IGKV1-33,IGKV1-39,IGKV2D-40,IGKV1D-39,IGKV2D-30,IGKV2D-28,IGKV3D-20,IGKV1D-16,IGKV1D-12,IL1B,PROS1,CXCL13,LTA,TNF,C2,CFB,C4A,C4B,C3AR1,A2M,CPB2,IGHV1-46,IGHV3-48,IGHV3-53,IGHV4-59,IGHV1-69,IGHV2-70,IGLV6-57,IGLV1-51,IGLV1-47,IGLV1-44,IGLV7-43,IGLV1-40,IGLV3-27,IGLV3-25,IGLV2-23,IGLV3-21,IGLV3-19
GO:BP	B cell mediated immunity	GO:0019724	9.13674e-15	14.0392	224	1053	52	18123	IGKV2-28,IGKV2-30,IGKV1-33,IGKV1-39,IGKV2D-40,IGKV1D-39,IGKV2D-30,IGKV2D-28,IGKV3D-20,IGKV1D-16,IGKV1D-12,LTA,TNF,C2,C4A,C4B,SHLD2,TCIRG1,IGHV3-43,IGHV1-45,IGHV1-46,IGHV3-48,IGHV3-49,IGHV5-51,IGHV3-53,IGHV1-58,IGHV4-59,IGHV4-61,IGHV3-64,IGHV3-66,IGHV1-69,IGHV2-70D,IGHV1-69-2,IGHV1-69D,IGHV2-70,IGHV3-72,IGHV3-73,IGHV3-74,IGHV7-81,EXOSC6,TBX21,IGLV6-57,IGLV1-51,IGLV1-47,IGLV1-44,IGLV7-43,IGLV1-40,I…
GO:BP	cell recognition	GO:0008037	2.5016e-12	11.6018	271	1053	54	18123	IGKV2-28,IGKV2-30,IGKV1-33,IGKV1-39,IGKV2D-40,IGKV1D-39,IGKV2D-30,IGKV2D-28,IGKV3D-20,IGKV1D-16,IGKV1D-12,NCK2,ROBO2,NCR3,HSPA1L,C4B,SFTPA1,ZP1,CD6,CD5,IGHV3-43,IGHV1-45,IGHV1-46,IGHV3-48,IGHV3-49,IGHV5-51,IGHV3-53,IGHV1-58,IGHV4-59,IGHV4-61,IGHV3-64,IGHV3-66,IGHV1-69,IGHV2-70D,IGHV1-69-2,IGHV1-69D,IGHV2-70,IGHV3-72,IGHV3-73,IGHV3-74,IGHV7-81,ZP2,TEX101,IGLV6-57,IGLV1-51,IGLV1-47,IGLV1-44,IGLV7-4…
GO:BP	immune response	GO:0006955	1.2524e-10	9.90226	2544	1053	235	18123	EPHA2,PADI2,PADI4,VAV3,STXBP3,CD8A,CD8B,IGKV3OR2-268,IGKV1-27,IGKV2-28,IGKV2-30,IGKV1-33,IGKV1-37,IGKV1-39,IGKV2-40,IGKV2D-40,IGKV1D-39,IGKV1D-37,IGKV2D-30,IGKV2D-29,IGKV2D-28,IGKV2D-26,IGKV2D-24,IGKV6D-21,IGKV3D-20,IGKV6D-41,IGKV1D-17,IGKV1D-16,IGKV3D-15,IGKV1D-13,IGKV1D-12,IGKV3D-11,IGKV1D-42,IGKV1D-43,IGKV1D-8,IGKV3D-7,ACTR1B,ZAP70,CD8B2,IL1A,IL1B,IGKV1OR2-108,GPR39,PROS1,CD200R1,DEFB131A,CXCL…
GO:BP	humoral immune response	GO:0006959	4.52937e-10	9.34396	383	1053	62	18123	IGKV2-28,IGKV2-30,IGKV1-33,IGKV1-39,IGKV2D-40,IGKV1D-39,IGKV2D-30,IGKV2D-28,IGKV3D-20,IGKV1D-16,IGKV1D-12,IL1B,PROS1,CXCL13,LTA,TNF,C2,CFB,C4A,C4B,SFTPD,C3AR1,A2M,CPB2,ANG,RNASE6,RNASE3,RNASE7,IGHV3-43,IGHV1-45,IGHV1-46,IGHV3-48,IGHV3-49,IGHV5-51,IGHV3-53,IGHV1-58,IGHV4-59,IGHV4-61,IGHV3-64,IGHV3-66,IGHV1-69,IGHV2-70D,IGHV1-69-2,IGHV1-69D,IGHV2-70,IGHV3-72,IGHV3-73,IGHV3-74,IGHV7-81,DEFB118,H2BS1…
GO:BP	adaptive immune response based on somatic recombination of immune receptors built from immunoglobulin superfamily domains	GO:0002460	6.39832e-10	9.19393	366	1053	60	18123	CD8A,IGKV2-28,IGKV2-30,IGKV1-33,IGKV1-39,IGKV2D-40,IGKV1D-39,IGKV2D-30,IGKV2D-28,IGKV3D-20,IGKV1D-16,IGKV1D-12,IL1B,CXCL13,LTA,TNF,C2,C4A,C4B,AGER,PPP3CB,SHLD2,TCIRG1,IL18BP,IGHV3-43,IGHV1-45,IGHV1-46,IGHV3-48,IGHV3-49,IGHV5-51,IGHV3-53,IGHV1-58,IGHV4-59,IGHV4-61,IGHV3-64,IGHV3-66,IGHV1-69,IGHV2-70D,IGHV1-69-2,IGHV1-69D,IGHV2-70,IGHV3-72,IGHV3-73,IGHV3-74,IGHV7-81,EXOSC6,TBX21,MIR21,NFKBID,IGLV6-…
GO:BP	lymphocyte mediated immunity	GO:0002449	1.02978e-09	8.98725	360	1053	59	18123	CD8A,IGKV2-28,IGKV2-30,IGKV1-33,IGKV1-39,IGKV2D-40,IGKV1D-39,IGKV2D-30,IGKV2D-28,IGKV3D-20,IGKV1D-16,IGKV1D-12,IL1B,LTA,TNF,NCR3,C2,C4A,C4B,AGER,PPP3CB,SHLD2,TCIRG1,KLRF2,CLEC2A,IGHV3-43,IGHV1-45,IGHV1-46,IGHV3-48,IGHV3-49,IGHV5-51,IGHV3-53,IGHV1-58,IGHV4-59,IGHV4-61,IGHV3-64,IGHV3-66,IGHV1-69,IGHV2-70D,IGHV1-69-2,IGHV1-69D,IGHV2-70,IGHV3-72,IGHV3-73,IGHV3-74,IGHV7-81,EXOSC6,TBX21,IGLV6-57,IGLV1-…
GO:BP	peptide cross-linking	GO:0018149	1.34141e-09	8.87244	96	1053	28	18123	IGKV2-28,IGKV2-30,IGKV1-33,IGKV1-39,IGKV2D-40,IGKV1D-39,IGKV2D-30,IGKV2D-28,IGKV3D-20,IGKV1D-16,IGKV1D-12,IGHV1-46,IGHV3-48,IGHV3-53,IGHV4-59,IGHV1-69,IGHV2-70,IGLV6-57,IGLV1-51,IGLV1-47,IGLV1-44,IGLV7-43,IGLV1-40,IGLV3-27,IGLV3-25,IGLV2-23,IGLV3-21,IGLV3-19
GO:BP	phagocytosis	GO:0006909	2.65052e-09	8.57667	388	1053	61	18123	VAV3,IGKV2-28,IGKV2-30,IGKV1-33,IGKV1-39,IGKV2D-40,IGKV1D-39,IGKV2D-30,IGKV2D-28,IGKV3D-20,IGKV1D-16,IGKV1D-12,MERTK,IL1B,ATG3,TNF,AIF1,C2,C4A,C4B,SFTPA1,SFTPD,ANXA11,SYT7,PAK1,IGHV3-43,IGHV1-45,IGHV1-46,IGHV3-48,IGHV3-49,IGHV5-51,IGHV3-53,IGHV1-58,IGHV4-59,IGHV4-61,IGHV3-64,IGHV3-66,IGHV1-69,IGHV2-70D,IGHV1-69-2,IGHV1-69D,IGHV2-70,IGHV3-72,IGHV3-73,IGHV3-74,IGHV7-81,CSK,ITGB3,TYROBP,MAPK1,IGLV6-…
GO:BP	Fc-epsilon receptor signaling pathway	GO:0038095	3.04702e-09	8.51612	167	1053	37	18123	VAV3,IGKV2-28,IGKV2-30,IGKV1-33,IGKV1-39,IGKV2D-40,IGKV1D-39,IGKV2D-30,IGKV2D-28,IGKV3D-20,IGKV1D-16,IGKV1D-12,MAPK10,PSMB1,PPP3CB,PAK1,GAB2,IGHV1-46,IGHV3-48,IGHV3-53,IGHV4-59,IGHV1-69,IGHV2-70,PSMD7,MAP2K7,MAPK1,IGLV6-57,IGLV1-51,IGLV1-47,IGLV1-44,IGLV7-43,IGLV1-40,IGLV3-27,IGLV3-25,IGLV2-23,IGLV3-21,IGLV3-19
GO:BP	immune response-regulating cell surface receptor signaling pathway	GO:0002768	4.06131e-08	7.39133	510	1053	70	18123	VAV3,IGKV2-28,IGKV2-30,IGKV1-33,IGKV1-39,IGKV2D-40,IGKV1D-39,IGKV2D-30,IGKV2D-28,IGKV3D-20,IGKV1D-16,IGKV1D-12,ZAP70,CD200R1,MAPK10,NCR3,BAG6,BTNL2,PSMB1,PVRIG,PPP3CB,PAK1,GAB2,C3AR1,CLEC4A,CLEC6A,CLEC4D,CLEC4E,IGHV3-43,IGHV1-45,IGHV1-46,IGHV3-48,IGHV3-49,IGHV5-51,IGHV3-53,IGHV1-58,IGHV4-59,IGHV4-61,IGHV3-64,IGHV3-66,IGHV1-69,IGHV2-70D,IGHV1-69-2,IGHV1-69D,IGHV2-70,IGHV3-72,IGHV3-73,IGHV3-74,IGHV…
GO:BP	Fc receptor mediated stimulatory signaling pathway	GO:0002431	5.19101e-08	7.28475	141	1053	32	18123	VAV3,IGKV2-28,IGKV2-30,IGKV1-33,IGKV1-39,IGKV2D-40,IGKV1D-39,IGKV2D-30,IGKV2D-28,IGKV3D-20,IGKV1D-16,IGKV1D-12,PAK1,IGHV1-46,IGHV3-48,IGHV3-53,IGHV4-59,IGHV1-69,IGHV2-70,CSK,MAPK1,IGLV6-57,IGLV1-51,IGLV1-47,IGLV1-44,IGLV7-43,IGLV1-40,IGLV3-27,IGLV3-25,IGLV2-23,IGLV3-21,IGLV3-19
GO:BP	immune response-regulating signaling pathway	GO:0002764	5.3345e-08	7.27291	513	1053	70	18123	VAV3,IGKV2-28,IGKV2-30,IGKV1-33,IGKV1-39,IGKV2D-40,IGKV1D-39,IGKV2D-30,IGKV2D-28,IGKV3D-20,IGKV1D-16,IGKV1D-12,ZAP70,CD200R1,MAPK10,NCR3,BAG6,BTNL2,PSMB1,PVRIG,PPP3CB,PAK1,GAB2,C3AR1,CLEC4A,CLEC6A,CLEC4D,CLEC4E,IGHV3-43,IGHV1-45,IGHV1-46,IGHV3-48,IGHV3-49,IGHV5-51,IGHV3-53,IGHV1-58,IGHV4-59,IGHV4-61,IGHV3-64,IGHV3-66,IGHV1-69,IGHV2-70D,IGHV1-69-2,IGHV1-69D,IGHV2-70,IGHV3-72,IGHV3-73,IGHV3-74,IGHV…
GO:BP	Fc-gamma receptor signaling pathway involved in phagocytosis	GO:0038096	7.7522e-08	7.11057	135	1053	31	18123	VAV3,IGKV2-28,IGKV2-30,IGKV1-33,IGKV1-39,IGKV2D-40,IGKV1D-39,IGKV2D-30,IGKV2D-28,IGKV3D-20,IGKV1D-16,IGKV1D-12,PAK1,IGHV1-46,IGHV3-48,IGHV3-53,IGHV4-59,IGHV1-69,IGHV2-70,MAPK1,IGLV6-57,IGLV1-51,IGLV1-47,IGLV1-44,IGLV7-43,IGLV1-40,IGLV3-27,IGLV3-25,IGLV2-23,IGLV3-21,IGLV3-19
GO:BP	immune response-regulating cell surface receptor signaling pathway involved in phagocytosis	GO:0002433	7.7522e-08	7.11057	135	1053	31	18123	VAV3,IGKV2-28,IGKV2-30,IGKV1-33,IGKV1-39,IGKV2D-40,IGKV1D-39,IGKV2D-30,IGKV2D-28,IGKV3D-20,IGKV1D-16,IGKV1D-12,PAK1,IGHV1-46,IGHV3-48,IGHV3-53,IGHV4-59,IGHV1-69,IGHV2-70,MAPK1,IGLV6-57,IGLV1-51,IGLV1-47,IGLV1-44,IGLV7-43,IGLV1-40,IGLV3-27,IGLV3-25,IGLV2-23,IGLV3-21,IGLV3-19
GO:BP	activation of immune response	GO:0002253	1.09496e-07	6.9606	566	1053	74	18123	VAV3,IGKV2-28,IGKV2-30,IGKV1-33,IGKV1-39,IGKV2D-40,IGKV1D-39,IGKV2D-30,IGKV2D-28,IGKV3D-20,IGKV1D-16,IGKV1D-12,ZAP70,IL1B,PROS1,NCR3,BAG6,C2,CFB,C4A,C4B,BTNL2,PSMB1,PVRIG,PAK1,C3AR1,CLEC4A,CLEC6A,CLEC4D,CLEC4E,A2M,CPB2,IGHV3-43,IGHV1-45,IGHV1-46,IGHV3-48,IGHV3-49,IGHV5-51,IGHV3-53,IGHV1-58,IGHV4-59,IGHV4-61,IGHV3-64,IGHV3-66,IGHV1-69,IGHV2-70D,IGHV1-69-2,IGHV1-69D,IGHV2-70,IGHV3-72,IGHV3-73,IGHV3…
GO:BP	Fc-gamma receptor signaling pathway	GO:0038094	1.15981e-07	6.93561	137	1053	31	18123	VAV3,IGKV2-28,IGKV2-30,IGKV1-33,IGKV1-39,IGKV2D-40,IGKV1D-39,IGKV2D-30,IGKV2D-28,IGKV3D-20,IGKV1D-16,IGKV1D-12,PAK1,IGHV1-46,IGHV3-48,IGHV3-53,IGHV4-59,IGHV1-69,IGHV2-70,MAPK1,IGLV6-57,IGLV1-51,IGLV1-47,IGLV1-44,IGLV7-43,IGLV1-40,IGLV3-27,IGLV3-25,IGLV2-23,IGLV3-21,IGLV3-19
GO:BP	immune response-activating cell surface receptor signaling pathway	GO:0002429	2.51892e-07	6.59879	475	1053	65	18123	VAV3,IGKV2-28,IGKV2-30,IGKV1-33,IGKV1-39,IGKV2D-40,IGKV1D-39,IGKV2D-30,IGKV2D-28,IGKV3D-20,IGKV1D-16,IGKV1D-12,ZAP70,NCR3,BAG6,BTNL2,PSMB1,PVRIG,PAK1,C3AR1,CLEC4A,CLEC6A,CLEC4D,CLEC4E,IGHV3-43,IGHV1-45,IGHV1-46,IGHV3-48,IGHV3-49,IGHV5-51,IGHV3-53,IGHV1-58,IGHV4-59,IGHV4-61,IGHV3-64,IGHV3-66,IGHV1-69,IGHV2-70D,IGHV1-69-2,IGHV1-69D,IGHV2-70,IGHV3-72,IGHV3-73,IGHV3-74,IGHV7-81,CSK,PSMD7,PRAM1,MUC16,…
GO:BP	immune response-activating signal transduction	GO:0002757	2.51892e-07	6.59879	475	1053	65	18123	VAV3,IGKV2-28,IGKV2-30,IGKV1-33,IGKV1-39,IGKV2D-40,IGKV1D-39,IGKV2D-30,IGKV2D-28,IGKV3D-20,IGKV1D-16,IGKV1D-12,ZAP70,NCR3,BAG6,BTNL2,PSMB1,PVRIG,PAK1,C3AR1,CLEC4A,CLEC6A,CLEC4D,CLEC4E,IGHV3-43,IGHV1-45,IGHV1-46,IGHV3-48,IGHV3-49,IGHV5-51,IGHV3-53,IGHV1-58,IGHV4-59,IGHV4-61,IGHV3-64,IGHV3-66,IGHV1-69,IGHV2-70D,IGHV1-69-2,IGHV1-69D,IGHV2-70,IGHV3-72,IGHV3-73,IGHV3-74,IGHV7-81,CSK,PSMD7,PRAM1,MUC16,…
GO:BP	leukocyte migration	GO:0050900	8.34061e-07	6.0788	511	1053	67	18123	PADI2,VAV3,IGKV2-28,IGKV2-30,IGKV1-33,IGKV1-39,IGKV2D-40,IGKV1D-39,IGKV2D-30,IGKV2D-28,IGKV3D-20,IGKV1D-16,IGKV1D-12,ZAP70,MERTK,PROS1,CD200R1,CXCL13,TNF,AIF1,AGER,GPSM3,ANGPT1,SFTPD,C3AR1,LRCH1,IGHV1-46,IGHV3-48,IGHV3-53,IGHV4-59,IGHV1-69,IGHV2-70,IL34,GLG1,MMP28,CCL5,CCL16,CCL14,CCL15,CCL23,CCL18,CCL3,CCL4,CCL3L3,CCL4L2,ITGB3,TBX21,CCL25,CD177,DEFB124,CRKL,PPIL2,MAPK1,IGLV6-57,VPREB1,IGLV1-51,I…
GO:BP	Fc receptor signaling pathway	GO:0038093	3.39304e-05	4.46941	238	1053	38	18123	VAV3,IGKV2-28,IGKV2-30,IGKV1-33,IGKV1-39,IGKV2D-40,IGKV1D-39,IGKV2D-30,IGKV2D-28,IGKV3D-20,IGKV1D-16,IGKV1D-12,CD200R1,MAPK10,PSMB1,PPP3CB,PAK1,GAB2,IGHV1-46,IGHV3-48,IGHV3-53,IGHV4-59,IGHV1-69,IGHV2-70,PSMD7,MAP2K7,MAPK1,IGLV6-57,IGLV1-51,IGLV1-47,IGLV1-44,IGLV7-43,IGLV1-40,IGLV3-27,IGLV3-25,IGLV2-23,IGLV3-21,IGLV3-19
GO:BP	positive regulation of immune response	GO:0050778	4.05979e-05	4.3915	757	1053	83	18123	VAV3,IGKV2-28,IGKV2-30,IGKV1-33,IGKV1-39,IGKV2D-40,IGKV1D-39,IGKV2D-30,IGKV2D-28,IGKV3D-20,IGKV1D-16,IGKV1D-12,ZAP70,IL1B,PROS1,LTA,TNF,NCR3,BAG6,C2,CFB,C4A,C4B,BTNL2,PSMB1,PVRIG,SHLD2,PAK1,GAB2,C3AR1,CLEC4A,CLEC6A,CLEC4D,CLEC4E,A2M,CPB2,IGHV3-43,IGHV1-45,IGHV1-46,IGHV3-48,IGHV3-49,IGHV5-51,IGHV3-53,IGHV1-58,IGHV4-59,IGHV4-61,IGHV3-64,IGHV3-66,IGHV1-69,IGHV2-70D,IGHV1-69-2,IGHV1-69D,IGHV2-70,IGHV…
GO:BP	leukocyte mediated immunity	GO:0002443	5.10648e-05	4.29188	888	1053	93	18123	PADI2,STXBP3,CD8A,IGKV2-28,IGKV2-30,IGKV1-33,IGKV1-39,IGKV2D-40,IGKV1D-39,IGKV2D-30,IGKV2D-28,IGKV3D-20,IGKV1D-16,IGKV1D-12,ACTR1B,IL1B,LTA,TNF,NCR3,HSPA1A,HSPA1B,NEU1,C2,C4A,C4B,AGER,PSMB1,DBNL,BRI3,PPP3CB,SHLD2,GSTP1,ALDH3B1,TCIRG1,NDUFC2,GAB2,SLC2A3,C3AR1,CLEC4D,KLRF2,CLEC2A,CLEC12A,CD63,RNASE3,RNASE2,IGHV3-43,IGHV1-45,IGHV1-46,IGHV3-48,IGHV3-49,IGHV5-51,IGHV3-53,IGHV1-58,IGHV4-59,IGHV4-61,IGH…
GO:BP	immune system process	GO:0002376	9.99147e-05	4.00037	3438	1053	269	18123	EPHA2,PADI2,PADI4,TAL1,VAV3,STXBP3,ACP6,CD8A,CD8B,IGKV3OR2-268,IGKV1-27,IGKV2-28,IGKV2-30,IGKV1-33,IGKV1-37,IGKV1-39,IGKV2-40,IGKV2D-40,IGKV1D-39,IGKV1D-37,IGKV2D-30,IGKV2D-29,IGKV2D-28,IGKV2D-26,IGKV2D-24,IGKV6D-21,IGKV3D-20,IGKV6D-41,IGKV1D-17,IGKV1D-16,IGKV3D-15,IGKV1D-13,IGKV1D-12,IGKV3D-11,IGKV1D-42,IGKV1D-43,IGKV1D-8,IGKV3D-7,ACTR1B,ZAP70,NCK2,CD8B2,BCL2L11,MERTK,ZC3H8,IL1A,IL1B,IGKV1OR2-10…
GO:BP	transcription preinitiation complex assembly	GO:0070897	0.000227853	3.64235	50	1053	15	18123	LINC02218,TAF11L2,TAF11L3,TAF11L4,TAF11L5,TAF11L6,TAF11L9,TAF11L11,TAF11L12,TAF11L13,TAF11L14,BDP1,TBP,RRN3,SMARCB1
GO:BP	positive regulation of B cell activation	GO:0050871	0.000412921	3.38413	151	1053	27	18123	VAV3,SHLD2,IGHV3-43,IGHV1-45,IGHV1-46,IGHV3-48,IGHV3-49,IGHV5-51,IGHV3-53,IGHV1-58,IGHV4-59,IGHV4-61,IGHV3-64,IGHV3-66,IGHV1-69,IGHV2-70D,IGHV1-69-2,IGHV1-69D,IGHV2-70,IGHV3-72,IGHV3-73,IGHV3-74,IGHV7-81,EXOSC6,TBX21,CD320,MIF
GO:BP	defense response to bacterium	GO:0042742	0.00044362	3.35299	349	1053	46	18123	EPHA2,DEFB131A,CXCL13,NAIP,LTA,TNF,DEFB130A,SFTPD,DEFB108B,DEFB131B,ANG,RNASE6,RNASE3,RNASE7,RNASE8,IGHV3-43,IGHV1-45,IGHV1-46,IGHV3-48,IGHV3-49,IGHV5-51,IGHV3-53,IGHV1-58,IGHV4-59,IGHV4-61,IGHV3-64,IGHV3-66,IGHV1-69,IGHV2-70D,IGHV1-69-2,IGHV1-69D,IGHV2-70,IGHV3-72,IGHV3-73,IGHV3-74,IGHV7-81,MIR140,LYZL6,DEFB115,DEFB116,DEFB118,DEFB119,DEFB121,DEFB123,DEFB124,H2BS1
GO:BP	endocytosis	GO:0006897	0.000523553	3.28104	700	1053	75	18123	NECAP2,IGKV2-28,IGKV2-30,IGKV1-33,IGKV1-39,IGKV2D-40,IGKV1D-39,IGKV2D-30,IGKV2D-28,IGKV3D-20,IGKV1D-16,IGKV1D-12,LRP1B,AIF1,C4B,AGER,DLL1,DBNL,HIP1,STEAP2,ANGPT1,HNRNPK,CTSL,PPP3CB,SFTPA1,SFTPD,SNCG,CD6,CD5,NECAP1,CD63,IGHV3-43,IGHV1-45,IGHV1-46,IGHV3-48,IGHV3-49,IGHV5-51,IGHV3-53,IGHV1-58,IGHV4-59,IGHV4-61,IGHV3-64,IGHV3-66,IGHV1-69,IGHV2-70D,IGHV1-69-2,IGHV1-69D,IGHV2-70,IGHV3-72,IGHV3-73,IGHV3…
GO:BP	regulation of immune effector process	GO:0002697	0.000580287	3.23636	421	1053	52	18123	IGKV2-28,IGKV2-30,IGKV1-33,IGKV1-39,IGKV2D-40,IGKV1D-39,IGKV2D-30,IGKV2D-28,IGKV3D-20,IGKV1D-16,IGKV1D-12,IL1B,PROS1,LTA,TNF,NCR3,C2,CFB,C4A,C4B,AGER,ANGPT1,PPP3CB,SHLD2,GAB2,C3AR1,A2M,CPB2,IGHV1-46,IGHV3-48,IGHV3-53,IGHV4-59,IGHV1-69,IGHV2-70,EXOSC6,TBX21,MIR21,PRAM1,NFKBID,TYROBP,CD177,IGLV6-57,IGLV1-51,IGLV1-47,IGLV1-44,IGLV7-43,IGLV1-40,IGLV3-27,IGLV3-25,IGLV2-23,IGLV3-21,IGLV3-19
GO:BP	regulation of inflammatory response to antigenic stimulus	GO:0002861	0.00134371	2.87169	220	1053	33	18123	IGKV2-28,IGKV2-30,IGKV1-33,IGKV1-39,IGKV2D-40,IGKV1D-39,IGKV2D-30,IGKV2D-28,IGKV3D-20,IGKV1D-16,IGKV1D-12,GPR39,LTA,TNF,NPSR1,IGHV1-46,IGHV3-48,IGHV3-53,IGHV4-59,IGHV1-69,IGHV2-70,IGLV6-57,IGLV1-51,IGLV1-47,IGLV1-44,IGLV7-43,IGLV1-40,IGLV3-27,IGLV3-25,IGLV2-23,IGLV3-21,IGLV3-19,GGT5
GO:BP	positive regulation of lymphocyte activation	GO:0051251	0.0017662	2.75296	366	1053	46	18123	VAV3,ZAP70,NCK2,IL1A,IL1B,AIF1,AGER,BTNL2,TAC1,ZMIZ1,SHLD2,CD6,CD5,PAK1,CLECL1,IGHV3-43,IGHV1-45,IGHV1-46,IGHV3-48,IGHV3-49,IGHV5-51,IGHV3-53,IGHV1-58,IGHV4-59,IGHV4-61,IGHV3-64,IGHV3-66,IGHV1-69,IGHV2-70D,IGHV1-69-2,IGHV1-69D,IGHV2-70,IGHV3-72,IGHV3-73,IGHV3-74,IGHV7-81,CSK,EXOSC6,CCL5,TBX21,MIR21,CD320,NFKBID,TYROBP,RUNX1,MIF
GO:BP	cellular glucuronidation	GO:0052695	0.00180051	2.7446	20	1053	9	18123	UGT2B17,UGT2B15,UGT2A3,UGT2B7,UGT2B11,UGT2B28,UGT2B4,UGT2A2,UGT2A1
GO:BP	plasma membrane invagination	GO:0099024	0.00193208	2.71397	134	1053	24	18123	AIF1,ALKBH4,IGHV3-43,IGHV1-45,IGHV1-46,IGHV3-48,IGHV3-49,IGHV5-51,IGHV3-53,IGHV1-58,IGHV4-59,IGHV4-61,IGHV3-64,IGHV3-66,IGHV1-69,IGHV2-70D,IGHV1-69-2,IGHV1-69D,IGHV2-70,IGHV3-72,IGHV3-73,IGHV3-74,IGHV7-81,SNX33
GO:BP	positive regulation of leukocyte activation	GO:0002696	0.0019533	2.70923	414	1053	50	18123	VAV3,ZAP70,NCK2,IL1A,IL1B,AIF1,AGER,BTNL2,TAC1,ZMIZ1,SHLD2,CD6,CD5,PAK1,GAB2,CLEC4D,CLECL1,IGHV3-43,IGHV1-45,IGHV1-46,IGHV3-48,IGHV3-49,IGHV5-51,IGHV3-53,IGHV1-58,IGHV4-59,IGHV4-61,IGHV3-64,IGHV3-66,IGHV1-69,IGHV2-70D,IGHV1-69-2,IGHV1-69D,IGHV2-70,IGHV3-72,IGHV3-73,IGHV3-74,IGHV7-81,CSK,EXOSC6,CCL5,CCL3,TBX21,MIR21,CD320,NFKBID,TYROBP,CD177,RUNX1,MIF
GO:BP	B cell receptor signaling pathway	GO:0050853	0.00222252	2.65315	135	1053	24	18123	VAV3,IGHV3-43,IGHV1-45,IGHV1-46,IGHV3-48,IGHV3-49,IGHV5-51,IGHV3-53,IGHV1-58,IGHV4-59,IGHV4-61,IGHV3-64,IGHV3-66,IGHV1-69,IGHV2-70D,IGHV1-69-2,IGHV1-69D,IGHV2-70,IGHV3-72,IGHV3-73,IGHV3-74,IGHV7-81,RUNX1,MAPK1
GO:BP	RNA polymerase II preinitiation complex assembly	GO:0051123	0.0024223	2.61577	38	1053	12	18123	LINC02218,TAF11L2,TAF11L3,TAF11L4,TAF11L5,TAF11L6,TAF11L9,TAF11L11,TAF11L12,TAF11L13,TAF11L14,TBP
GO:BP	negative regulation of inflammatory response to antigenic stimulus	GO:0002862	0.0027516	2.56041	206	1053	31	18123	IGKV2-28,IGKV2-30,IGKV1-33,IGKV1-39,IGKV2D-40,IGKV1D-39,IGKV2D-30,IGKV2D-28,IGKV3D-20,IGKV1D-16,IGKV1D-12,GPR39,NPSR1,IGHV1-46,IGHV3-48,IGHV3-53,IGHV4-59,IGHV1-69,IGHV2-70,IGLV6-57,IGLV1-51,IGLV1-47,IGLV1-44,IGLV7-43,IGLV1-40,IGLV3-27,IGLV3-25,IGLV2-23,IGLV3-21,IGLV3-19,GGT5
GO:BP	positive regulation of immune system process	GO:0002684	0.00297061	2.52715	1079	1053	101	18123	VAV3,IGKV2-28,IGKV2-30,IGKV1-33,IGKV1-39,IGKV2D-40,IGKV1D-39,IGKV2D-30,IGKV2D-28,IGKV3D-20,IGKV1D-16,IGKV1D-12,ZAP70,NCK2,IL1A,IL1B,PROS1,CXCL13,LTA,TNF,NCR3,AIF1,BAG6,C2,CFB,C4A,C4B,AGER,GPSM3,BTNL2,PSMB1,TAC1,PVRIG,CA2,ZMIZ1,SHLD2,CD6,CD5,PAK1,GAB2,C3AR1,CLEC4A,CLEC6A,CLEC4D,CLEC4E,A2M,CLECL1,CPB2,IGHV3-43,IGHV1-45,IGHV1-46,IGHV3-48,IGHV3-49,IGHV5-51,IGHV3-53,IGHV1-58,IGHV4-59,IGHV4-61,IGHV3-64…
GO:BP	immune effector process	GO:0002252	0.00311109	2.50709	1135	1053	105	18123	PADI2,VAV3,STXBP3,CD8A,IGKV2-28,IGKV2-30,IGKV1-33,IGKV1-39,IGKV2D-40,IGKV1D-39,IGKV2D-30,IGKV2D-28,IGKV3D-20,IGKV1D-16,IGKV1D-12,ACTR1B,IL1B,PROS1,LTA,TNF,NCR3,HSPA1A,HSPA1B,NEU1,C2,CFB,C4A,C4B,AGER,DLL1,PSMB1,DBNL,BRI3,ANGPT1,PPP3CB,SFTPA1,SHLD2,GSTP1,ALDH3B1,TCIRG1,PAK1,NDUFC2,GAB2,SLC2A3,C3AR1,CLEC4D,A2M,KLRF2,CLEC2A,CLEC12A,CD63,CPB2,LCP1,RNASE3,RNASE2,IGHV3-43,IGHV1-45,IGHV1-46,IGHV3-48,IGHV…
GO:BP	positive regulation of cell activation	GO:0050867	0.00454077	2.34287	426	1053	50	18123	VAV3,ZAP70,NCK2,IL1A,IL1B,AIF1,AGER,BTNL2,TAC1,ZMIZ1,SHLD2,CD6,CD5,PAK1,GAB2,CLEC4D,CLECL1,IGHV3-43,IGHV1-45,IGHV1-46,IGHV3-48,IGHV3-49,IGHV5-51,IGHV3-53,IGHV1-58,IGHV4-59,IGHV4-61,IGHV3-64,IGHV3-66,IGHV1-69,IGHV2-70D,IGHV1-69-2,IGHV1-69D,IGHV2-70,IGHV3-72,IGHV3-73,IGHV3-74,IGHV7-81,CSK,EXOSC6,CCL5,CCL3,TBX21,MIR21,CD320,NFKBID,TYROBP,CD177,RUNX1,MIF
GO:BP	membrane invagination	GO:0010324	0.00567482	2.24605	142	1053	24	18123	AIF1,ALKBH4,IGHV3-43,IGHV1-45,IGHV1-46,IGHV3-48,IGHV3-49,IGHV5-51,IGHV3-53,IGHV1-58,IGHV4-59,IGHV4-61,IGHV3-64,IGHV3-66,IGHV1-69,IGHV2-70D,IGHV1-69-2,IGHV1-69D,IGHV2-70,IGHV3-72,IGHV3-73,IGHV3-74,IGHV7-81,SNX33
GO:BP	phagocytosis, engulfment	GO:0006911	0.00749024	2.1255	125	1053	22	18123	AIF1,IGHV3-43,IGHV1-45,IGHV1-46,IGHV3-48,IGHV3-49,IGHV5-51,IGHV3-53,IGHV1-58,IGHV4-59,IGHV4-61,IGHV3-64,IGHV3-66,IGHV1-69,IGHV2-70D,IGHV1-69-2,IGHV1-69D,IGHV2-70,IGHV3-72,IGHV3-73,IGHV3-74,IGHV7-81
GO:BP	inflammatory response to antigenic stimulus	GO:0002437	0.00966963	2.01459	251	1053	34	18123	IGKV2-28,IGKV2-30,IGKV1-33,IGKV1-39,IGKV2D-40,IGKV1D-39,IGKV2D-30,IGKV2D-28,IGKV3D-20,IGKV1D-16,IGKV1D-12,GPR39,LTA,TNF,NPSR1,CD6,IGHV1-46,IGHV3-48,IGHV3-53,IGHV4-59,IGHV1-69,IGHV2-70,IGLV6-57,IGLV1-51,IGLV1-47,IGLV1-44,IGLV7-43,IGLV1-40,IGLV3-27,IGLV3-25,IGLV2-23,IGLV3-21,IGLV3-19,GGT5
GO:BP	innate immune response	GO:0045087	0.0119975	1.92091	1003	1053	93	18123	PADI4,STXBP3,ZAP70,DEFB131A,NAIP,NCR3,AIF1,C2,CFB,C4A,C4B,AGER,PSMB1,CAMK2B,NCF1,DAPK1,SFTPD,SLC15A3,CD6,TKFC,UNC93B1,DEFB108B,DEFB131B,PAK1,TRIM77,TRIM49,TRIM64B,TRIM64,TRIM49C,CLEC4A,CLEC6A,CLEC4D,CLEC4E,KLRG1,A2M,KLRF2,CLEC2A,ANG,RNASE6,RNASE3,RNASE2,RNASE7,RNASE8,IGHV3-43,IGHV1-45,IGHV1-46,IGHV3-48,IGHV3-49,IGHV5-51,IGHV3-53,IGHV1-58,IGHV4-59,IGHV4-61,IGHV3-64,IGHV3-66,IGHV1-69,IGHV2-70D,IGHV…
GO:BP	uronic acid metabolic process	GO:0006063	0.0168117	1.77439	25	1053	9	18123	UGT2B17,UGT2B15,UGT2A3,UGT2B7,UGT2B11,UGT2B28,UGT2B4,UGT2A2,UGT2A1
GO:BP	glucuronate metabolic process	GO:0019585	0.0168117	1.77439	25	1053	9	18123	UGT2B17,UGT2B15,UGT2A3,UGT2B7,UGT2B11,UGT2B28,UGT2B4,UGT2A2,UGT2A1
GO:BP	regulation of immune response	GO:0050776	0.0232903	1.63282	1159	1053	103	18123	VAV3,CD8A,CD8B,IGKV2-28,IGKV2-30,IGKV1-33,IGKV1-39,IGKV2D-40,IGKV1D-39,IGKV2D-30,IGKV2D-28,IGKV3D-20,IGKV1D-16,IGKV1D-12,ZAP70,CD8B2,IL1B,GPR39,PROS1,CD200R1,CXCL13,MAPK10,LTA,TNF,NCR3,BAG6,C2,CFB,C4A,C4B,AGER,BTNL2,PSMB1,NPSR1,PVRIG,PPP3CB,SFTPD,SHLD2,TKFC,PAK1,GAB2,C3AR1,CLEC4A,CLEC6A,CLEC4D,CLEC4E,A2M,KLRB1,CLEC2D,KLRF1,CLEC2B,CPB2,IGHV3-43,IGHV1-45,IGHV1-46,IGHV3-48,IGHV3-49,IGHV5-51,IGHV3-53…
GO:BP	regulation of B cell activation	GO:0050864	0.0275132	1.56046	197	1053	28	18123	VAV3,SHLD2,IGHV3-43,IGHV1-45,IGHV1-46,IGHV3-48,IGHV3-49,IGHV5-51,IGHV3-53,IGHV1-58,IGHV4-59,IGHV4-61,IGHV3-64,IGHV3-66,IGHV1-69,IGHV2-70D,IGHV1-69-2,IGHV1-69D,IGHV2-70,IGHV3-72,IGHV3-73,IGHV3-74,IGHV7-81,EXOSC6,TBX21,CD320,TYROBP,MIF
GO:BP	receptor-mediated endocytosis	GO:0006898	0.0323878	1.48962	335	1053	40	18123	IGKV2-28,IGKV2-30,IGKV1-33,IGKV1-39,IGKV2D-40,IGKV1D-39,IGKV2D-30,IGKV2D-28,IGKV3D-20,IGKV1D-16,IGKV1D-12,LRP1B,DLL1,DBNL,HIP1,ANGPT1,HNRNPK,CTSL,SFTPD,CD63,IGHV1-46,IGHV3-48,IGHV3-53,IGHV4-59,IGHV1-69,IGHV2-70,AP2B1,ITGB3,CLTC,IGLV6-57,IGLV1-51,IGLV1-47,IGLV1-44,IGLV7-43,IGLV1-40,IGLV3-27,IGLV3-25,IGLV2-23,IGLV3-21,IGLV3-19
GO:CC	immunoglobulin complex	GO:0019814	4.67899e-49	48.3298	165	1115	78	18964	IGKV1-27,IGKV2-28,IGKV2-30,IGKV1-33,IGKV1-37,IGKV1-39,IGKV2-40,IGKV2D-40,IGKV1D-39,IGKV1D-37,IGKV2D-30,IGKV2D-29,IGKV2D-28,IGKV2D-26,IGKV2D-24,IGKV6D-21,IGKV3D-20,IGKV6D-41,IGKV1D-17,IGKV1D-16,IGKV3D-15,IGKV1D-13,IGKV1D-12,IGKV3D-11,IGKV1D-42,IGKV1D-43,IGKV1D-8,IGKV3D-7,IGHV3-43,IGHV1-45,IGHV1-46,IGHV3-48,IGHV3-49,IGHV5-51,IGHV3-53,IGHV1-58,IGHV4-59,IGHV4-61,IGHV3-64,IGHV3-66,IGHV1-69,IGHV2-70D,I…
GO:CC	extracellular region	GO:0005576	8.36661e-12	11.0775	4564	1115	377	18964	CROCC,MFAP2,PADI2,CYP4A22,PDZK1IP1,CMPK1,AMY2B,FNDC7,STXBP3,NOTCH2NLB,CD8A,CD8B,IGKV3OR2-268,IGKV1-27,IGKV2-28,IGKV2-30,IGKV1-33,IGKV1-37,IGKV1-39,IGKV2-40,IGKV2D-40,IGKV1D-39,IGKV1D-37,IGKV2D-30,IGKV2D-29,IGKV2D-28,IGKV2D-26,IGKV2D-24,IGKV6D-21,IGKV3D-20,IGKV6D-41,IGKV1D-17,IGKV1D-16,IGKV3D-15,IGKV1D-13,IGKV1D-12,IGKV3D-11,IGKV1D-42,IGKV1D-43,IGKV1D-8,IGKV3D-7,ACTR1B,ECRG4,UXS1,MERTK,FBLN7,IL1A,…
GO:CC	extracellular space	GO:0005615	1.29818e-08	7.88667	3595	1115	298	18964	CROCC,PADI2,CYP4A22,PDZK1IP1,CMPK1,AMY2B,STXBP3,IGKV3OR2-268,IGKV1-27,IGKV2-28,IGKV2-30,IGKV1-33,IGKV1-37,IGKV1-39,IGKV2-40,IGKV2D-40,IGKV1D-39,IGKV2D-30,IGKV2D-29,IGKV2D-28,IGKV2D-26,IGKV2D-24,IGKV6D-21,IGKV3D-20,IGKV6D-41,IGKV1D-17,IGKV1D-16,IGKV3D-15,IGKV1D-13,IGKV1D-12,IGKV3D-11,IGKV1D-42,IGKV1D-43,IGKV1D-8,IGKV3D-7,ACTR1B,ECRG4,UXS1,MERTK,FBLN7,IL1A,IL1B,IGKV1OR2-108,POTEF,POTEI,POTEJ,FAM168…
GO:CC	immunoglobulin complex, circulating	GO:0042571	4.15391e-07	6.38154	75	1115	21	18964	IGHV3-43,IGHV1-45,IGHV1-46,IGHV3-48,IGHV3-49,IGHV5-51,IGHV3-53,IGHV1-58,IGHV4-59,IGHV4-61,IGHV3-64,IGHV3-66,IGHV1-69,IGHV2-70D,IGHV1-69-2,IGHV1-69D,IGHV2-70,IGHV3-72,IGHV3-73,IGHV3-74,IGHV7-81
GO:CC	transcription factor TFIID complex	GO:0005669	0.000705816	3.15131	47	1115	13	18964	LINC02218,TAF11L2,TAF11L3,TAF11L4,TAF11L5,TAF11L6,TAF11L9,TAF11L11,TAF11L12,TAF11L13,TAF11L14,TBP,TAF6
GO:CC	blood microparticle	GO:0072562	0.00215786	2.66598	139	1115	23	18964	IGKV2-30,IGKV1-33,IGKV1-39,IGKV2D-40,IGKV2D-28,IGKV1D-12,POTEF,POTEE,PROS1,CLIC1,HSPA1L,HSPA1A,HSPA1B,CFB,C4A,C4B,PLG,A2M,PZP,ANGPTL4,IGLV1-47,IGLV3-25,IGLV3-21
GO:CC	RNA polymerase II, holoenzyme	GO:0016591	0.0293793	1.53196	92	1115	16	18964	LINC02218,TAF11L2,TAF11L3,TAF11L4,TAF11L5,TAF11L6,TAF11L9,TAF11L11,TAF11L12,TAF11L13,TAF11L14,TBP,TAF6,POLR2J,POLR2J2,POLR2I
KEGG	Ascorbate and aldarate metabolism	KEGG:00053	0.000413123	3.38392	30	457	10	8000	UGT2B17,UGT2B15,UGT2B10,UGT2A3,UGT2B7,UGT2B11,UGT2B28,UGT2B4,UGT2A2,UGT2A1
KEGG	Chemical carcinogenesis	KEGG:05204	0.00122182	2.91299	81	457	16	8000	UGT2B17,UGT2B15,UGT2B10,UGT2A3,UGT2B7,UGT2B11,UGT2B28,UGT2B4,UGT2A2,UGT2A1,GSTP1,ALDH3B2,ALDH3B1,CHRNA7,SULT2A1,GSTT2B
KEGG	Metabolism of xenobiotics by cytochrome P450	KEGG:00980	0.00139631	2.85502	73	457	15	8000	UGT2B17,UGT2B15,UGT2B10,UGT2A3,UGT2B7,UGT2B11,UGT2B28,UGT2B4,UGT2A2,UGT2A1,GSTP1,ALDH3B2,ALDH3B1,SULT2A1,GSTT2B
KEGG	Pentose and glucuronate interconversions	KEGG:00040	0.00146578	2.83393	34	457	10	8000	UGT2B17,UGT2B15,UGT2B10,UGT2A3,UGT2B7,UGT2B11,UGT2B28,UGT2B4,UGT2A2,UGT2A1
KEGG	Porphyrin and chlorophyll metabolism	KEGG:00860	0.0018422	2.73466	42	457	11	8000	UGT2B17,UGT2B15,UGT2B10,UGT2A3,UGT2B7,UGT2B11,UGT2B28,UGT2B4,UGT2A2,UGT2A1,BLVRA
KEGG	Drug metabolism - cytochrome P450	KEGG:00982	0.00266051	2.57504	68	457	14	8000	UGT2B17,UGT2B15,UGT2B10,UGT2A3,UGT2B7,UGT2B11,UGT2B28,UGT2B4,UGT2A2,UGT2A1,GSTP1,ALDH3B2,ALDH3B1,GSTT2B
KEGG	Spliceosome	KEGG:03040	0.01318	1.88009	150	457	21	8000	RNU1-1,RNU1-3,RNU1-4,RNU1-2,PRPF38B,RNVU1-7,RNVU1-1,LSM2,HSPA1L,HSPA1A,HSPA1B,LSM5,RP9,HNRNPK,PRPF19,HNRNPA1L2,HNRNPC,SF3B3,TXNL4A,HNRNPM,U2AF1
KEGG	Steroid hormone biosynthesis	KEGG:00140	0.0136985	1.86333	60	457	12	8000	UGT2B17,UGT2B15,UGT2B10,UGT2A3,UGT2B7,UGT2B11,UGT2B28,UGT2B4,UGT2A2,UGT2A1,CYP21A2,DHRS11
KEGG	Drug metabolism - other enzymes	KEGG:00983	0.0150644	1.82205	79	457	14	8000	CMPK1,UGT2B17,UGT2B15,UGT2B10,UGT2A3,UGT2B7,UGT2B11,UGT2B28,UGT2B4,UGT2A2,UGT2A1,GSTP1,CES1,GSTT2B
KEGG	Viral protein interaction with cytokine and cytokine receptor	KEGG:04061	0.0469796	1.32809	98	457	15	8000	CXCL13,LTA,TNF,IL34,CCL5,CCL16,CCL14,CCL15,CCL23,CCL18,CCL3,CCL4,CCL3L3,CCL4L2,CCL25
REAC	Initial triggering of complement	REAC:R-HSA-166663	5.68675e-18	17.2451	76	597	32	10622	IGKV2-28,IGKV2-30,IGKV1-33,IGKV1-39,IGKV2D-40,IGKV1D-39,IGKV2D-30,IGKV2D-28,IGKV3D-20,IGKV1D-16,IGKV1D-12,C2,CFB,C4A,C4B,IGHV1-46,IGHV3-48,IGHV3-53,IGHV4-59,IGHV1-69,IGHV2-70,IGLV6-57,IGLV1-51,IGLV1-47,IGLV1-44,IGLV7-43,IGLV1-40,IGLV3-27,IGLV3-25,IGLV2-23,IGLV3-21,IGLV3-19
REAC	FCERI mediated MAPK activation	REAC:R-HSA-2871796	1.22417e-17	16.9122	83	597	33	10622	VAV3,IGKV2-28,IGKV2-30,IGKV1-33,IGKV1-39,IGKV2D-40,IGKV1D-39,IGKV2D-30,IGKV2D-28,IGKV3D-20,IGKV1D-16,IGKV1D-12,MAPK10,PAK1,IGHV1-46,IGHV3-48,IGHV3-53,IGHV4-59,IGHV1-69,IGHV2-70,MAP2K7,MAPK1,IGLV6-57,IGLV1-51,IGLV1-47,IGLV1-44,IGLV7-43,IGLV1-40,IGLV3-27,IGLV3-25,IGLV2-23,IGLV3-21,IGLV3-19
REAC	CD22 mediated BCR regulation	REAC:R-HSA-5690714	5.01025e-17	16.3001	60	597	28	10622	IGKV2-28,IGKV2-30,IGKV1-33,IGKV1-39,IGKV2D-40,IGKV1D-39,IGKV2D-30,IGKV2D-28,IGKV3D-20,IGKV1D-16,IGKV1D-12,IGHV1-46,IGHV3-48,IGHV3-53,IGHV4-59,IGHV1-69,IGHV2-70,IGLV6-57,IGLV1-51,IGLV1-47,IGLV1-44,IGLV7-43,IGLV1-40,IGLV3-27,IGLV3-25,IGLV2-23,IGLV3-21,IGLV3-19
REAC	Classical antibody-mediated complement activation	REAC:R-HSA-173623	8.78076e-17	16.0565	61	597	28	10622	IGKV2-28,IGKV2-30,IGKV1-33,IGKV1-39,IGKV2D-40,IGKV1D-39,IGKV2D-30,IGKV2D-28,IGKV3D-20,IGKV1D-16,IGKV1D-12,IGHV1-46,IGHV3-48,IGHV3-53,IGHV4-59,IGHV1-69,IGHV2-70,IGLV6-57,IGLV1-51,IGLV1-47,IGLV1-44,IGLV7-43,IGLV1-40,IGLV3-27,IGLV3-25,IGLV2-23,IGLV3-21,IGLV3-19
REAC	Regulation of Complement cascade	REAC:R-HSA-977606	1.66899e-16	15.7775	101	597	35	10622	IGKV2-28,IGKV2-30,IGKV1-33,IGKV1-39,IGKV2D-40,IGKV1D-39,IGKV2D-30,IGKV2D-28,IGKV3D-20,IGKV1D-16,IGKV1D-12,PROS1,C2,CFB,C4A,C4B,C3AR1,CPB2,IGHV1-46,IGHV3-48,IGHV3-53,IGHV4-59,IGHV1-69,IGHV2-70,IGLV6-57,IGLV1-51,IGLV1-47,IGLV1-44,IGLV7-43,IGLV1-40,IGLV3-27,IGLV3-25,IGLV2-23,IGLV3-21,IGLV3-19
REAC	Role of LAT2/NTAL/LAB on calcium mobilization	REAC:R-HSA-2730905	4.02142e-16	15.3956	69	597	29	10622	IGKV2-28,IGKV2-30,IGKV1-33,IGKV1-39,IGKV2D-40,IGKV1D-39,IGKV2D-30,IGKV2D-28,IGKV3D-20,IGKV1D-16,IGKV1D-12,GAB2,IGHV1-46,IGHV3-48,IGHV3-53,IGHV4-59,IGHV1-69,IGHV2-70,IGLV6-57,IGLV1-51,IGLV1-47,IGLV1-44,IGLV7-43,IGLV1-40,IGLV3-27,IGLV3-25,IGLV2-23,IGLV3-21,IGLV3-19
REAC	FCGR activation	REAC:R-HSA-2029481	1.95079e-15	14.7098	67	597	28	10622	IGKV2-28,IGKV2-30,IGKV1-33,IGKV1-39,IGKV2D-40,IGKV1D-39,IGKV2D-30,IGKV2D-28,IGKV3D-20,IGKV1D-16,IGKV1D-12,IGHV1-46,IGHV3-48,IGHV3-53,IGHV4-59,IGHV1-69,IGHV2-70,IGLV6-57,IGLV1-51,IGLV1-47,IGLV1-44,IGLV7-43,IGLV1-40,IGLV3-27,IGLV3-25,IGLV2-23,IGLV3-21,IGLV3-19
REAC	Creation of C4 and C2 activators	REAC:R-HSA-166786	3.14422e-15	14.5025	68	597	28	10622	IGKV2-28,IGKV2-30,IGKV1-33,IGKV1-39,IGKV2D-40,IGKV1D-39,IGKV2D-30,IGKV2D-28,IGKV3D-20,IGKV1D-16,IGKV1D-12,IGHV1-46,IGHV3-48,IGHV3-53,IGHV4-59,IGHV1-69,IGHV2-70,IGLV6-57,IGLV1-51,IGLV1-47,IGLV1-44,IGLV7-43,IGLV1-40,IGLV3-27,IGLV3-25,IGLV2-23,IGLV3-21,IGLV3-19
REAC	Scavenging of heme from plasma	REAC:R-HSA-2168880	5.01685e-15	14.2996	69	597	28	10622	IGKV2-28,IGKV2-30,IGKV1-33,IGKV1-39,IGKV2D-40,IGKV1D-39,IGKV2D-30,IGKV2D-28,IGKV3D-20,IGKV1D-16,IGKV1D-12,IGHV1-46,IGHV3-48,IGHV3-53,IGHV4-59,IGHV1-69,IGHV2-70,IGLV6-57,IGLV1-51,IGLV1-47,IGLV1-44,IGLV7-43,IGLV1-40,IGLV3-27,IGLV3-25,IGLV2-23,IGLV3-21,IGLV3-19
REAC	Complement cascade	REAC:R-HSA-166658	5.29593e-15	14.2761	111	597	35	10622	IGKV2-28,IGKV2-30,IGKV1-33,IGKV1-39,IGKV2D-40,IGKV1D-39,IGKV2D-30,IGKV2D-28,IGKV3D-20,IGKV1D-16,IGKV1D-12,PROS1,C2,CFB,C4A,C4B,C3AR1,CPB2,IGHV1-46,IGHV3-48,IGHV3-53,IGHV4-59,IGHV1-69,IGHV2-70,IGLV6-57,IGLV1-51,IGLV1-47,IGLV1-44,IGLV7-43,IGLV1-40,IGLV3-27,IGLV3-25,IGLV2-23,IGLV3-21,IGLV3-19
REAC	FCERI mediated Ca+2 mobilization	REAC:R-HSA-2871809	1.5842e-14	13.8002	83	597	30	10622	VAV3,IGKV2-28,IGKV2-30,IGKV1-33,IGKV1-39,IGKV2D-40,IGKV1D-39,IGKV2D-30,IGKV2D-28,IGKV3D-20,IGKV1D-16,IGKV1D-12,PPP3CB,IGHV1-46,IGHV3-48,IGHV3-53,IGHV4-59,IGHV1-69,IGHV2-70,IGLV6-57,IGLV1-51,IGLV1-47,IGLV1-44,IGLV7-43,IGLV1-40,IGLV3-27,IGLV3-25,IGLV2-23,IGLV3-21,IGLV3-19
REAC	Antigen activates B Cell Receptor (BCR) leading to generation of second messengers	REAC:R-HSA-983695	2.25049e-13	12.6477	84	597	29	10622	IGKV2-28,IGKV2-30,IGKV1-33,IGKV1-39,IGKV2D-40,IGKV1D-39,IGKV2D-30,IGKV2D-28,IGKV3D-20,IGKV1D-16,IGKV1D-12,ORAI2,IGHV1-46,IGHV3-48,IGHV3-53,IGHV4-59,IGHV1-69,IGHV2-70,IGLV6-57,IGLV1-51,IGLV1-47,IGLV1-44,IGLV7-43,IGLV1-40,IGLV3-27,IGLV3-25,IGLV2-23,IGLV3-21,IGLV3-19
REAC	Role of phospholipids in phagocytosis	REAC:R-HSA-2029485	7.01552e-13	12.1539	81	597	28	10622	IGKV2-28,IGKV2-30,IGKV1-33,IGKV1-39,IGKV2D-40,IGKV1D-39,IGKV2D-30,IGKV2D-28,IGKV3D-20,IGKV1D-16,IGKV1D-12,IGHV1-46,IGHV3-48,IGHV3-53,IGHV4-59,IGHV1-69,IGHV2-70,IGLV6-57,IGLV1-51,IGLV1-47,IGLV1-44,IGLV7-43,IGLV1-40,IGLV3-27,IGLV3-25,IGLV2-23,IGLV3-21,IGLV3-19
REAC	Cell surface interactions at the vascular wall	REAC:R-HSA-202733	7.88574e-13	12.1032	190	597	43	10622	IGKV2-28,IGKV2-30,IGKV1-33,IGKV1-39,IGKV2D-40,IGKV1D-39,IGKV2D-30,IGKV2D-28,IGKV3D-20,IGKV1D-16,IGKV1D-12,MERTK,PROS1,ANGPT1,IGHV1-46,IGHV3-48,IGHV3-53,IGHV4-59,IGHV1-69,IGHV2-70,GLG1,ITGB3,PSG11,PSG2,PSG5,PSG4,PSG9,CD177,PPIL2,IGLV6-57,VPREB1,IGLV1-51,IGLV1-47,IGLV1-44,IGLV7-43,IGLV1-40,IGLV3-27,IGLV3-25,IGLV2-23,IGLV3-21,IGLV3-19,VPREB3,MIF
REAC	Immunoregulatory interactions between a Lymphoid and a non-Lymphoid cell	REAC:R-HSA-198933	1.84713e-11	10.7335	181	597	40	10622	CD8A,CD8B,IGKV2-28,IGKV2-30,IGKV1-33,IGKV1-39,IGKV2D-40,IGKV1D-39,IGKV2D-30,IGKV2D-28,IGKV3D-20,IGKV1D-16,IGKV1D-12,CD200R1,NCR3,SFTPD,KLRG1,KLRB1,CLEC2D,KLRF1,CLEC2B,IGHV1-46,IGHV3-48,IGHV3-53,IGHV4-59,IGHV1-69,IGHV2-70,HCST,TYROBP,IGLV6-57,IGLV1-51,IGLV1-47,IGLV1-44,IGLV7-43,IGLV1-40,IGLV3-27,IGLV3-25,IGLV2-23,IGLV3-21,IGLV3-19
REAC	FCGR3A-mediated IL10 synthesis	REAC:R-HSA-9664323	3.82708e-11	10.4171	93	597	28	10622	IGKV2-28,IGKV2-30,IGKV1-33,IGKV1-39,IGKV2D-40,IGKV1D-39,IGKV2D-30,IGKV2D-28,IGKV3D-20,IGKV1D-16,IGKV1D-12,IGHV1-46,IGHV3-48,IGHV3-53,IGHV4-59,IGHV1-69,IGHV2-70,IGLV6-57,IGLV1-51,IGLV1-47,IGLV1-44,IGLV7-43,IGLV1-40,IGLV3-27,IGLV3-25,IGLV2-23,IGLV3-21,IGLV3-19
REAC	Regulation of actin dynamics for phagocytic cup formation	REAC:R-HSA-2029482	6.50023e-11	10.1871	116	597	31	10622	VAV3,IGKV2-28,IGKV2-30,IGKV1-33,IGKV1-39,IGKV2D-40,IGKV1D-39,IGKV2D-30,IGKV2D-28,IGKV3D-20,IGKV1D-16,IGKV1D-12,PAK1,IGHV1-46,IGHV3-48,IGHV3-53,IGHV4-59,IGHV1-69,IGHV2-70,MAPK1,IGLV6-57,IGLV1-51,IGLV1-47,IGLV1-44,IGLV7-43,IGLV1-40,IGLV3-27,IGLV3-25,IGLV2-23,IGLV3-21,IGLV3-19
REAC	Binding and Uptake of Ligands by Scavenger Receptors	REAC:R-HSA-2173782	1.23929e-10	9.90683	97	597	28	10622	IGKV2-28,IGKV2-30,IGKV1-33,IGKV1-39,IGKV2D-40,IGKV1D-39,IGKV2D-30,IGKV2D-28,IGKV3D-20,IGKV1D-16,IGKV1D-12,IGHV1-46,IGHV3-48,IGHV3-53,IGHV4-59,IGHV1-69,IGHV2-70,IGLV6-57,IGLV1-51,IGLV1-47,IGLV1-44,IGLV7-43,IGLV1-40,IGLV3-27,IGLV3-25,IGLV2-23,IGLV3-21,IGLV3-19
REAC	FCGR3A-mediated phagocytosis	REAC:R-HSA-9664422	1.96206e-10	9.70729	113	597	30	10622	VAV3,IGKV2-28,IGKV2-30,IGKV1-33,IGKV1-39,IGKV2D-40,IGKV1D-39,IGKV2D-30,IGKV2D-28,IGKV3D-20,IGKV1D-16,IGKV1D-12,IGHV1-46,IGHV3-48,IGHV3-53,IGHV4-59,IGHV1-69,IGHV2-70,MAPK1,IGLV6-57,IGLV1-51,IGLV1-47,IGLV1-44,IGLV7-43,IGLV1-40,IGLV3-27,IGLV3-25,IGLV2-23,IGLV3-21,IGLV3-19
REAC	Parasite infection	REAC:R-HSA-9664407	1.96206e-10	9.70729	113	597	30	10622	VAV3,IGKV2-28,IGKV2-30,IGKV1-33,IGKV1-39,IGKV2D-40,IGKV1D-39,IGKV2D-30,IGKV2D-28,IGKV3D-20,IGKV1D-16,IGKV1D-12,IGHV1-46,IGHV3-48,IGHV3-53,IGHV4-59,IGHV1-69,IGHV2-70,MAPK1,IGLV6-57,IGLV1-51,IGLV1-47,IGLV1-44,IGLV7-43,IGLV1-40,IGLV3-27,IGLV3-25,IGLV2-23,IGLV3-21,IGLV3-19
REAC	Leishmania phagocytosis	REAC:R-HSA-9664417	1.96206e-10	9.70729	113	597	30	10622	VAV3,IGKV2-28,IGKV2-30,IGKV1-33,IGKV1-39,IGKV2D-40,IGKV1D-39,IGKV2D-30,IGKV2D-28,IGKV3D-20,IGKV1D-16,IGKV1D-12,IGHV1-46,IGHV3-48,IGHV3-53,IGHV4-59,IGHV1-69,IGHV2-70,MAPK1,IGLV6-57,IGLV1-51,IGLV1-47,IGLV1-44,IGLV7-43,IGLV1-40,IGLV3-27,IGLV3-25,IGLV2-23,IGLV3-21,IGLV3-19
REAC	Fc epsilon receptor (FCERI) signaling	REAC:R-HSA-2454202	2.52694e-09	8.5974	182	597	37	10622	VAV3,IGKV2-28,IGKV2-30,IGKV1-33,IGKV1-39,IGKV2D-40,IGKV1D-39,IGKV2D-30,IGKV2D-28,IGKV3D-20,IGKV1D-16,IGKV1D-12,MAPK10,PSMB1,PPP3CB,PAK1,GAB2,IGHV1-46,IGHV3-48,IGHV3-53,IGHV4-59,IGHV1-69,IGHV2-70,PSMD7,MAP2K7,MAPK1,IGLV6-57,IGLV1-51,IGLV1-47,IGLV1-44,IGLV7-43,IGLV1-40,IGLV3-27,IGLV3-25,IGLV2-23,IGLV3-21,IGLV3-19
REAC	Fcgamma receptor (FCGR) dependent phagocytosis	REAC:R-HSA-2029480	1.39991e-08	7.8539	140	597	31	10622	VAV3,IGKV2-28,IGKV2-30,IGKV1-33,IGKV1-39,IGKV2D-40,IGKV1D-39,IGKV2D-30,IGKV2D-28,IGKV3D-20,IGKV1D-16,IGKV1D-12,PAK1,IGHV1-46,IGHV3-48,IGHV3-53,IGHV4-59,IGHV1-69,IGHV2-70,MAPK1,IGLV6-57,IGLV1-51,IGLV1-47,IGLV1-44,IGLV7-43,IGLV1-40,IGLV3-27,IGLV3-25,IGLV2-23,IGLV3-21,IGLV3-19
REAC	FCERI mediated NF-kB activation	REAC:R-HSA-2871837	3.24942e-08	7.48819	136	597	30	10622	IGKV2-28,IGKV2-30,IGKV1-33,IGKV1-39,IGKV2D-40,IGKV1D-39,IGKV2D-30,IGKV2D-28,IGKV3D-20,IGKV1D-16,IGKV1D-12,PSMB1,IGHV1-46,IGHV3-48,IGHV3-53,IGHV4-59,IGHV1-69,IGHV2-70,PSMD7,IGLV6-57,IGLV1-51,IGLV1-47,IGLV1-44,IGLV7-43,IGLV1-40,IGLV3-27,IGLV3-25,IGLV2-23,IGLV3-21,IGLV3-19
REAC	Signaling by the B Cell Receptor (BCR)	REAC:R-HSA-983705	1.8413e-07	6.73488	163	597	32	10622	IGKV2-28,IGKV2-30,IGKV1-33,IGKV1-39,IGKV2D-40,IGKV1D-39,IGKV2D-30,IGKV2D-28,IGKV3D-20,IGKV1D-16,IGKV1D-12,PSMB1,ORAI2,PPP3CB,IGHV1-46,IGHV3-48,IGHV3-53,IGHV4-59,IGHV1-69,IGHV2-70,PSMD7,IGLV6-57,IGLV1-51,IGLV1-47,IGLV1-44,IGLV7-43,IGLV1-40,IGLV3-27,IGLV3-25,IGLV2-23,IGLV3-21,IGLV3-19
REAC	Innate Immune System	REAC:R-HSA-168249	2.55471e-05	4.59266	1090	597	103	10622	PADI2,VAV3,IGKV2-28,IGKV2-30,IGKV1-33,IGKV1-39,IGKV2D-40,IGKV1D-39,IGKV2D-30,IGKV2D-28,IGKV3D-20,IGKV1D-16,IGKV1D-12,ACTR1B,IL1B,NKIRAS1,PROS1,DEFB131A,MAPK10,HSPA1A,HSPA1B,NEU1,C2,CFB,C4A,C4B,AGER,PSMB1,DBNL,NCF1,BRI3,DEFB130A,ATP6V0D2,CTSL,CTSV,PPP3CB,SFTPA2,SFTPA1,SFTPD,TKFC,GSTP1,UNC93B1,ALDH3B1,TCIRG1,DEFB108B,PAK1,NDUFC2,GAB2,SLC2A3,C3AR1,CLEC4A,CLEC6A,CLEC4D,CLEC4E,CLEC12A,CD63,CPB2,SUGT1,…
REAC	Glucuronidation	REAC:R-HSA-156588	0.000218992	3.65957	25	597	10	10622	UGT2B17,UGT2B15,UGT2B10,UGT2A3,UGT2B7,UGT2B11,UGT2B28,UGT2B4,UGT2A2,UGT2A1
REAC	Anti-inflammatory response favouring Leishmania parasite infection	REAC:R-HSA-9662851	0.00104215	2.98207	221	597	31	10622	IGKV2-28,IGKV2-30,IGKV1-33,IGKV1-39,IGKV2D-40,IGKV1D-39,IGKV2D-30,IGKV2D-28,IGKV3D-20,IGKV1D-16,IGKV1D-12,GPR39,NPSR1,IGHV1-46,IGHV3-48,IGHV3-53,IGHV4-59,IGHV1-69,IGHV2-70,IGLV6-57,IGLV1-51,IGLV1-47,IGLV1-44,IGLV7-43,IGLV1-40,IGLV3-27,IGLV3-25,IGLV2-23,IGLV3-21,IGLV3-19,GGT5
REAC	Leishmania parasite growth and survival	REAC:R-HSA-9664433	0.00104215	2.98207	221	597	31	10622	IGKV2-28,IGKV2-30,IGKV1-33,IGKV1-39,IGKV2D-40,IGKV1D-39,IGKV2D-30,IGKV2D-28,IGKV3D-20,IGKV1D-16,IGKV1D-12,GPR39,NPSR1,IGHV1-46,IGHV3-48,IGHV3-53,IGHV4-59,IGHV1-69,IGHV2-70,IGLV6-57,IGLV1-51,IGLV1-47,IGLV1-44,IGLV7-43,IGLV1-40,IGLV3-27,IGLV3-25,IGLV2-23,IGLV3-21,IGLV3-19,GGT5
REAC	Leishmania infection	REAC:R-HSA-9658195	0.0031906	2.49613	303	597	37	10622	VAV3,IGKV2-28,IGKV2-30,IGKV1-33,IGKV1-39,IGKV2D-40,IGKV1D-39,IGKV2D-30,IGKV2D-28,IGKV3D-20,IGKV1D-16,IGKV1D-12,IL1A,IL1B,GPR39,NPSR1,C3AR1,SUGT1,IGHV1-46,IGHV3-48,IGHV3-53,IGHV4-59,IGHV1-69,IGHV2-70,MAPK1,IGLV6-57,IGLV1-51,IGLV1-47,IGLV1-44,IGLV7-43,IGLV1-40,IGLV3-27,IGLV3-25,IGLV2-23,IGLV3-21,IGLV3-19,GGT5
REAC	Hemostasis	REAC:R-HSA-109582	0.0181525	1.74106	673	597	63	10622	VAV3,STXBP3,IGKV2-28,IGKV2-30,IGKV1-33,IGKV1-39,IGKV2D-40,IGKV1D-39,IGKV2D-30,IGKV2D-28,IGKV3D-20,IGKV1D-16,IGKV1D-12,MERTK,TUBA3E,TUBA3D,PROS1,LY6G6F,MPIG6B,PLG,KIF25,ORAI2,ANGPT1,KIF27,A2M,CLEC1B,CD63,IGHV1-46,IGHV3-48,IGHV3-53,IGHV4-59,IGHV1-69,IGHV2-70,CSK,SIN3A,GLG1,ITGB3,PSG11,PSG2,PSG5,PSG4,PSG9,CD177,PLAUR,EHD2,SERPIND1,P2RX6,PPIL2,MAPK1,IGLV6-57,VPREB1,IGLV1-51,IGLV1-47,IGLV1-44,IGLV7-43…
REAC	Beta defensins	REAC:R-HSA-1461957	0.0263728	1.57884	40	597	10	10622	DEFB131A,DEFB130A,DEFB108B,DEFB115,DEFB116,DEFB118,DEFB119,DEFB121,DEFB123,DEFB124
REAC	Phase II - Conjugation of compounds	REAC:R-HSA-156580	0.0446423	1.35025	107	597	17	10622	UGT2B17,UGT2B15,UGT2B10,UGT2A3,UGT2B7,UGT2B11,UGT2B28,UGT2B4,UGT2A2,UGT2A1,SULT1B1,MAT1A,GSTP1,ESD,SULT2A1,GSTT2B,GGT5
WP	Glucuronidation	WP:WP698	5.42644e-05	4.26548	26	391	10	7562	UGT2B17,UGT2B15,UGT2B10,UGT2A3,UGT2B7,UGT2B11,UGT2B28,UGT2B4,UGT2A2,UGT2A1
TF	Factor: RARA; motif: GAGGTCAAAAGGTCAAKK	TF:M08018	0.000969762	3.01334	4780	1103	336	19917	EPHA2,SZRD1,NECAP2,CROCC,MFAP2,SDHB,PADI3,CYP4Z1,STIL,CMPK1,HENMT1,PRPF38B,AKNAD1,ACP6,NUDT4B,NBPF9,CD8A,CD8B,COX5B,C2ORF92,ECRG4,RGPD3,CD8B2,ACOXL,POLR1B,CHCHD5,CCDC74B,TUBA3E,IMP4,PTPN18,CFC1B,CFC1,TUBA3D,CCDC74A,ZNF717,STX19,CD200R1L,FAM90A26,YTHDC1,UGT2B17,UGT2B15,UGT2B10,UGT2B7,UGT2B11,UGT2B28,UGT2B4,UGT2A2,SLC4A4,GK2,MAPK10,C4ORF36,MEPE,TAF11L2,TAF11L3,TAF11L4,TAF11L5,TAF11L6,TAF11L9,TAF11L…
TF	Factor: COUP-TF1; motif: RRGGTCAAAGGTCAN; match class: 1	TF:M11744_1	0.00098749	3.00547	64	1103	16	19917	MTLN,NELFE,SKIV2L,BHLHA15,SPDYE3,PUS1,ARL6IP1,HYDIN,GPR179,IRGQ,ZNF576,SRRM5,TMEM143,SYNGR4,DEFB124,SLC2A11
TF	Factor: ZNF174; motif: NGNCRRTCACTYGCCN	TF:M12118	0.00212907	2.67181	45	1103	13	19917	ACP6,TAF11L2,TAF11L3,TAF11L4,TAF11L5,TAF11L6,TAF11L9,TAF11L11,TAF11L12,TAF11L13,PPP3CB,DDX19A,SYNE4
TF	Factor: Tbx5; motif: TNAGGTGTKV; match class: 1	TF:M01020_1	0.0036287	2.44025	4194	1103	297	19917	CPLANE2,FBXO42,SPATA21,NBPF1,PADI2,CYP4Z1,PDZK1IP1,SLC25A24,AKNAD1,GJA5,NBPF11,NUDT4B,CD8B,C2ORF92,ZAP70,NCK2,CD8B2,NPHP1,ACOXL,FBLN7,ZC3H6,TTL,IL1A,IL1B,PSD4,RAB6C,POTEF,POTEI,POTEJ,GPR148,SMIM39,POTEE,RAB6D,GPR39,THRB,FRG2C,PROS1,STX19,FAM90A26,USP17L10,USP17L11,USP17L12,USP17L13,USP17L15,USP17L17,USP17L18,USP17L19,USP17L20,USP17L21,USP17L22,USP17L23,USP17L5,TMPRSS11F,UGT2B15,MRPL1,C4ORF36,DMP1…
TF	Factor: B-ATF; motif: NNTYTCRNWATGASTCAN; match class: 1	TF:M09873_1	0.0062225	2.20604	35	1103	11	19917	RNF5,NUTM2F,NUTM2G,NUTM2B,NUTM2E,NUTM2A,NUTM2D,C3AR1,NPIPA5,NPIPB4,IL34
TF	Factor: ER-alpha; motif: TGACCYN; match class: 1	TF:M03547_1	0.00646259	2.18959	749	1103	73	19917	ARHGEF19,PADI4,CYP4B1,FNDC7,FBLN7,RABL2A,TUBA3E,CFC1B,CFC1,ZNF717,TAF11L14,FAM153A,NHP2,CAMK2B,LRWD1,RASA4B,RASA4,FAM185A,TRPM3,NAA35,NUTM2F,ZNF782,NUTM2G,ANTXRL,WASHC2A,ASAH2,SFTPA1,NUTM2B,NUTM2E,NUTM2A,NUTM2D,PPP1R32,NDUFV1,ACY3,TCIRG1,ZNF140,RNASE2,RNASE13,ARHGEF40,COX5A,GOLGA6L9,ALPK3,VWA3A,SLC6A2,ST3GAL2,SLC5A10,HEATR9,LYZL6,TBC1D3B,TBC1D3I,TBC1D3G,TBC1D3H,TBC1D3F,HNF1B,TBC1D3K,TBC1D3L,TBC1D…
TF	Factor: Zbtb44; motif: CKGTGA; match class: 1	TF:M05405_1	0.0080479	2.09432	7251	1103	474	19917	CLCNKB,FAM131C,ARHGEF19,FBXO42,SPATA21,NECAP2,NBPF1,MFAP2,ATP13A2,PADI2,PADI1,PADI4,CYP4A11,CYP4A22,FOXE3,AMY2B,STXBP3,GJA5,GJA8,PPIAL4G,NUDT4B,RNF103-CHMP3,CD8B,RGPD1,COX5B,C2ORF92,ZAP70,NCK2,UXS1,RGPD3,CD8B2,SEPTIN10,SOWAHC,LIMS3,ACOXL,ANAPC1,FBLN7,ZC3H8,POLR1B,CKAP2L,PSD4,CBWD2,RABL2A,SLC35F5,TUBA3E,POTEI,CFC1B,CFC1,GPR148,SMIM39,FAM168B,POTEE,NCKAP5,LRP1B,UBE2E1,RPL15,ZNF717,ATG3,SLC35A5,CD20…
TF	Factor: pitx2; motif: NNTAAWCCCA	TF:M02114	0.0211075	1.67556	4731	1103	324	19917	SZRD1,SPATA21,NECAP2,ATP13A2,SDHB,PADI3,TAL1,STIL,CMPK1,FAM102B,HENMT1,AKNAD1,ACP6,GJA8,PPIAL4G,NBPF9,RGPD1,RGPD2,COX5B,ACTR1B,C2ORF92,NCK2,RGPD3,MTLN,ANAPC1,ZC3H8,CCDC74B,TUBA3E,IMP4,PTPN18,POTEI,FAM168B,TUBA3D,CCDC74A,ZNF717,PROS1,ARL13B,STX19,ATG3,SLC35A5,CD200R1,DEFB131A,YTHDC1,UGT2B4,SLC4A4,MRPL1,C4ORF36,MEPE,LINC02218,NAIP,BDP1,MCCC2,B4GALT7,FAM153A,RMND5B,NHP2,GMCL2,LTB,NCR3,C6ORF47,LY6G5C…
TF	Factor: Pitx2; motif: WNTAAWCCCA	TF:M07056	0.0211075	1.67556	4731	1103	324	19917	SZRD1,SPATA21,NECAP2,ATP13A2,SDHB,PADI3,TAL1,STIL,CMPK1,FAM102B,HENMT1,AKNAD1,ACP6,GJA8,PPIAL4G,NBPF9,RGPD1,RGPD2,COX5B,ACTR1B,C2ORF92,NCK2,RGPD3,MTLN,ANAPC1,ZC3H8,CCDC74B,TUBA3E,IMP4,PTPN18,POTEI,FAM168B,TUBA3D,CCDC74A,ZNF717,PROS1,ARL13B,STX19,ATG3,SLC35A5,CD200R1,DEFB131A,YTHDC1,UGT2B4,SLC4A4,MRPL1,C4ORF36,MEPE,LINC02218,NAIP,BDP1,MCCC2,B4GALT7,FAM153A,RMND5B,NHP2,GMCL2,LTB,NCR3,C6ORF47,LY6G5C…
TF	Factor: RARB; motif: AAAGGTCAARAGGTCA	TF:M04573	0.0213122	1.67137	1130	1103	98	19917	SZRD1,CROCC,MFAP2,SDHB,RGPD3,CHCHD5,TUBA3D,FAM90A26,UGT2B10,UGT2B7,UGT2B11,UGT2B28,UGT2B4,UGT2A2,SLC4A4,GK2,MEPE,H3Y1,FAM153A,NHP2,LST1,NCR3,LY6G5B,MPIG6B,LY6G6C,VARS1,FKBPL,RNF5,URGCP,POLM,MYL7,GTF2I,NCF1,RCC1L,SPDYE13,SPDYE5,GTPBP10,TRAPPC14,ORAI2,RASA4B,RASA4,ATP6V0D2,SLC28A3,ZNF782,ASAH2,LRRTM3,PTGDR2,TMEM138,TMEM216,NADSYN1,TRIM77,TRIM64,FAM90A1,KLRF1,OR6C76,RUBCNL,EDDM3B,RNASE8,ZNF219,GOLGA…
TF	Factor: NR1B1; motif: GGRNGRNSNRRAGKTCAAGG	TF:M10044	0.0223518	1.65069	3670	1103	260	19917	FAM131C,CPLANE2,SZRD1,CROCC,MFAP2,SDHB,PADI1,PADI3,CYP4A22,HENMT1,AKNAD1,ACP6,ACTR1B,C2ORF92,RGPD3,MTLN,PSD4,PAX8,FOXD4L1,CCDC74B,CCDC115,IMP4,PTPN18,POTEJ,FAM168B,PLEKHB2,POTEE,CCDC74A,ZNF717,DHFR2,LSAMP,FAM90A26,UGT2B4,SULT1B1,SLC4A4,C4ORF36,MEPE,LINC02218,H3Y1,MCCC2,FAM174A,B4GALT7,FAM153A,PROP1,RMND5B,NHP2,LTB,NCR3,C6ORF47,LY6G5C,MPIG6B,LY6G6C,SLC44A4,EHMT2,CYP21A2,TNXB,FKBPL,EGFL8,AGER,FRMD1…
TF	Factor: TBX2; motif: NNNGTGTSNN	TF:M12026	0.0245583	1.6098	7563	1103	488	19917	CLCNKB,FAM131C,EPHA2,CPLANE2,SZRD1,SPATA21,CROCC,MFAP2,ATP13A2,PADI4,CYP4Z1,CYP4A22,PDZK1IP1,FOXE3,FOXD2,SLC25A24,AKNAD1,NOTCH2NLB,NUDT4B,RNF103-CHMP3,RMND5A,ANKRD36,ANKRD36B,ACTR1B,C2ORF92,ZAP70,RGPD3,ST6GAL2,SEPTIN10,SOWAHC,MALL,NPHP1,MTLN,ACOXL,TMEM87B,SLC20A1,CKAP2L,IL1B,PSD4,PAX8,CBWD2,RABL2A,POTEF,CCDC74B,SMPD4,PTPN18,POTEI,POTEJ,GPR148,AMER3,ARHGEF4,FAM168B,PLEKHB2,POTEE,CCDC74A,LYPD1,CHL1…
TF	Factor: ER-alpha; motif: TGACCYN	TF:M03547	0.0270757	1.56742	4761	1103	325	19917	FAM131C,EPHA2,ARHGEF19,MFAP2,ATP13A2,SDHB,PADI1,PADI3,PADI4,EFCAB14,CYP4B1,VAV3,SLC25A24,FNDC7,ACP6,NBPF11,NBPF14,PDE4DIP,RNF103-CHMP3,RMND5A,ANKRD36B,UXS1,SOWAHC,NPHP1,MTLN,FBLN7,SLC20A1,NT5DC4,IL1B,RABL2A,POTEF,SMPD4,MZT2B,TUBA3E,CCDC115,IMP4,CFC1B,CFC1,FAM168B,PLEKHB2,MZT2A,TUBA3D,UBE2E1,ZNF717,GTPBP8,USP17L10,USP17L11,USP17L12,USP17L13,USP17L15,USP17L17,USP17L18,USP17L19,USP17L20,USP17L21,USP…
TF	Factor: CREB3; motif: NTGCCACGTCAYCN	TF:M04207	0.0304827	1.51595	48	1103	12	19917	USP17L11,USP17L12,USP17L13,USP17L15,USP17L17,USP17L18,USP17L19,USP17L20,USP17L21,USP17L22,USP17L23,USP17L5
TF	Factor: XBP1; motif: WNNGMCACGTCATC	TF:M04228	0.0360239	1.44341	65	1103	14	19917	USP17L11,USP17L12,USP17L13,USP17L15,USP17L17,USP17L18,USP17L19,USP17L20,USP17L21,USP17L22,USP17L23,USP17L5,NDUFV3,PDXK
TF	Factor: ZNF667; motif: KGGGSCATTATC	TF:M05783	0.0369124	1.43283	11	1103	6	19917	NUTM2F,NUTM2G,NUTM2E,SHLD2,NUTM2A,NUTM2D
HPA	testis; elongated or late spermatids[High]	HPA:0570753	0.0401111	1.39674	622	585	55	10877	COX5B,NUDT9,FAM174A,VARS1,HSPA1L,HSPA1A,HSPA1B,PSMB1,PGAM2,SPDYE5,AP4M1,TRAPPC14,SPDYE3,ALKBH4,SPDYE2,SPDYE2B,UBQLN1,GOLM1,SPATA31E1,ZMIZ1,PPP1R32,PAK1,SLC2A3,NEK5,TPPP2,FSCB,C15ORF39,GOLGA6C,GOLGA6D,MEX3B,NPIPB15,C17ORF97,LYZL6,TBC1D3B,TBC1D3I,TBC1D3G,TBC1D3H,TBC1D3K,TBC1D3L,TBC1D3D,TBC1D3C,LRRC37A,LRRC37A2,TBKBP1,TIMM44,MBD3L1,ZNF317,WDR62,TEX101,IRGC,SYNGR4,SLC7A4,RIMBP3B,RIMBP3C,PRAME

## Sheet: 60min
source	term_name	term_id	adjusted_p_value	negative_log10_of_adjusted_p_value	term_size	query_size	intersection_size	effective_domain_size	intersections
GO:MF	bitter taste receptor activity	GO:0033038	1.22961e-08	7.91023	20	942	12	18679	TAS2R7,TAS2R8,TAS2R9,TAS2R10,TAS2R13,TAS2R14,TAS2R50,TAS2R20,TAS2R31,TAS2R46,TAS2R43,TAS2R30
GO:MF	taste receptor activity	GO:0008527	7.11249e-07	6.14798	26	942	12	18679	TAS2R7,TAS2R8,TAS2R9,TAS2R10,TAS2R13,TAS2R14,TAS2R50,TAS2R20,TAS2R31,TAS2R46,TAS2R43,TAS2R30
GO:MF	ribonuclease A activity	GO:0004522	0.00361193	2.44226	4	942	4	18679	RNASE4,RNASE1,RNASE2,RNASE8
GO:MF	chemokine activity	GO:0008009	0.0141857	1.84815	49	942	11	18679	CCL5,CCL16,CCL14,CCL15-CCL14,CCL15,CCL23,CCL18,CCL3,CCL4,CCL3L3,CCL4L2
GO:MF	CCR1 chemokine receptor binding	GO:0031726	0.0499159	1.30176	6	942	4	18679	CCL5,CCL23,CCL3,CCL4
GO:BP	adaptive immune response	GO:0002250	4.20633e-09	8.3761	715	943	84	18123	VTCN1,CD8A,CD8B,IGKV1-27,IGKV2-28,IGKV2-30,IGKV1-33,IGKV1-37,IGKV1-39,IGKV2-40,IGKV2D-40,IGKV1D-39,IGKV1D-37,IGKV2D-30,IGKV2D-29,IGKV2D-28,IGKV2D-26,IGKV2D-24,IGKV6D-21,IGKV3D-20,IGKV6D-41,IGKV1D-17,IGKV1D-16,IGKV3D-15,IGKV1D-13,IGKV1D-12,IGKV3D-11,IGKV1D-42,IGKV1D-43,IGKV1D-8,IGKV3D-7,ZAP70,CD8B2,IL1B,LTA,TNF,C2,C4A,C4B,AGER,BTNL2,TNFRSF21,DBNL,CTSL,PRKG1,SHLD2,CD6,CLCF1,UNC93B1,TCIRG1,KMT5B,CLE…
GO:BP	opsonization	GO:0008228	6.41422e-09	8.19286	69	943	22	18123	IGKV2-28,IGKV2-30,IGKV1-33,IGKV1-39,IGKV2D-40,IGKV1D-39,IGKV2D-30,IGKV2D-28,IGKV3D-20,IGKV1D-16,IGKV1D-12,C4B,SFTPA1,IGLV6-57,IGLV1-51,IGLV1-47,IGLV1-44,IGLV7-43,IGLV1-40,IGLV3-27,IGLV3-25,IGLV2-23
GO:BP	regulation of complement activation	GO:0030449	2.22945e-08	7.6518	110	943	27	18123	IGKV2-28,IGKV2-30,IGKV1-33,IGKV1-39,IGKV2D-40,IGKV1D-39,IGKV2D-30,IGKV2D-28,IGKV3D-20,IGKV1D-16,IGKV1D-12,IL1B,PROS1,C2,CFB,C4A,C4B,CPB2,IGLV6-57,IGLV1-51,IGLV1-47,IGLV1-44,IGLV7-43,IGLV1-40,IGLV3-27,IGLV3-25,IGLV2-23
GO:BP	regulation of humoral immune response	GO:0002920	1.06749e-07	6.97164	134	943	29	18123	IGKV2-28,IGKV2-30,IGKV1-33,IGKV1-39,IGKV2D-40,IGKV1D-39,IGKV2D-30,IGKV2D-28,IGKV3D-20,IGKV1D-16,IGKV1D-12,IL1B,PROS1,LTA,TNF,C2,CFB,C4A,C4B,CPB2,IGLV6-57,IGLV1-51,IGLV1-47,IGLV1-44,IGLV7-43,IGLV1-40,IGLV3-27,IGLV3-25,IGLV2-23
GO:BP	immune response	GO:0006955	3.93129e-07	6.40546	2544	943	202	18123	VAV3,STXBP3,CD53,CD58,VTCN1,NOTCH2,CD8A,CD8B,IGKV3OR2-268,IGKV1-27,IGKV2-28,IGKV2-30,IGKV1-33,IGKV1-37,IGKV1-39,IGKV2-40,IGKV2D-40,IGKV1D-39,IGKV1D-37,IGKV2D-30,IGKV2D-29,IGKV2D-28,IGKV2D-26,IGKV2D-24,IGKV6D-21,IGKV3D-20,IGKV6D-41,IGKV1D-17,IGKV1D-16,IGKV3D-15,IGKV1D-13,IGKV1D-12,IGKV3D-11,IGKV1D-42,IGKV1D-43,IGKV1D-8,IGKV3D-7,TRIM43B,TRIM43,ACTR1B,ZAP70,CD8B2,IL1A,IL1B,IL37,PROS1,KIT,EXOC1,STAP1…
GO:BP	phagocytosis, recognition	GO:0006910	1.08376e-05	4.96506	133	943	26	18123	IGKV2-28,IGKV2-30,IGKV1-33,IGKV1-39,IGKV2D-40,IGKV1D-39,IGKV2D-30,IGKV2D-28,IGKV3D-20,IGKV1D-16,IGKV1D-12,C4B,TULP1,SFTPA1,IGHV1OR15-9,IGHV3OR15-7,COLEC12,IGLV6-57,IGLV1-51,IGLV1-47,IGLV1-44,IGLV7-43,IGLV1-40,IGLV3-27,IGLV3-25,IGLV2-23
GO:BP	detection of chemical stimulus involved in sensory perception of bitter taste	GO:0001580	1.58071e-05	4.80115	40	943	14	18123	TAS2R7,TAS2R8,TAS2R9,TAS2R10,TAS2R13,TAS2R14,TAS2R50,TAS2R20,TAS2R19,TAS2R31,TAS2R46,TAS2R43,TAS2R30,TAS2R42
GO:BP	cell recognition	GO:0008037	1.94979e-05	4.71001	271	943	39	18123	ADAM30,IGKV2-28,IGKV2-30,IGKV1-33,IGKV1-39,IGKV2D-40,IGKV1D-39,IGKV2D-30,IGKV2D-28,IGKV3D-20,IGKV1D-16,IGKV1D-12,NCK2,ROBO2,NCR3,HSPA1L,C4B,TULP1,TNFRSF21,B4GALT1,CNTNAP3,SFTPA1,ZP1,CD6,CD5,IGHV1OR15-9,IGHV3OR15-7,ZP2,COLEC12,TEX101,IGLV6-57,IGLV1-51,IGLV1-47,IGLV1-44,IGLV7-43,IGLV1-40,IGLV3-27,IGLV3-25,IGLV2-23
GO:BP	humoral immune response mediated by circulating immunoglobulin	GO:0002455	5.48001e-05	4.26122	153	943	27	18123	IGKV2-28,IGKV2-30,IGKV1-33,IGKV1-39,IGKV2D-40,IGKV1D-39,IGKV2D-30,IGKV2D-28,IGKV3D-20,IGKV1D-16,IGKV1D-12,LTA,TNF,C2,C4A,C4B,IGHV1OR15-9,IGHV3OR15-7,IGLV6-57,IGLV1-51,IGLV1-47,IGLV1-44,IGLV7-43,IGLV1-40,IGLV3-27,IGLV3-25,IGLV2-23
GO:BP	sensory perception of bitter taste	GO:0050913	6.44156e-05	4.19101	44	943	14	18123	TAS2R7,TAS2R8,TAS2R9,TAS2R10,TAS2R13,TAS2R14,TAS2R50,TAS2R20,TAS2R19,TAS2R31,TAS2R46,TAS2R43,TAS2R30,TAS2R42
GO:BP	complement activation	GO:0006956	0.00010533	3.97745	178	943	29	18123	IGKV2-28,IGKV2-30,IGKV1-33,IGKV1-39,IGKV2D-40,IGKV1D-39,IGKV2D-30,IGKV2D-28,IGKV3D-20,IGKV1D-16,IGKV1D-12,IL1B,PROS1,C2,CFB,C4A,C4B,CPB2,IGHV1OR15-9,IGHV3OR15-7,IGLV6-57,IGLV1-51,IGLV1-47,IGLV1-44,IGLV7-43,IGLV1-40,IGLV3-27,IGLV3-25,IGLV2-23
GO:BP	detection of chemical stimulus involved in sensory perception of taste	GO:0050912	0.000121924	3.91391	46	943	14	18123	TAS2R7,TAS2R8,TAS2R9,TAS2R10,TAS2R13,TAS2R14,TAS2R50,TAS2R20,TAS2R19,TAS2R31,TAS2R46,TAS2R43,TAS2R30,TAS2R42
GO:BP	complement activation, classical pathway	GO:0006958	0.000142222	3.84703	140	943	25	18123	IGKV2-28,IGKV2-30,IGKV1-33,IGKV1-39,IGKV2D-40,IGKV1D-39,IGKV2D-30,IGKV2D-28,IGKV3D-20,IGKV1D-16,IGKV1D-12,C2,C4A,C4B,IGHV1OR15-9,IGHV3OR15-7,IGLV6-57,IGLV1-51,IGLV1-47,IGLV1-44,IGLV7-43,IGLV1-40,IGLV3-27,IGLV3-25,IGLV2-23
GO:BP	peptide cross-linking	GO:0018149	0.000217168	3.6632	96	943	20	18123	IGKV2-28,IGKV2-30,IGKV1-33,IGKV1-39,IGKV2D-40,IGKV1D-39,IGKV2D-30,IGKV2D-28,IGKV3D-20,IGKV1D-16,IGKV1D-12,IGLV6-57,IGLV1-51,IGLV1-47,IGLV1-44,IGLV7-43,IGLV1-40,IGLV3-27,IGLV3-25,IGLV2-23
GO:BP	immunoglobulin mediated immune response	GO:0016064	0.000370011	3.43179	221	943	32	18123	IGKV2-28,IGKV2-30,IGKV1-33,IGKV1-39,IGKV2D-40,IGKV1D-39,IGKV2D-30,IGKV2D-28,IGKV3D-20,IGKV1D-16,IGKV1D-12,LTA,TNF,C2,C4A,C4B,SHLD2,CLCF1,TCIRG1,KMT5B,IGHV1OR15-9,IGHV3OR15-7,THOC1,IGLV6-57,IGLV1-51,IGLV1-47,IGLV1-44,IGLV7-43,IGLV1-40,IGLV3-27,IGLV3-25,IGLV2-23
GO:BP	B cell mediated immunity	GO:0019724	0.000506942	3.29504	224	943	32	18123	IGKV2-28,IGKV2-30,IGKV1-33,IGKV1-39,IGKV2D-40,IGKV1D-39,IGKV2D-30,IGKV2D-28,IGKV3D-20,IGKV1D-16,IGKV1D-12,LTA,TNF,C2,C4A,C4B,SHLD2,CLCF1,TCIRG1,KMT5B,IGHV1OR15-9,IGHV3OR15-7,THOC1,IGLV6-57,IGLV1-51,IGLV1-47,IGLV1-44,IGLV7-43,IGLV1-40,IGLV3-27,IGLV3-25,IGLV2-23
GO:BP	leukocyte migration	GO:0050900	0.00148817	2.82735	511	943	54	18123	VAV3,CD58,CD2,IGKV2-28,IGKV2-30,IGKV1-33,IGKV1-39,IGKV2D-40,IGKV1D-39,IGKV2D-30,IGKV2D-28,IGKV3D-20,IGKV1D-16,IGKV1D-12,ZAP70,MERTK,PROS1,KIT,STAP1,TNF,AIF1,AGER,GPSM3,B4GALT1,SFTPD,FLT1,GREM1,MMP28,CCL5,CCL16,CCL14,CCL15,CCL23,CCL18,CCL3,CCL4,CCL3L3,CCL4L2,CD177,DEFB124,CRKL,MAPK1,IGLV6-57,VPREB1,IGLV1-51,IGLV1-47,IGLV1-44,IGLV7-43,IGLV1-40,IGLV3-27,IGLV3-25,IGLV2-23,VPREB3,MIF
GO:BP	transcription preinitiation complex assembly	GO:0070897	0.00277707	2.55641	50	943	13	18123	LINC02218,TAF11L2,TAF11L3,TAF11L4,TAF11L5,TAF11L6,TAF11L9,TAF11L11,TAF11L12,TAF11L13,TAF11L14,BDP1,SMARCB1
GO:BP	immune system process	GO:0002376	0.0036576	2.4368	3438	943	236	18123	VAV3,STXBP3,CD53,CHIA,CD58,CD2,CD101,VTCN1,NOTCH2,SEC22B,ACP6,CD8A,CD8B,IGKV3OR2-268,IGKV1-27,IGKV2-28,IGKV2-30,IGKV1-33,IGKV1-37,IGKV1-39,IGKV2-40,IGKV2D-40,IGKV1D-39,IGKV1D-37,IGKV2D-30,IGKV2D-29,IGKV2D-28,IGKV2D-26,IGKV2D-24,IGKV6D-21,IGKV3D-20,IGKV6D-41,IGKV1D-17,IGKV1D-16,IGKV3D-15,IGKV1D-13,IGKV1D-12,IGKV3D-11,IGKV1D-42,IGKV1D-43,IGKV1D-8,IGKV3D-7,TRIM43B,TRIM43,ACTR1B,ZAP70,NCK2,CD8B2,BCL2…
GO:BP	Fc-gamma receptor signaling pathway involved in phagocytosis	GO:0038096	0.00441708	2.35486	135	943	22	18123	VAV3,IGKV2-28,IGKV2-30,IGKV1-33,IGKV1-39,IGKV2D-40,IGKV1D-39,IGKV2D-30,IGKV2D-28,IGKV3D-20,IGKV1D-16,IGKV1D-12,MAPK1,IGLV6-57,IGLV1-51,IGLV1-47,IGLV1-44,IGLV7-43,IGLV1-40,IGLV3-27,IGLV3-25,IGLV2-23
GO:BP	immune response-regulating cell surface receptor signaling pathway involved in phagocytosis	GO:0002433	0.00441708	2.35486	135	943	22	18123	VAV3,IGKV2-28,IGKV2-30,IGKV1-33,IGKV1-39,IGKV2D-40,IGKV1D-39,IGKV2D-30,IGKV2D-28,IGKV3D-20,IGKV1D-16,IGKV1D-12,MAPK1,IGLV6-57,IGLV1-51,IGLV1-47,IGLV1-44,IGLV7-43,IGLV1-40,IGLV3-27,IGLV3-25,IGLV2-23
GO:BP	Fc-gamma receptor signaling pathway	GO:0038094	0.00568618	2.24518	137	943	22	18123	VAV3,IGKV2-28,IGKV2-30,IGKV1-33,IGKV1-39,IGKV2D-40,IGKV1D-39,IGKV2D-30,IGKV2D-28,IGKV3D-20,IGKV1D-16,IGKV1D-12,MAPK1,IGLV6-57,IGLV1-51,IGLV1-47,IGLV1-44,IGLV7-43,IGLV1-40,IGLV3-27,IGLV3-25,IGLV2-23
GO:BP	RNA polymerase II preinitiation complex assembly	GO:0051123	0.00587649	2.23088	38	943	11	18123	LINC02218,TAF11L2,TAF11L3,TAF11L4,TAF11L5,TAF11L6,TAF11L9,TAF11L11,TAF11L12,TAF11L13,TAF11L14
GO:BP	inflammatory response to antigenic stimulus	GO:0002437	0.00653019	2.18507	251	943	32	18123	NOTCH2,IGKV2-28,IGKV2-30,IGKV1-33,IGKV1-39,IGKV2D-40,IGKV1D-39,IGKV2D-30,IGKV2D-28,IGKV3D-20,IGKV1D-16,IGKV1D-12,IL37,LTA,TNF,MAPK14,NPSR1,ADCY1,CD6,RAMP2,IGLV6-57,IGLV1-51,IGLV1-47,IGLV1-44,IGLV7-43,IGLV1-40,IGLV3-27,IGLV3-25,IGLV2-23,GGT5,ADORA2A,GGT1
GO:BP	Fc receptor mediated stimulatory signaling pathway	GO:0002431	0.0092699	2.03293	141	943	22	18123	VAV3,IGKV2-28,IGKV2-30,IGKV1-33,IGKV1-39,IGKV2D-40,IGKV1D-39,IGKV2D-30,IGKV2D-28,IGKV3D-20,IGKV1D-16,IGKV1D-12,MAPK1,IGLV6-57,IGLV1-51,IGLV1-47,IGLV1-44,IGLV7-43,IGLV1-40,IGLV3-27,IGLV3-25,IGLV2-23
GO:BP	regulation of inflammatory response to antigenic stimulus	GO:0002861	0.0097969	2.00891	220	943	29	18123	IGKV2-28,IGKV2-30,IGKV1-33,IGKV1-39,IGKV2D-40,IGKV1D-39,IGKV2D-30,IGKV2D-28,IGKV3D-20,IGKV1D-16,IGKV1D-12,LTA,TNF,MAPK14,NPSR1,ADCY1,RAMP2,IGLV6-57,IGLV1-51,IGLV1-47,IGLV1-44,IGLV7-43,IGLV1-40,IGLV3-27,IGLV3-25,IGLV2-23,GGT5,ADORA2A,GGT1
GO:BP	glutathione metabolic process	GO:0006749	0.0101319	1.99431	64	943	14	18123	CLIC1,CLIC5,GSTA2,GSTA1,GSTA5,GSTA3,GSTP1,ETHE1,GGT2,GGTLC2,GSTT2B,GSTT4,GGT5,GGT1
GO:BP	Fc-epsilon receptor signaling pathway	GO:0038095	0.0148857	1.82723	167	943	24	18123	VAV3,IGKV2-28,IGKV2-30,IGKV1-33,IGKV1-39,IGKV2D-40,IGKV1D-39,IGKV2D-30,IGKV2D-28,IGKV3D-20,IGKV1D-16,IGKV1D-12,GAB2,PSME3,MAPK1,IGLV6-57,IGLV1-51,IGLV1-47,IGLV1-44,IGLV7-43,IGLV1-40,IGLV3-27,IGLV3-25,IGLV2-23
GO:BP	sensory perception of taste	GO:0050909	0.0179121	1.74685	67	943	14	18123	TAS2R7,TAS2R8,TAS2R9,TAS2R10,TAS2R13,TAS2R14,TAS2R50,TAS2R20,TAS2R19,TAS2R31,TAS2R46,TAS2R43,TAS2R30,TAS2R42
GO:BP	monocyte chemotaxis	GO:0002548	0.0179121	1.74685	67	943	14	18123	AIF1,FLT1,GREM1,CCL5,CCL16,CCL14,CCL15,CCL23,CCL18,CCL3,CCL4,CCL3L3,CCL4L2,DEFB124
GO:BP	negative regulation of inflammatory response to antigenic stimulus	GO:0002862	0.0232548	1.63349	206	943	27	18123	IGKV2-28,IGKV2-30,IGKV1-33,IGKV1-39,IGKV2D-40,IGKV1D-39,IGKV2D-30,IGKV2D-28,IGKV3D-20,IGKV1D-16,IGKV1D-12,MAPK14,NPSR1,ADCY1,RAMP2,IGLV6-57,IGLV1-51,IGLV1-47,IGLV1-44,IGLV7-43,IGLV1-40,IGLV3-27,IGLV3-25,IGLV2-23,GGT5,ADORA2A,GGT1
GO:BP	phagocytosis	GO:0006909	0.0336589	1.4729	388	943	41	18123	VAV3,IGKV2-28,IGKV2-30,IGKV1-33,IGKV1-39,IGKV2D-40,IGKV1D-39,IGKV2D-30,IGKV2D-28,IGKV3D-20,IGKV1D-16,IGKV1D-12,MERTK,IL1B,STAP1,TNF,AIF1,C2,C4A,C4B,TULP1,SFTPA1,SFTPD,ANXA11,SYT7,IGHV1OR15-9,IGHV3OR15-7,BECN1,COLEC12,TYROBP,MAPK1,IGLV6-57,IGLV1-51,IGLV1-47,IGLV1-44,IGLV7-43,IGLV1-40,IGLV3-27,IGLV3-25,IGLV2-23,ADORA2A
GO:CC	immunoglobulin complex	GO:0019814	1.61727e-26	25.7912	165	980	54	18964	IGKV1-27,IGKV2-28,IGKV2-30,IGKV1-33,IGKV1-37,IGKV1-39,IGKV2-40,IGKV2D-40,IGKV1D-39,IGKV1D-37,IGKV2D-30,IGKV2D-29,IGKV2D-28,IGKV2D-26,IGKV2D-24,IGKV6D-21,IGKV3D-20,IGKV6D-41,IGKV1D-17,IGKV1D-16,IGKV3D-15,IGKV1D-13,IGKV1D-12,IGKV3D-11,IGKV1D-42,IGKV1D-43,IGKV1D-8,IGKV3D-7,IGHV1OR15-9,IGHV3OR15-7,IGLV4-69,IGLV8-61,IGLV4-60,IGLV6-57,IGLV11-55,IGLV10-54,IGLV5-52,IGLV1-51,IGLV1-50,IGLV9-49,IGLV5-48,IGL…
GO:CC	extracellular region	GO:0005576	5.77599e-08	7.23837	4564	980	321	18964	AMY2B,FNDC7,STXBP3,PROK1,CD53,CHI3L2,CHIA,ATP1A1,CD58,CD2,CD101,TRIM45,PHGDH,REG4,NOTCH2,HJV,NOTCH2NLA,NOTCH2NLB,LRRTM4,CD8A,CD8B,IGKV3OR2-268,IGKV1-27,IGKV2-28,IGKV2-30,IGKV1-33,IGKV1-37,IGKV1-39,IGKV2-40,IGKV2D-40,IGKV1D-39,IGKV1D-37,IGKV2D-30,IGKV2D-29,IGKV2D-28,IGKV2D-26,IGKV2D-24,IGKV6D-21,IGKV3D-20,IGKV6D-41,IGKV1D-17,IGKV1D-16,IGKV3D-15,IGKV1D-13,IGKV1D-12,IGKV3D-11,IGKV1D-42,IGKV1D-43,IGK…
GO:CC	extracellular space	GO:0005615	0.000239289	3.62108	3595	980	246	18964	AMY2B,STXBP3,CD53,CHI3L2,CHIA,ATP1A1,CD58,CD101,PHGDH,HJV,LRRTM4,IGKV3OR2-268,IGKV1-27,IGKV2-28,IGKV2-30,IGKV1-33,IGKV1-37,IGKV1-39,IGKV2-40,IGKV2D-40,IGKV1D-39,IGKV2D-30,IGKV2D-29,IGKV2D-28,IGKV2D-26,IGKV2D-24,IGKV6D-21,IGKV3D-20,IGKV6D-41,IGKV1D-17,IGKV1D-16,IGKV3D-15,IGKV1D-13,IGKV1D-12,IGKV3D-11,IGKV1D-42,IGKV1D-43,IGKV1D-8,IGKV3D-7,PROM2,SEMA4C,ACTR1B,ECRG4,UXS1,MERTK,FBLN7,IL1A,IL1B,IL37,RO…
GO:CC	plasma membrane	GO:0005886	0.000312427	3.50525	5680	980	362	18964	VAV3,STXBP3,GPSM2,KCNA10,KCNA2,KCNA3,CD53,DRAM2,ATP1A1,CD58,CD2,CD101,VTCN1,ADAM30,NOTCH2,HJV,GJA5,GJA8,LRRTM4,CD8A,CD8B,IGKV1-27,IGKV2-28,IGKV2-30,IGKV1-33,IGKV1-37,IGKV1-39,IGKV2-40,IGKV2D-40,IGKV1D-39,IGKV1D-37,IGKV2D-30,IGKV2D-29,IGKV2D-28,IGKV2D-26,IGKV2D-24,IGKV6D-21,IGKV3D-20,IGKV6D-41,IGKV1D-17,IGKV1D-16,IGKV3D-15,IGKV1D-13,IGKV1D-12,IGKV3D-11,IGKV1D-42,IGKV1D-43,IGKV1D-8,IGKV3D-7,PROM2,K…
GO:CC	cell periphery	GO:0071944	0.00570059	2.24408	6178	980	380	18964	VAV3,STXBP3,GPSM2,KCNA10,KCNA2,KCNA3,CD53,DRAM2,ATP1A1,CD58,CD2,CD101,VTCN1,ADAM30,NOTCH2,HJV,GJA5,GJA8,PDE4DIP,LRRTM4,CD8A,CD8B,IGKV1-27,IGKV2-28,IGKV2-30,IGKV1-33,IGKV1-37,IGKV1-39,IGKV2-40,IGKV2D-40,IGKV1D-39,IGKV1D-37,IGKV2D-30,IGKV2D-29,IGKV2D-28,IGKV2D-26,IGKV2D-24,IGKV6D-21,IGKV3D-20,IGKV6D-41,IGKV1D-17,IGKV1D-16,IGKV3D-15,IGKV1D-13,IGKV1D-12,IGKV3D-11,IGKV1D-42,IGKV1D-43,IGKV1D-8,IGKV3D-7…
GO:CC	transcription factor TFIID complex	GO:0005669	0.00753375	2.12299	47	980	11	18964	LINC02218,TAF11L2,TAF11L3,TAF11L4,TAF11L5,TAF11L6,TAF11L9,TAF11L11,TAF11L12,TAF11L13,TAF11L14
GO:CC	nuclear DNA-directed RNA polymerase complex	GO:0055029	0.0383448	1.41629	117	980	17	18964	POLR3GL,POLR1B,LINC02218,TAF11L2,TAF11L3,TAF11L4,TAF11L5,TAF11L6,TAF11L9,TAF11L11,TAF11L12,TAF11L13,TAF11L14,SUPT3H,PRIM2,POLR3E,POLR2I
GO:CC	DNA-directed RNA polymerase complex	GO:0000428	0.0426817	1.36976	118	980	17	18964	POLR3GL,POLR1B,LINC02218,TAF11L2,TAF11L3,TAF11L4,TAF11L5,TAF11L6,TAF11L9,TAF11L11,TAF11L12,TAF11L13,TAF11L14,SUPT3H,PRIM2,POLR3E,POLR2I
KEGG	Taste transduction	KEGG:04742	0.00329387	2.48229	85	420	15	8000	PDE1C,TAS2R7,TAS2R8,TAS2R9,TAS2R10,TAS2R13,TAS2R14,TAS2R50,TAS2R20,TAS2R19,TAS2R31,TAS2R46,TAS2R43,TAS2R30,TAS2R42
KEGG	Chemical carcinogenesis	KEGG:05204	0.0299604	1.52345	81	420	13	8000	UGT2B17,UGT2B15,UGT2B10,GSTA2,GSTA1,GSTA5,GSTA3,GSTP1,ALDH3B2,ALDH3B1,CHRNA7,SULT1A2,GSTT2B
REAC	Initial triggering of complement	REAC:R-HSA-166663	5.58943e-11	10.2526	76	531	24	10622	IGKV2-28,IGKV2-30,IGKV1-33,IGKV1-39,IGKV2D-40,IGKV1D-39,IGKV2D-30,IGKV2D-28,IGKV3D-20,IGKV1D-16,IGKV1D-12,C2,CFB,C4A,C4B,IGLV6-57,IGLV1-51,IGLV1-47,IGLV1-44,IGLV7-43,IGLV1-40,IGLV3-27,IGLV3-25,IGLV2-23
REAC	Regulation of Complement cascade	REAC:R-HSA-977606	1.08331e-09	8.96525	101	531	26	10622	IGKV2-28,IGKV2-30,IGKV1-33,IGKV1-39,IGKV2D-40,IGKV1D-39,IGKV2D-30,IGKV2D-28,IGKV3D-20,IGKV1D-16,IGKV1D-12,PROS1,C2,CFB,C4A,C4B,CPB2,IGLV6-57,IGLV1-51,IGLV1-47,IGLV1-44,IGLV7-43,IGLV1-40,IGLV3-27,IGLV3-25,IGLV2-23
REAC	CD22 mediated BCR regulation	REAC:R-HSA-5690714	2.05355e-09	8.68749	60	531	20	10622	IGKV2-28,IGKV2-30,IGKV1-33,IGKV1-39,IGKV2D-40,IGKV1D-39,IGKV2D-30,IGKV2D-28,IGKV3D-20,IGKV1D-16,IGKV1D-12,IGLV6-57,IGLV1-51,IGLV1-47,IGLV1-44,IGLV7-43,IGLV1-40,IGLV3-27,IGLV3-25,IGLV2-23
REAC	Classical antibody-mediated complement activation	REAC:R-HSA-173623	2.91521e-09	8.53533	61	531	20	10622	IGKV2-28,IGKV2-30,IGKV1-33,IGKV1-39,IGKV2D-40,IGKV1D-39,IGKV2D-30,IGKV2D-28,IGKV3D-20,IGKV1D-16,IGKV1D-12,IGLV6-57,IGLV1-51,IGLV1-47,IGLV1-44,IGLV7-43,IGLV1-40,IGLV3-27,IGLV3-25,IGLV2-23
REAC	Role of LAT2/NTAL/LAB on calcium mobilization	REAC:R-HSA-2730905	4.37005e-09	8.35951	69	531	21	10622	IGKV2-28,IGKV2-30,IGKV1-33,IGKV1-39,IGKV2D-40,IGKV1D-39,IGKV2D-30,IGKV2D-28,IGKV3D-20,IGKV1D-16,IGKV1D-12,GAB2,IGLV6-57,IGLV1-51,IGLV1-47,IGLV1-44,IGLV7-43,IGLV1-40,IGLV3-27,IGLV3-25,IGLV2-23
REAC	Complement cascade	REAC:R-HSA-166658	1.11481e-08	7.9528	111	531	26	10622	IGKV2-28,IGKV2-30,IGKV1-33,IGKV1-39,IGKV2D-40,IGKV1D-39,IGKV2D-30,IGKV2D-28,IGKV3D-20,IGKV1D-16,IGKV1D-12,PROS1,C2,CFB,C4A,C4B,CPB2,IGLV6-57,IGLV1-51,IGLV1-47,IGLV1-44,IGLV7-43,IGLV1-40,IGLV3-27,IGLV3-25,IGLV2-23
REAC	FCGR activation	REAC:R-HSA-2029481	2.04454e-08	7.6894	67	531	20	10622	IGKV2-28,IGKV2-30,IGKV1-33,IGKV1-39,IGKV2D-40,IGKV1D-39,IGKV2D-30,IGKV2D-28,IGKV3D-20,IGKV1D-16,IGKV1D-12,IGLV6-57,IGLV1-51,IGLV1-47,IGLV1-44,IGLV7-43,IGLV1-40,IGLV3-27,IGLV3-25,IGLV2-23
REAC	Creation of C4 and C2 activators	REAC:R-HSA-166786	2.76367e-08	7.55851	68	531	20	10622	IGKV2-28,IGKV2-30,IGKV1-33,IGKV1-39,IGKV2D-40,IGKV1D-39,IGKV2D-30,IGKV2D-28,IGKV3D-20,IGKV1D-16,IGKV1D-12,IGLV6-57,IGLV1-51,IGLV1-47,IGLV1-44,IGLV7-43,IGLV1-40,IGLV3-27,IGLV3-25,IGLV2-23
REAC	FCERI mediated MAPK activation	REAC:R-HSA-2871796	2.92263e-08	7.53423	83	531	22	10622	VAV3,IGKV2-28,IGKV2-30,IGKV1-33,IGKV1-39,IGKV2D-40,IGKV1D-39,IGKV2D-30,IGKV2D-28,IGKV3D-20,IGKV1D-16,IGKV1D-12,MAPK1,IGLV6-57,IGLV1-51,IGLV1-47,IGLV1-44,IGLV7-43,IGLV1-40,IGLV3-27,IGLV3-25,IGLV2-23
REAC	Scavenging of heme from plasma	REAC:R-HSA-2168880	3.71333e-08	7.43024	69	531	20	10622	IGKV2-28,IGKV2-30,IGKV1-33,IGKV1-39,IGKV2D-40,IGKV1D-39,IGKV2D-30,IGKV2D-28,IGKV3D-20,IGKV1D-16,IGKV1D-12,IGLV6-57,IGLV1-51,IGLV1-47,IGLV1-44,IGLV7-43,IGLV1-40,IGLV3-27,IGLV3-25,IGLV2-23
REAC	FCERI mediated Ca+2 mobilization	REAC:R-HSA-2871809	2.05979e-07	6.68618	83	531	21	10622	VAV3,IGKV2-28,IGKV2-30,IGKV1-33,IGKV1-39,IGKV2D-40,IGKV1D-39,IGKV2D-30,IGKV2D-28,IGKV3D-20,IGKV1D-16,IGKV1D-12,IGLV6-57,IGLV1-51,IGLV1-47,IGLV1-44,IGLV7-43,IGLV1-40,IGLV3-27,IGLV3-25,IGLV2-23
REAC	Role of phospholipids in phagocytosis	REAC:R-HSA-2029485	8.58697e-07	6.06616	81	531	20	10622	IGKV2-28,IGKV2-30,IGKV1-33,IGKV1-39,IGKV2D-40,IGKV1D-39,IGKV2D-30,IGKV2D-28,IGKV3D-20,IGKV1D-16,IGKV1D-12,IGLV6-57,IGLV1-51,IGLV1-47,IGLV1-44,IGLV7-43,IGLV1-40,IGLV3-27,IGLV3-25,IGLV2-23
REAC	Class C/3 (Metabotropic glutamate/pheromone receptors)	REAC:R-HSA-420499	1.16085e-06	5.93523	39	531	14	10622	TAS2R7,TAS2R8,TAS2R9,TAS2R10,TAS2R13,TAS2R14,TAS2R50,TAS2R20,TAS2R19,TAS2R31,TAS2R46,TAS2R43,TAS2R30,TAS2R42
REAC	Antigen activates B Cell Receptor (BCR) leading to generation of second messengers	REAC:R-HSA-983695	1.70614e-06	5.76798	84	531	20	10622	IGKV2-28,IGKV2-30,IGKV1-33,IGKV1-39,IGKV2D-40,IGKV1D-39,IGKV2D-30,IGKV2D-28,IGKV3D-20,IGKV1D-16,IGKV1D-12,IGLV6-57,IGLV1-51,IGLV1-47,IGLV1-44,IGLV7-43,IGLV1-40,IGLV3-27,IGLV3-25,IGLV2-23
REAC	FCGR3A-mediated IL10 synthesis	REAC:R-HSA-9664323	1.94114e-06	5.71194	93	531	21	10622	IGKV2-28,IGKV2-30,IGKV1-33,IGKV1-39,IGKV2D-40,IGKV1D-39,IGKV2D-30,IGKV2D-28,IGKV3D-20,IGKV1D-16,IGKV1D-12,ADCY1,IGLV6-57,IGLV1-51,IGLV1-47,IGLV1-44,IGLV7-43,IGLV1-40,IGLV3-27,IGLV3-25,IGLV2-23
REAC	Binding and Uptake of Ligands by Scavenger Receptors	REAC:R-HSA-2173782	4.34534e-06	5.36198	97	531	21	10622	IGKV2-28,IGKV2-30,IGKV1-33,IGKV1-39,IGKV2D-40,IGKV1D-39,IGKV2D-30,IGKV2D-28,IGKV3D-20,IGKV1D-16,IGKV1D-12,COLEC12,IGLV6-57,IGLV1-51,IGLV1-47,IGLV1-44,IGLV7-43,IGLV1-40,IGLV3-27,IGLV3-25,IGLV2-23
REAC	Immunoregulatory interactions between a Lymphoid and a non-Lymphoid cell	REAC:R-HSA-198933	1.04292e-05	4.98175	181	531	29	10622	CD8A,CD8B,IGKV2-28,IGKV2-30,IGKV1-33,IGKV1-39,IGKV2D-40,IGKV1D-39,IGKV2D-30,IGKV2D-28,IGKV3D-20,IGKV1D-16,IGKV1D-12,NCR3,SFTPD,KLRB1,CLEC2D,COLEC12,HCST,TYROBP,IGLV6-57,IGLV1-51,IGLV1-47,IGLV1-44,IGLV7-43,IGLV1-40,IGLV3-27,IGLV3-25,IGLV2-23
REAC	Leishmania phagocytosis	REAC:R-HSA-9664417	1.51681e-05	4.81907	113	531	22	10622	VAV3,IGKV2-28,IGKV2-30,IGKV1-33,IGKV1-39,IGKV2D-40,IGKV1D-39,IGKV2D-30,IGKV2D-28,IGKV3D-20,IGKV1D-16,IGKV1D-12,MAPK1,IGLV6-57,IGLV1-51,IGLV1-47,IGLV1-44,IGLV7-43,IGLV1-40,IGLV3-27,IGLV3-25,IGLV2-23
REAC	Parasite infection	REAC:R-HSA-9664407	1.51681e-05	4.81907	113	531	22	10622	VAV3,IGKV2-28,IGKV2-30,IGKV1-33,IGKV1-39,IGKV2D-40,IGKV1D-39,IGKV2D-30,IGKV2D-28,IGKV3D-20,IGKV1D-16,IGKV1D-12,MAPK1,IGLV6-57,IGLV1-51,IGLV1-47,IGLV1-44,IGLV7-43,IGLV1-40,IGLV3-27,IGLV3-25,IGLV2-23
REAC	FCGR3A-mediated phagocytosis	REAC:R-HSA-9664422	1.51681e-05	4.81907	113	531	22	10622	VAV3,IGKV2-28,IGKV2-30,IGKV1-33,IGKV1-39,IGKV2D-40,IGKV1D-39,IGKV2D-30,IGKV2D-28,IGKV3D-20,IGKV1D-16,IGKV1D-12,MAPK1,IGLV6-57,IGLV1-51,IGLV1-47,IGLV1-44,IGLV7-43,IGLV1-40,IGLV3-27,IGLV3-25,IGLV2-23
REAC	Regulation of actin dynamics for phagocytic cup formation	REAC:R-HSA-2029482	2.49146e-05	4.60355	116	531	22	10622	VAV3,IGKV2-28,IGKV2-30,IGKV1-33,IGKV1-39,IGKV2D-40,IGKV1D-39,IGKV2D-30,IGKV2D-28,IGKV3D-20,IGKV1D-16,IGKV1D-12,MAPK1,IGLV6-57,IGLV1-51,IGLV1-47,IGLV1-44,IGLV7-43,IGLV1-40,IGLV3-27,IGLV3-25,IGLV2-23
REAC	Cell surface interactions at the vascular wall	REAC:R-HSA-202733	0.000112714	3.94802	190	531	28	10622	CD58,CD2,IGKV2-28,IGKV2-30,IGKV1-33,IGKV1-39,IGKV2D-40,IGKV1D-39,IGKV2D-30,IGKV2D-28,IGKV3D-20,IGKV1D-16,IGKV1D-12,MERTK,PROS1,CD177,IGLV6-57,VPREB1,IGLV1-51,IGLV1-47,IGLV1-44,IGLV7-43,IGLV1-40,IGLV3-27,IGLV3-25,IGLV2-23,VPREB3,MIF
REAC	Fcgamma receptor (FCGR) dependent phagocytosis	REAC:R-HSA-2029480	0.000744554	3.1281	140	531	22	10622	VAV3,IGKV2-28,IGKV2-30,IGKV1-33,IGKV1-39,IGKV2D-40,IGKV1D-39,IGKV2D-30,IGKV2D-28,IGKV3D-20,IGKV1D-16,IGKV1D-12,MAPK1,IGLV6-57,IGLV1-51,IGLV1-47,IGLV1-44,IGLV7-43,IGLV1-40,IGLV3-27,IGLV3-25,IGLV2-23
REAC	FCERI mediated NF-kB activation	REAC:R-HSA-2871837	0.00171365	2.76608	136	531	21	10622	IGKV2-28,IGKV2-30,IGKV1-33,IGKV1-39,IGKV2D-40,IGKV1D-39,IGKV2D-30,IGKV2D-28,IGKV3D-20,IGKV1D-16,IGKV1D-12,PSME3,IGLV6-57,IGLV1-51,IGLV1-47,IGLV1-44,IGLV7-43,IGLV1-40,IGLV3-27,IGLV3-25,IGLV2-23
REAC	Innate Immune System	REAC:R-HSA-168249	0.00459665	2.33756	1090	531	86	10622	VAV3,CD53,CD58,POLR3GL,TXNIP,IGKV2-28,IGKV2-30,IGKV1-33,IGKV1-39,IGKV2D-40,IGKV1D-39,IGKV2D-30,IGKV2D-28,IGKV3D-20,IGKV1D-16,IGKV1D-12,ACTR1B,IL1B,PROS1,HSPA1A,HSPA1B,NEU1,C2,CFB,C4A,C4B,AGER,MAPK14,MAPK13,ENPP4,CDK13,DBNL,ABCA13,ATP6V0D2,B4GALT1,PRSS3,CTSL,SFTPA2,SFTPA1,SFTPD,TKFC,TBC1D10C,GSTP1,UNC93B1,ALDH3B1,TCIRG1,DEFB108B,NDUFC2,GAB2,CLEC4A,CLEC6A,CLEC4D,CLEC4E,CD63,CPB2,PNP,RNASE6,RNASE3,R…
REAC	Fc epsilon receptor (FCERI) signaling	REAC:R-HSA-2454202	0.00587089	2.2313	182	531	24	10622	VAV3,IGKV2-28,IGKV2-30,IGKV1-33,IGKV1-39,IGKV2D-40,IGKV1D-39,IGKV2D-30,IGKV2D-28,IGKV3D-20,IGKV1D-16,IGKV1D-12,GAB2,PSME3,MAPK1,IGLV6-57,IGLV1-51,IGLV1-47,IGLV1-44,IGLV7-43,IGLV1-40,IGLV3-27,IGLV3-25,IGLV2-23
REAC	Anti-inflammatory response favouring Leishmania parasite infection	REAC:R-HSA-9662851	0.00710548	2.14841	221	531	27	10622	IGKV2-28,IGKV2-30,IGKV1-33,IGKV1-39,IGKV2D-40,IGKV1D-39,IGKV2D-30,IGKV2D-28,IGKV3D-20,IGKV1D-16,IGKV1D-12,MAPK14,NPSR1,ADCY1,RAMP2,IGLV6-57,IGLV1-51,IGLV1-47,IGLV1-44,IGLV7-43,IGLV1-40,IGLV3-27,IGLV3-25,IGLV2-23,GGT5,ADORA2A,GGT1
REAC	Leishmania parasite growth and survival	REAC:R-HSA-9664433	0.00710548	2.14841	221	531	27	10622	IGKV2-28,IGKV2-30,IGKV1-33,IGKV1-39,IGKV2D-40,IGKV1D-39,IGKV2D-30,IGKV2D-28,IGKV3D-20,IGKV1D-16,IGKV1D-12,MAPK14,NPSR1,ADCY1,RAMP2,IGLV6-57,IGLV1-51,IGLV1-47,IGLV1-44,IGLV7-43,IGLV1-40,IGLV3-27,IGLV3-25,IGLV2-23,GGT5,ADORA2A,GGT1
REAC	Leishmania infection	REAC:R-HSA-9658195	0.0233917	1.63094	303	531	32	10622	VAV3,TXNIP,IGKV2-28,IGKV2-30,IGKV1-33,IGKV1-39,IGKV2D-40,IGKV1D-39,IGKV2D-30,IGKV2D-28,IGKV3D-20,IGKV1D-16,IGKV1D-12,IL1A,IL1B,MAPK14,NPSR1,ADCY1,RAMP2,MAPK1,IGLV6-57,IGLV1-51,IGLV1-47,IGLV1-44,IGLV7-43,IGLV1-40,IGLV3-27,IGLV3-25,IGLV2-23,GGT5,ADORA2A,GGT1
REAC	Signaling by the B Cell Receptor (BCR)	REAC:R-HSA-983705	0.0288416	1.53998	163	531	21	10622	IGKV2-28,IGKV2-30,IGKV1-33,IGKV1-39,IGKV2D-40,IGKV1D-39,IGKV2D-30,IGKV2D-28,IGKV3D-20,IGKV1D-16,IGKV1D-12,PSME3,IGLV6-57,IGLV1-51,IGLV1-47,IGLV1-44,IGLV7-43,IGLV1-40,IGLV3-27,IGLV3-25,IGLV2-23
WP	15q13.3 copy number variation syndrome	WP:WP4942	0.00159314	2.79775	18	355	7	7562	CHRFAM7A,GOLGA8R,GOLGA8H,FAN1,MTMR10,CHRNA7,CCL5
TF	Factor: AR; motif: NNNGNRRGNACANNGTGTTCTNNNNNN; match class: 1	TF:M00953_1	0.0265063	1.57665	237	995	29	19917	AMY2B,SEC22B,TXNIP,NPHP1,LST1,LRFN2,TMEM14A,TRIM77,TRIM49,TRIM49C,UBTFL1,TAS2R30,OR9K2,OR10P1,RNASE12,RNASE2,TBC1D3B,TBC1D3I,TBC1D3G,TBC1D3H,TBC1D3F,TBC1D3K,TBC1D3L,TBC1D3D,TBC1D3C,POLR2I,ZNF529,ZNF607,RGL4
TF	Factor: ZNF174; motif: NGNCRRTCACTYGCCN	TF:M12118	0.0323538	1.49007	45	995	11	19917	ACP6,TAF11L2,TAF11L3,TAF11L4,TAF11L5,TAF11L6,TAF11L9,TAF11L11,TAF11L12,TAF11L13,SYNE4
TF	Factor: AP-2rep; motif: CAGTGGG	TF:M00468	0.0404157	1.39345	7158	995	421	19917	VAV3,SLC25A24,KCNA10,CD53,LRIF1,CHI3L2,ATP1A1,CD58,IGSF3,PTGFRN,CD101,TRIM45,VTCN1,NOTCH2,TXNIP,HJV,NOTCH2NLA,ACP6,NOTCH2NLB,NUDT4B,PDE4DIP,NBPF9,RNF103-CHMP3,RMND5A,CD8A,CD8B,RGPD1,RGPD2,TEKT4,ZNF514,PROM2,KCNIP3,FAHD2A,ANKRD23,ANKRD39,FAM178B,ACTR1B,ZAP70,RGPD3,CD8B2,ST6GAL2,RGPD4,SULT1C2,SULT1C4,GCC2,LIMS1,RANBP2,EDAR,LIMS3,MALL,MTLN,BCL2L11,MERTK,TMEM87B,SLC20A1,NT5DC4,CKAP2L,ROBO2,ARAP2,ZAR1…

## Sheet: 90min
source	term_name	term_id	adjusted_p_value	negative_log10_of_adjusted_p_value	term_size	query_size	intersection_size	effective_domain_size	intersections
GO:MF	bitter taste receptor activity	GO:0033038	3.44124e-10	9.46328	20	690	12	18679	TAS2R7,TAS2R8,TAS2R9,TAS2R10,TAS2R13,TAS2R14,TAS2R50,TAS2R20,TAS2R31,TAS2R46,TAS2R43,TAS2R30
GO:MF	taste receptor activity	GO:0008527	2.15087e-08	7.66739	26	690	12	18679	TAS2R7,TAS2R8,TAS2R9,TAS2R10,TAS2R13,TAS2R14,TAS2R50,TAS2R20,TAS2R31,TAS2R46,TAS2R43,TAS2R30
GO:MF	chemokine activity	GO:0008009	0.000796289	3.09893	49	690	11	18679	CCL5,CCL16,CCL14,CCL15-CCL14,CCL15,CCL23,CCL18,CCL3,CCL4,CCL3L3,CCL4L2
GO:MF	ribonuclease A activity	GO:0004522	0.00112589	2.94851	4	690	4	18679	RNASE4,RNASE1,RNASE2,RNASE8
GO:MF	glucuronosyltransferase activity	GO:0015020	0.00169595	2.77059	34	690	9	18679	UGT2B17,UGT2B15,UGT2A3,UGT2B7,UGT2B11,UGT2B28,UGT2B4,UGT2A2,UGT2A1
GO:MF	CCR chemokine receptor binding	GO:0048020	0.00495758	2.30473	48	690	10	18679	CCL5,CCL16,CCL14,CCL15,CCL23,CCL18,CCL3,CCL4,CCL3L3,CCL4L2
GO:MF	antigen binding	GO:0003823	0.00589255	2.2297	163	690	19	18679	IGKV2-30,IGKV1-33,IGKV1-39,IGKV2D-40,IGKV1D-39,IGKV2D-28,IGKV1D-16,IGKV1D-12,IGHV1OR15-9,IGHV3OR15-7,IGLV6-57,IGLV1-51,IGLV1-47,IGLV1-44,IGLV7-43,IGLV1-40,IGLV3-27,IGLV3-25,IGLV2-23
GO:MF	IgG binding	GO:0019864	0.00892612	2.04934	10	690	5	18679	FCER1G,FCGR2A,FCGR3A,FCGR3B,FCGR2B
GO:MF	CCR1 chemokine receptor binding	GO:0031726	0.0159109	1.79831	6	690	4	18679	CCL5,CCL23,CCL3,CCL4
GO:MF	chemokine receptor binding	GO:0042379	0.0381958	1.41798	72	690	11	18679	CCL5,CCL16,CCL14,CCL15-CCL14,CCL15,CCL23,CCL18,CCL3,CCL4,CCL3L3,CCL4L2
GO:MF	cytokine activity	GO:0005125	0.0387847	1.41134	235	690	22	18679	IL1A,IL1B,IL37,GDF10,GDF2,GDF11,GREM1,IL27,CCL5,CCL16,CCL14,CCL15-CCL14,CCL15,CCL23,CCL18,CCL3,CCL4,CCL3L3,CCL4L2,WNT3,WNT9B,MIF
GO:BP	opsonization	GO:0008228	2.01033e-10	9.69673	69	703	21	18123	IGKV2-28,IGKV2-30,IGKV1-33,IGKV1-39,IGKV2D-40,IGKV1D-39,IGKV2D-30,IGKV2D-28,IGKV3D-20,IGKV1D-16,IGKV1D-12,SFTPA1,IGLV6-57,IGLV1-51,IGLV1-47,IGLV1-44,IGLV7-43,IGLV1-40,IGLV3-27,IGLV3-25,IGLV2-23
GO:BP	adaptive immune response	GO:0002250	2.11408e-09	8.67488	715	703	70	18123	FCER1G,FCGR2B,CD8A,CD8B,IGKV1-27,IGKV2-28,IGKV2-30,IGKV1-33,IGKV1-37,IGKV1-39,IGKV2-40,IGKV2D-40,IGKV1D-39,IGKV1D-37,IGKV2D-30,IGKV2D-29,IGKV2D-28,IGKV2D-26,IGKV2D-24,IGKV6D-21,IGKV3D-20,IGKV6D-41,IGKV1D-17,IGKV1D-16,IGKV3D-15,IGKV1D-13,IGKV1D-12,IGKV3D-11,IGKV1D-42,IGKV1D-43,IGKV1D-8,IGKV3D-7,ZAP70,CD8B2,IL1B,CTSL,PRKG1,SHLD2,UNC93B1,TCIRG1,KMT5B,IGHV1OR15-9,IGHV3OR15-7,IL27,THOC1,NFKBID,IGLV4-6…
GO:BP	Fc-gamma receptor signaling pathway	GO:0038094	3.88404e-08	7.41072	137	703	26	18123	VAV3,FCER1G,FCGR2A,FCGR3A,FCGR2B,IGKV2-28,IGKV2-30,IGKV1-33,IGKV1-39,IGKV2D-40,IGKV1D-39,IGKV2D-30,IGKV2D-28,IGKV3D-20,IGKV1D-16,IGKV1D-12,MAPK1,IGLV6-57,IGLV1-51,IGLV1-47,IGLV1-44,IGLV7-43,IGLV1-40,IGLV3-27,IGLV3-25,IGLV2-23
GO:BP	Fc receptor mediated stimulatory signaling pathway	GO:0002431	7.65494e-08	7.11606	141	703	26	18123	VAV3,FCER1G,FCGR2A,FCGR3A,FCGR2B,IGKV2-28,IGKV2-30,IGKV1-33,IGKV1-39,IGKV2D-40,IGKV1D-39,IGKV2D-30,IGKV2D-28,IGKV3D-20,IGKV1D-16,IGKV1D-12,MAPK1,IGLV6-57,IGLV1-51,IGLV1-47,IGLV1-44,IGLV7-43,IGLV1-40,IGLV3-27,IGLV3-25,IGLV2-23
GO:BP	immune response-regulating cell surface receptor signaling pathway involved in phagocytosis	GO:0002433	1.66806e-07	6.77779	135	703	25	18123	VAV3,FCGR2A,FCGR3A,FCGR2B,IGKV2-28,IGKV2-30,IGKV1-33,IGKV1-39,IGKV2D-40,IGKV1D-39,IGKV2D-30,IGKV2D-28,IGKV3D-20,IGKV1D-16,IGKV1D-12,MAPK1,IGLV6-57,IGLV1-51,IGLV1-47,IGLV1-44,IGLV7-43,IGLV1-40,IGLV3-27,IGLV3-25,IGLV2-23
GO:BP	Fc-gamma receptor signaling pathway involved in phagocytosis	GO:0038096	1.66806e-07	6.77779	135	703	25	18123	VAV3,FCGR2A,FCGR3A,FCGR2B,IGKV2-28,IGKV2-30,IGKV1-33,IGKV1-39,IGKV2D-40,IGKV1D-39,IGKV2D-30,IGKV2D-28,IGKV3D-20,IGKV1D-16,IGKV1D-12,MAPK1,IGLV6-57,IGLV1-51,IGLV1-47,IGLV1-44,IGLV7-43,IGLV1-40,IGLV3-27,IGLV3-25,IGLV2-23
GO:BP	immune response	GO:0006955	1.89026e-07	6.72348	2544	703	161	18123	VAV3,STXBP3,CD53,MNDA,PYHIN1,IFI16,FCER1G,APOA2,FCGR2A,HSPA6,FCGR3A,FCGR3B,FCGR2B,FCRLB,CD8A,CD8B,IGKV3OR2-268,IGKV1-27,IGKV2-28,IGKV2-30,IGKV1-33,IGKV1-37,IGKV1-39,IGKV2-40,IGKV2D-40,IGKV1D-39,IGKV1D-37,IGKV2D-30,IGKV2D-29,IGKV2D-28,IGKV2D-26,IGKV2D-24,IGKV6D-21,IGKV3D-20,IGKV6D-41,IGKV1D-17,IGKV1D-16,IGKV3D-15,IGKV1D-13,IGKV1D-12,IGKV3D-11,IGKV1D-42,IGKV1D-43,IGKV1D-8,IGKV3D-7,TRIM43B,TRIM43,AC…
GO:BP	peptide cross-linking	GO:0018149	2.17286e-07	6.66297	96	703	21	18123	FCGR3A,IGKV2-28,IGKV2-30,IGKV1-33,IGKV1-39,IGKV2D-40,IGKV1D-39,IGKV2D-30,IGKV2D-28,IGKV3D-20,IGKV1D-16,IGKV1D-12,IGLV6-57,IGLV1-51,IGLV1-47,IGLV1-44,IGLV7-43,IGLV1-40,IGLV3-27,IGLV3-25,IGLV2-23
GO:BP	detection of chemical stimulus involved in sensory perception of bitter taste	GO:0001580	3.4967e-07	6.45634	40	703	14	18123	TAS2R7,TAS2R8,TAS2R9,TAS2R10,TAS2R13,TAS2R14,TAS2R50,TAS2R20,TAS2R19,TAS2R31,TAS2R46,TAS2R43,TAS2R30,TAS2R42
GO:BP	regulation of complement activation	GO:0030449	4.94248e-07	6.30606	110	703	22	18123	IGKV2-28,IGKV2-30,IGKV1-33,IGKV1-39,IGKV2D-40,IGKV1D-39,IGKV2D-30,IGKV2D-28,IGKV3D-20,IGKV1D-16,IGKV1D-12,IL1B,PROS1,IGLV6-57,IGLV1-51,IGLV1-47,IGLV1-44,IGLV7-43,IGLV1-40,IGLV3-27,IGLV3-25,IGLV2-23
GO:BP	phagocytosis, recognition	GO:0006910	7.02484e-07	6.15336	133	703	24	18123	IGKV2-28,IGKV2-30,IGKV1-33,IGKV1-39,IGKV2D-40,IGKV1D-39,IGKV2D-30,IGKV2D-28,IGKV3D-20,IGKV1D-16,IGKV1D-12,SFTPA1,IGHV1OR15-9,IGHV3OR15-7,COLEC12,IGLV6-57,IGLV1-51,IGLV1-47,IGLV1-44,IGLV7-43,IGLV1-40,IGLV3-27,IGLV3-25,IGLV2-23
GO:BP	sensory perception of bitter taste	GO:0050913	1.4996e-06	5.82402	44	703	14	18123	TAS2R7,TAS2R8,TAS2R9,TAS2R10,TAS2R13,TAS2R14,TAS2R50,TAS2R20,TAS2R19,TAS2R31,TAS2R46,TAS2R43,TAS2R30,TAS2R42
GO:BP	detection of chemical stimulus involved in sensory perception of taste	GO:0050912	2.91172e-06	5.53585	46	703	14	18123	TAS2R7,TAS2R8,TAS2R9,TAS2R10,TAS2R13,TAS2R14,TAS2R50,TAS2R20,TAS2R19,TAS2R31,TAS2R46,TAS2R43,TAS2R30,TAS2R42
GO:BP	regulation of humoral immune response	GO:0002920	4.58973e-06	5.33821	134	703	23	18123	FCGR2B,IGKV2-28,IGKV2-30,IGKV1-33,IGKV1-39,IGKV2D-40,IGKV1D-39,IGKV2D-30,IGKV2D-28,IGKV3D-20,IGKV1D-16,IGKV1D-12,IL1B,PROS1,IGLV6-57,IGLV1-51,IGLV1-47,IGLV1-44,IGLV7-43,IGLV1-40,IGLV3-27,IGLV3-25,IGLV2-23
GO:BP	negative regulation of inflammatory response to antigenic stimulus	GO:0002862	1.94071e-05	4.71204	206	703	28	18123	FCGR2A,FCGR3A,FCGR2B,IGKV2-28,IGKV2-30,IGKV1-33,IGKV1-39,IGKV2D-40,IGKV1D-39,IGKV2D-30,IGKV2D-28,IGKV3D-20,IGKV1D-16,IGKV1D-12,NPSR1,ADCY1,IGLV6-57,IGLV1-51,IGLV1-47,IGLV1-44,IGLV7-43,IGLV1-40,IGLV3-27,IGLV3-25,IGLV2-23,GGT5,ADORA2A,GGT1
GO:BP	cellular glucuronidation	GO:0052695	5.40558e-05	4.26716	20	703	9	18123	UGT2B17,UGT2B15,UGT2A3,UGT2B7,UGT2B11,UGT2B28,UGT2B4,UGT2A2,UGT2A1
GO:BP	complement activation, classical pathway	GO:0006958	5.54373e-05	4.2562	140	703	22	18123	IGKV2-28,IGKV2-30,IGKV1-33,IGKV1-39,IGKV2D-40,IGKV1D-39,IGKV2D-30,IGKV2D-28,IGKV3D-20,IGKV1D-16,IGKV1D-12,IGHV1OR15-9,IGHV3OR15-7,IGLV6-57,IGLV1-51,IGLV1-47,IGLV1-44,IGLV7-43,IGLV1-40,IGLV3-27,IGLV3-25,IGLV2-23
GO:BP	humoral immune response mediated by circulating immunoglobulin	GO:0002455	6.28964e-05	4.20137	153	703	23	18123	FCGR2B,IGKV2-28,IGKV2-30,IGKV1-33,IGKV1-39,IGKV2D-40,IGKV1D-39,IGKV2D-30,IGKV2D-28,IGKV3D-20,IGKV1D-16,IGKV1D-12,IGHV1OR15-9,IGHV3OR15-7,IGLV6-57,IGLV1-51,IGLV1-47,IGLV1-44,IGLV7-43,IGLV1-40,IGLV3-27,IGLV3-25,IGLV2-23
GO:BP	Fc-epsilon receptor signaling pathway	GO:0038095	7.66833e-05	4.1153	167	703	24	18123	VAV3,FCER1G,IGKV2-28,IGKV2-30,IGKV1-33,IGKV1-39,IGKV2D-40,IGKV1D-39,IGKV2D-30,IGKV2D-28,IGKV3D-20,IGKV1D-16,IGKV1D-12,PSME3,MAPK1,IGLV6-57,IGLV1-51,IGLV1-47,IGLV1-44,IGLV7-43,IGLV1-40,IGLV3-27,IGLV3-25,IGLV2-23
GO:BP	regulation of inflammatory response to antigenic stimulus	GO:0002861	8.32173e-05	4.07979	220	703	28	18123	FCGR2A,FCGR3A,FCGR2B,IGKV2-28,IGKV2-30,IGKV1-33,IGKV1-39,IGKV2D-40,IGKV1D-39,IGKV2D-30,IGKV2D-28,IGKV3D-20,IGKV1D-16,IGKV1D-12,NPSR1,ADCY1,IGLV6-57,IGLV1-51,IGLV1-47,IGLV1-44,IGLV7-43,IGLV1-40,IGLV3-27,IGLV3-25,IGLV2-23,GGT5,ADORA2A,GGT1
GO:BP	immunoglobulin mediated immune response	GO:0016064	9.18614e-05	4.03687	221	703	28	18123	FCER1G,FCGR2B,IGKV2-28,IGKV2-30,IGKV1-33,IGKV1-39,IGKV2D-40,IGKV1D-39,IGKV2D-30,IGKV2D-28,IGKV3D-20,IGKV1D-16,IGKV1D-12,SHLD2,TCIRG1,KMT5B,IGHV1OR15-9,IGHV3OR15-7,THOC1,IGLV6-57,IGLV1-51,IGLV1-47,IGLV1-44,IGLV7-43,IGLV1-40,IGLV3-27,IGLV3-25,IGLV2-23
GO:BP	transcription preinitiation complex assembly	GO:0070897	9.49682e-05	4.02242	50	703	13	18123	LINC02218,TAF11L2,TAF11L3,TAF11L4,TAF11L5,TAF11L6,TAF11L9,TAF11L11,TAF11L12,TAF11L13,TAF11L14,RRN3,SMARCB1
GO:BP	B cell mediated immunity	GO:0019724	0.000123084	3.9098	224	703	28	18123	FCER1G,FCGR2B,IGKV2-28,IGKV2-30,IGKV1-33,IGKV1-39,IGKV2D-40,IGKV1D-39,IGKV2D-30,IGKV2D-28,IGKV3D-20,IGKV1D-16,IGKV1D-12,SHLD2,TCIRG1,KMT5B,IGHV1OR15-9,IGHV3OR15-7,THOC1,IGLV6-57,IGLV1-51,IGLV1-47,IGLV1-44,IGLV7-43,IGLV1-40,IGLV3-27,IGLV3-25,IGLV2-23
GO:BP	Fc receptor signaling pathway	GO:0038093	0.000125435	3.90158	238	703	29	18123	VAV3,FCER1G,FCGR2A,FCGR3A,FCGR2B,IGKV2-28,IGKV2-30,IGKV1-33,IGKV1-39,IGKV2D-40,IGKV1D-39,IGKV2D-30,IGKV2D-28,IGKV3D-20,IGKV1D-16,IGKV1D-12,CD200R1,KIT,PSME3,MAPK1,IGLV6-57,IGLV1-51,IGLV1-47,IGLV1-44,IGLV7-43,IGLV1-40,IGLV3-27,IGLV3-25,IGLV2-23
GO:BP	phagocytosis	GO:0006909	0.000143495	3.84316	388	703	39	18123	VAV3,FCER1G,APOA2,FCGR2A,FCGR3A,FCGR2B,IGKV2-28,IGKV2-30,IGKV1-33,IGKV1-39,IGKV2D-40,IGKV1D-39,IGKV2D-30,IGKV2D-28,IGKV3D-20,IGKV1D-16,IGKV1D-12,MERTK,IL1B,ATG3,SFTPA1,SFTPD,ANXA11,IGHV1OR15-9,IGHV3OR15-7,BECN1,COLEC12,TYROBP,MAPK1,IGLV6-57,IGLV1-51,IGLV1-47,IGLV1-44,IGLV7-43,IGLV1-40,IGLV3-27,IGLV3-25,IGLV2-23,ADORA2A
GO:BP	leukocyte migration	GO:0050900	0.000263372	3.57943	511	703	46	18123	VAV3,FCER1G,IGKV2-28,IGKV2-30,IGKV1-33,IGKV1-39,IGKV2D-40,IGKV1D-39,IGKV2D-30,IGKV2D-28,IGKV3D-20,IGKV1D-16,IGKV1D-12,ZAP70,MERTK,PROS1,CD200R1,KIT,SFTPD,GREM1,MMP28,CCL5,CCL16,CCL14,CCL15,CCL23,CCL18,CCL3,CCL4,CCL3L3,CCL4L2,DEFB124,CRKL,MAPK1,IGLV6-57,VPREB1,IGLV1-51,IGLV1-47,IGLV1-44,IGLV7-43,IGLV1-40,IGLV3-27,IGLV3-25,IGLV2-23,VPREB3,MIF
GO:BP	complement activation	GO:0006956	0.000265338	3.5762	178	703	24	18123	IGKV2-28,IGKV2-30,IGKV1-33,IGKV1-39,IGKV2D-40,IGKV1D-39,IGKV2D-30,IGKV2D-28,IGKV3D-20,IGKV1D-16,IGKV1D-12,IL1B,PROS1,IGHV1OR15-9,IGHV3OR15-7,IGLV6-57,IGLV1-51,IGLV1-47,IGLV1-44,IGLV7-43,IGLV1-40,IGLV3-27,IGLV3-25,IGLV2-23
GO:BP	RNA polymerase II preinitiation complex assembly	GO:0051123	0.000319605	3.49539	38	703	11	18123	LINC02218,TAF11L2,TAF11L3,TAF11L4,TAF11L5,TAF11L6,TAF11L9,TAF11L11,TAF11L12,TAF11L13,TAF11L14
GO:BP	inflammatory response to antigenic stimulus	GO:0002437	0.000400801	3.39707	251	703	29	18123	FCGR2A,FCGR3A,FCGR2B,IGKV2-28,IGKV2-30,IGKV1-33,IGKV1-39,IGKV2D-40,IGKV1D-39,IGKV2D-30,IGKV2D-28,IGKV3D-20,IGKV1D-16,IGKV1D-12,IL37,NPSR1,ADCY1,IGLV6-57,IGLV1-51,IGLV1-47,IGLV1-44,IGLV7-43,IGLV1-40,IGLV3-27,IGLV3-25,IGLV2-23,GGT5,ADORA2A,GGT1
GO:BP	glucuronate metabolic process	GO:0019585	0.000552113	3.25797	25	703	9	18123	UGT2B17,UGT2B15,UGT2A3,UGT2B7,UGT2B11,UGT2B28,UGT2B4,UGT2A2,UGT2A1
GO:BP	uronic acid metabolic process	GO:0006063	0.000552113	3.25797	25	703	9	18123	UGT2B17,UGT2B15,UGT2A3,UGT2B7,UGT2B11,UGT2B28,UGT2B4,UGT2A2,UGT2A1
GO:BP	sensory perception of taste	GO:0050909	0.000558257	3.25317	67	703	14	18123	TAS2R7,TAS2R8,TAS2R9,TAS2R10,TAS2R13,TAS2R14,TAS2R50,TAS2R20,TAS2R19,TAS2R31,TAS2R46,TAS2R43,TAS2R30,TAS2R42
GO:BP	detection of chemical stimulus involved in sensory perception	GO:0050907	0.000800221	3.09679	447	703	41	18123	OR10K1,OR10R2,OR6Y1,OR6P1,OR10X1,OR10Z1,OR6K2,OR6K3,OR6N1,OR6K6,OR6N2,GPR148,TAS2R7,TAS2R8,TAS2R9,TAS2R10,TAS2R13,TAS2R14,TAS2R50,TAS2R20,TAS2R19,TAS2R31,TAS2R46,TAS2R43,TAS2R30,TAS2R42,OR10A7,OR6C74,OR6C6,OR6C1,OR6C3,OR6C65,OR6C76,OR6C2,OR6C70,OR6C68,OR6C4,OR2AP1,OR10P1,OR6S1,OR5AU1
GO:BP	sensory perception of chemical stimulus	GO:0007606	0.00202157	2.69431	497	703	43	18123	OR10K1,OR10R2,OR6Y1,OR6P1,OR10X1,OR10Z1,OR6K2,OR6K3,OR6N1,OR6K6,OR6N2,GPR148,UGT2A1,TAS2R7,TAS2R8,TAS2R9,TAS2R10,TAS2R13,TAS2R14,TAS2R50,TAS2R20,TAS2R19,TAS2R31,TAS2R46,TAS2R43,TAS2R30,TAS2R42,OR10A7,OR6C74,OR6C6,OR6C1,OR6C3,OR6C65,OR6C76,OR6C2,OR6C70,OR6C68,OR6C4,OR2AP1,OR10P1,OR6S1,OR5AU1,GNAL
GO:BP	sensory perception	GO:0007600	0.00253866	2.5954	958	703	68	18123	DRAM2,OR10K1,OR10R2,OR6Y1,OR6P1,OR10X1,OR10Z1,OR6K2,OR6K3,OR6N1,OR6K6,OR6N2,ATF6,GPR148,KIT,NMU,UGT2A1,MYO6,IMPG1,BBS9,POU6F2,TRPM3,NXNL2,RBP3,TYR,TAS2R7,TAS2R8,TAS2R9,TAS2R10,TAS2R13,TAS2R14,TAS2R50,TAS2R20,TAS2R19,TAS2R31,TAS2R46,TAS2R43,TAS2R30,TAS2R42,OR10A7,OR6C74,OR6C6,OR6C1,OR6C3,OR6C65,OR6C76,OR6C2,OR6C70,OR6C68,OR6C4,OR2AP1,OR10P1,RDH5,OR6S1,OR5AU1,RPGRIP1,CHRNA7,ABCC6,CRYM,OTOA,CCL3,GPR…
GO:BP	immune system process	GO:0002376	0.00426754	2.36982	3438	703	183	18123	VAV3,STXBP3,CD53,SPTA1,MNDA,PYHIN1,IFI16,FCER1G,APOA2,FCGR2A,HSPA6,FCGR3A,FCGR3B,FCGR2B,FCRLB,CD8A,CD8B,IGKV3OR2-268,IGKV1-27,IGKV2-28,IGKV2-30,IGKV1-33,IGKV1-37,IGKV1-39,IGKV2-40,IGKV2D-40,IGKV1D-39,IGKV1D-37,IGKV2D-30,IGKV2D-29,IGKV2D-28,IGKV2D-26,IGKV2D-24,IGKV6D-21,IGKV3D-20,IGKV6D-41,IGKV1D-17,IGKV1D-16,IGKV3D-15,IGKV1D-13,IGKV1D-12,IGKV3D-11,IGKV1D-42,IGKV1D-43,IGKV1D-8,IGKV3D-7,TRIM43B,TRI…
GO:BP	detection of stimulus involved in sensory perception	GO:0050906	0.00490131	2.30969	514	703	43	18123	OR10K1,OR10R2,OR6Y1,OR6P1,OR10X1,OR10Z1,OR6K2,OR6K3,OR6N1,OR6K6,OR6N2,GPR148,KIT,TAS2R7,TAS2R8,TAS2R9,TAS2R10,TAS2R13,TAS2R14,TAS2R50,TAS2R20,TAS2R19,TAS2R31,TAS2R46,TAS2R43,TAS2R30,TAS2R42,OR10A7,OR6C74,OR6C6,OR6C1,OR6C3,OR6C65,OR6C76,OR6C2,OR6C70,OR6C68,OR6C4,OR2AP1,OR10P1,OR6S1,OR5AU1,PIEZO2
GO:BP	detection of chemical stimulus	GO:0009593	0.00622148	2.20611	484	703	41	18123	OR10K1,OR10R2,OR6Y1,OR6P1,OR10X1,OR10Z1,OR6K2,OR6K3,OR6N1,OR6K6,OR6N2,GPR148,TAS2R7,TAS2R8,TAS2R9,TAS2R10,TAS2R13,TAS2R14,TAS2R50,TAS2R20,TAS2R19,TAS2R31,TAS2R46,TAS2R43,TAS2R30,TAS2R42,OR10A7,OR6C74,OR6C6,OR6C1,OR6C3,OR6C65,OR6C76,OR6C2,OR6C70,OR6C68,OR6C4,OR2AP1,OR10P1,OR6S1,OR5AU1
GO:BP	cell recognition	GO:0008037	0.00625741	2.20361	271	703	28	18123	IGKV2-28,IGKV2-30,IGKV1-33,IGKV1-39,IGKV2D-40,IGKV1D-39,IGKV2D-30,IGKV2D-28,IGKV3D-20,IGKV1D-16,IGKV1D-12,NCK2,ROBO2,CNTNAP3,SFTPA1,IGHV1OR15-9,IGHV3OR15-7,ZP2,COLEC12,IGLV6-57,IGLV1-51,IGLV1-47,IGLV1-44,IGLV7-43,IGLV1-40,IGLV3-27,IGLV3-25,IGLV2-23
GO:BP	monocyte chemotaxis	GO:0002548	0.0223418	1.65088	67	703	12	18123	GREM1,CCL5,CCL16,CCL14,CCL15,CCL23,CCL18,CCL3,CCL4,CCL3L3,CCL4L2,DEFB124
GO:BP	negative regulation of inflammatory response	GO:0050728	0.0284135	1.54648	359	703	32	18123	FCGR2A,FCGR3A,FCGR2B,IGKV2-28,IGKV2-30,IGKV1-33,IGKV1-39,IGKV2D-40,IGKV1D-39,IGKV2D-30,IGKV2D-28,IGKV3D-20,IGKV1D-16,IGKV1D-12,CD200R1,NPSR1,ADCY1,MIR204,GSTP1,VPS35,IGLV6-57,IGLV1-51,IGLV1-47,IGLV1-44,IGLV7-43,IGLV1-40,IGLV3-27,IGLV3-25,IGLV2-23,GGT5,ADORA2A,GGT1
GO:BP	adaptive immune response based on somatic recombination of immune receptors built from immunoglobulin superfamily domains	GO:0002460	0.0419487	1.37728	366	703	32	18123	FCER1G,FCGR2B,CD8A,IGKV2-28,IGKV2-30,IGKV1-33,IGKV1-39,IGKV2D-40,IGKV1D-39,IGKV2D-30,IGKV2D-28,IGKV3D-20,IGKV1D-16,IGKV1D-12,IL1B,SHLD2,TCIRG1,KMT5B,IGHV1OR15-9,IGHV3OR15-7,IL27,THOC1,NFKBID,IGLV6-57,IGLV1-51,IGLV1-47,IGLV1-44,IGLV7-43,IGLV1-40,IGLV3-27,IGLV3-25,IGLV2-23
GO:CC	immunoglobulin complex	GO:0019814	1.63846e-32	31.7856	165	747	54	18964	IGKV1-27,IGKV2-28,IGKV2-30,IGKV1-33,IGKV1-37,IGKV1-39,IGKV2-40,IGKV2D-40,IGKV1D-39,IGKV1D-37,IGKV2D-30,IGKV2D-29,IGKV2D-28,IGKV2D-26,IGKV2D-24,IGKV6D-21,IGKV3D-20,IGKV6D-41,IGKV1D-17,IGKV1D-16,IGKV3D-15,IGKV1D-13,IGKV1D-12,IGKV3D-11,IGKV1D-42,IGKV1D-43,IGKV1D-8,IGKV3D-7,IGHV1OR15-9,IGHV3OR15-7,IGLV4-69,IGLV8-61,IGLV4-60,IGLV6-57,IGLV11-55,IGLV10-54,IGLV5-52,IGLV1-51,IGLV1-50,IGLV9-49,IGLV5-48,IGL…
GO:CC	nuclear DNA-directed RNA polymerase complex	GO:0055029	0.000246015	3.60904	117	747	18	18964	POLR3GL,POLR1B,LINC02218,TAF11L2,TAF11L3,TAF11L4,TAF11L5,TAF11L6,TAF11L9,TAF11L11,TAF11L12,TAF11L13,TAF11L14,SUPT3H,PRIM2,MYO6,POLR3E,POLR2I
GO:CC	extracellular region	GO:0005576	0.000251085	3.60018	4564	747	237	18964	AMY2B,FNDC7,STXBP3,CD53,CHI3L2,HJV,NOTCH2NLA,NOTCH2NLB,MNDA,APOA2,HSPA6,FCGR3A,FCGR3B,OLFML2B,CD8A,CD8B,IGKV3OR2-268,IGKV1-27,IGKV2-28,IGKV2-30,IGKV1-33,IGKV1-37,IGKV1-39,IGKV2-40,IGKV2D-40,IGKV1D-39,IGKV1D-37,IGKV2D-30,IGKV2D-29,IGKV2D-28,IGKV2D-26,IGKV2D-24,IGKV6D-21,IGKV3D-20,IGKV6D-41,IGKV1D-17,IGKV1D-16,IGKV3D-15,IGKV1D-13,IGKV1D-12,IGKV3D-11,IGKV1D-42,IGKV1D-43,IGKV1D-8,IGKV3D-7,ACTR1B,ECRG…
GO:CC	DNA-directed RNA polymerase complex	GO:0000428	0.000279796	3.55316	118	747	18	18964	POLR3GL,POLR1B,LINC02218,TAF11L2,TAF11L3,TAF11L4,TAF11L5,TAF11L6,TAF11L9,TAF11L11,TAF11L12,TAF11L13,TAF11L14,SUPT3H,PRIM2,MYO6,POLR3E,POLR2I
GO:CC	RNA polymerase complex	GO:0030880	0.000461248	3.33607	122	747	18	18964	POLR3GL,POLR1B,LINC02218,TAF11L2,TAF11L3,TAF11L4,TAF11L5,TAF11L6,TAF11L9,TAF11L11,TAF11L12,TAF11L13,TAF11L14,SUPT3H,PRIM2,MYO6,POLR3E,POLR2I
GO:CC	transcription factor TFIID complex	GO:0005669	0.000529296	3.2763	47	747	11	18964	LINC02218,TAF11L2,TAF11L3,TAF11L4,TAF11L5,TAF11L6,TAF11L9,TAF11L11,TAF11L12,TAF11L13,TAF11L14
GO:CC	extracellular space	GO:0005615	0.00266599	2.57414	3595	747	189	18964	AMY2B,STXBP3,CD53,CHI3L2,HJV,MNDA,APOA2,HSPA6,FCGR3A,FCGR3B,IGKV3OR2-268,IGKV1-27,IGKV2-28,IGKV2-30,IGKV1-33,IGKV1-37,IGKV1-39,IGKV2-40,IGKV2D-40,IGKV1D-39,IGKV2D-30,IGKV2D-29,IGKV2D-28,IGKV2D-26,IGKV2D-24,IGKV6D-21,IGKV3D-20,IGKV6D-41,IGKV1D-17,IGKV1D-16,IGKV3D-15,IGKV1D-13,IGKV1D-12,IGKV3D-11,IGKV1D-42,IGKV1D-43,IGKV1D-8,IGKV3D-7,ACTR1B,ECRG4,UXS1,MERTK,FBLN7,IL1A,IL1B,IL37,POTEF,POTEI,POTEJ,FA…
GO:CC	RNA polymerase II, holoenzyme	GO:0016591	0.0047267	2.32544	92	747	14	18964	LINC02218,TAF11L2,TAF11L3,TAF11L4,TAF11L5,TAF11L6,TAF11L9,TAF11L11,TAF11L12,TAF11L13,TAF11L14,SUPT3H,MYO6,POLR2I
GO:CC	plasma membrane	GO:0005886	0.0216262	1.66502	5680	747	272	18964	VAV3,STXBP3,CD53,DRAM2,HJV,GJA8,OR10K1,OR10R2,OR6Y1,OR6P1,OR10X1,OR10Z1,SPTA1,OR6K2,OR6K3,OR6N1,OR6K6,OR6N2,FCER1G,MPZ,CFAP126,FCGR2A,HSPA6,FCGR3A,FCGR3B,FCGR2B,FCRLA,FCRLB,NOS1AP,CD8A,CD8B,IGKV1-27,IGKV2-28,IGKV2-30,IGKV1-33,IGKV1-37,IGKV1-39,IGKV2-40,IGKV2D-40,IGKV1D-39,IGKV1D-37,IGKV2D-30,IGKV2D-29,IGKV2D-28,IGKV2D-26,IGKV2D-24,IGKV6D-21,IGKV3D-20,IGKV6D-41,IGKV1D-17,IGKV1D-16,IGKV3D-15,IGKV1D…
KEGG	Chemical carcinogenesis	KEGG:05204	7.74561e-06	5.11094	81	314	16	8000	UGT2B17,UGT2B15,UGT2B10,UGT2A3,UGT2B7,UGT2B11,UGT2B28,UGT2B4,UGT2A2,UGT2A1,GSTP1,ALDH3B2,ALDH3B1,CHRNA7,SULT1A2,GSTT2B
KEGG	Ascorbate and aldarate metabolism	KEGG:00053	1.21063e-05	4.91699	30	314	10	8000	UGT2B17,UGT2B15,UGT2B10,UGT2A3,UGT2B7,UGT2B11,UGT2B28,UGT2B4,UGT2A2,UGT2A1
KEGG	Drug metabolism - cytochrome P450	KEGG:00982	3.00943e-05	4.52152	68	314	14	8000	UGT2B17,UGT2B15,UGT2B10,UGT2A3,UGT2B7,UGT2B11,UGT2B28,UGT2B4,UGT2A2,UGT2A1,GSTP1,ALDH3B2,ALDH3B1,GSTT2B
KEGG	Pentose and glucuronate interconversions	KEGG:00040	4.59254e-05	4.33795	34	314	10	8000	UGT2B17,UGT2B15,UGT2B10,UGT2A3,UGT2B7,UGT2B11,UGT2B28,UGT2B4,UGT2A2,UGT2A1
KEGG	Metabolism of xenobiotics by cytochrome P450	KEGG:00980	7.55848e-05	4.12157	73	314	14	8000	UGT2B17,UGT2B15,UGT2B10,UGT2A3,UGT2B7,UGT2B11,UGT2B28,UGT2B4,UGT2A2,UGT2A1,GSTP1,ALDH3B2,ALDH3B1,GSTT2B
KEGG	Taste transduction	KEGG:04742	9.29558e-05	4.03172	85	314	15	8000	PDE1C,TAS2R7,TAS2R8,TAS2R9,TAS2R10,TAS2R13,TAS2R14,TAS2R50,TAS2R20,TAS2R19,TAS2R31,TAS2R46,TAS2R43,TAS2R30,TAS2R42
KEGG	Porphyrin and chlorophyll metabolism	KEGG:00860	0.000389502	3.40949	42	314	10	8000	UGT2B17,UGT2B15,UGT2B10,UGT2A3,UGT2B7,UGT2B11,UGT2B28,UGT2B4,UGT2A2,UGT2A1
KEGG	Drug metabolism - other enzymes	KEGG:00983	0.00112396	2.94925	79	314	13	8000	UGT2B17,UGT2B15,UGT2B10,UGT2A3,UGT2B7,UGT2B11,UGT2B28,UGT2B4,UGT2A2,UGT2A1,GSTP1,GSTT2B,UPB1
KEGG	Steroid hormone biosynthesis	KEGG:00140	0.0018861	2.72444	60	314	11	8000	UGT2B17,UGT2B15,UGT2B10,UGT2A3,UGT2B7,UGT2B11,UGT2B28,UGT2B4,UGT2A2,UGT2A1,DHRS11
KEGG	Bile secretion	KEGG:04976	0.00474378	2.32388	90	314	13	8000	UGT2B17,UGT2B15,UGT2B10,UGT2A3,UGT2B7,UGT2B11,UGT2B28,UGT2B4,UGT2A2,UGT2A1,SLC4A4,ADCY1,CA2
KEGG	Retinol metabolism	KEGG:00830	0.00637402	2.19559	68	314	11	8000	UGT2B17,UGT2B15,UGT2B10,UGT2A3,UGT2B7,UGT2B11,UGT2B28,UGT2B4,UGT2A2,UGT2A1,RDH5
KEGG	Phenylalanine metabolism	KEGG:00360	0.0407436	1.38994	17	314	5	8000	ALDH3B2,ALDH3B1,AOC2,AOC3,MIF
REAC	FCGR activation	REAC:R-HSA-2029481	2.91091e-13	12.536	67	383	22	10622	FCGR2A,FCGR3A,IGKV2-28,IGKV2-30,IGKV1-33,IGKV1-39,IGKV2D-40,IGKV1D-39,IGKV2D-30,IGKV2D-28,IGKV3D-20,IGKV1D-16,IGKV1D-12,IGLV6-57,IGLV1-51,IGLV1-47,IGLV1-44,IGLV7-43,IGLV1-40,IGLV3-27,IGLV3-25,IGLV2-23
REAC	FCERI mediated MAPK activation	REAC:R-HSA-2871796	4.08171e-12	11.3892	83	383	23	10622	VAV3,FCER1G,IGKV2-28,IGKV2-30,IGKV1-33,IGKV1-39,IGKV2D-40,IGKV1D-39,IGKV2D-30,IGKV2D-28,IGKV3D-20,IGKV1D-16,IGKV1D-12,MAPK1,IGLV6-57,IGLV1-51,IGLV1-47,IGLV1-44,IGLV7-43,IGLV1-40,IGLV3-27,IGLV3-25,IGLV2-23
REAC	CD22 mediated BCR regulation	REAC:R-HSA-5690714	4.53672e-12	11.3433	60	383	20	10622	IGKV2-28,IGKV2-30,IGKV1-33,IGKV1-39,IGKV2D-40,IGKV1D-39,IGKV2D-30,IGKV2D-28,IGKV3D-20,IGKV1D-16,IGKV1D-12,IGLV6-57,IGLV1-51,IGLV1-47,IGLV1-44,IGLV7-43,IGLV1-40,IGLV3-27,IGLV3-25,IGLV2-23
REAC	Classical antibody-mediated complement activation	REAC:R-HSA-173623	6.52959e-12	11.1851	61	383	20	10622	IGKV2-28,IGKV2-30,IGKV1-33,IGKV1-39,IGKV2D-40,IGKV1D-39,IGKV2D-30,IGKV2D-28,IGKV3D-20,IGKV1D-16,IGKV1D-12,IGLV6-57,IGLV1-51,IGLV1-47,IGLV1-44,IGLV7-43,IGLV1-40,IGLV3-27,IGLV3-25,IGLV2-23
REAC	Role of LAT2/NTAL/LAB on calcium mobilization	REAC:R-HSA-2730905	7.67081e-12	11.1152	69	383	21	10622	FCER1G,IGKV2-28,IGKV2-30,IGKV1-33,IGKV1-39,IGKV2D-40,IGKV1D-39,IGKV2D-30,IGKV2D-28,IGKV3D-20,IGKV1D-16,IGKV1D-12,IGLV6-57,IGLV1-51,IGLV1-47,IGLV1-44,IGLV7-43,IGLV1-40,IGLV3-27,IGLV3-25,IGLV2-23
REAC	Role of phospholipids in phagocytosis	REAC:R-HSA-2029485	2.50894e-11	10.6005	81	383	22	10622	FCGR2A,FCGR3A,IGKV2-28,IGKV2-30,IGKV1-33,IGKV1-39,IGKV2D-40,IGKV1D-39,IGKV2D-30,IGKV2D-28,IGKV3D-20,IGKV1D-16,IGKV1D-12,IGLV6-57,IGLV1-51,IGLV1-47,IGLV1-44,IGLV7-43,IGLV1-40,IGLV3-27,IGLV3-25,IGLV2-23
REAC	FCERI mediated Ca+2 mobilization	REAC:R-HSA-2871809	4.36615e-11	10.3599	83	383	22	10622	VAV3,FCER1G,IGKV2-28,IGKV2-30,IGKV1-33,IGKV1-39,IGKV2D-40,IGKV1D-39,IGKV2D-30,IGKV2D-28,IGKV3D-20,IGKV1D-16,IGKV1D-12,IGLV6-57,IGLV1-51,IGLV1-47,IGLV1-44,IGLV7-43,IGLV1-40,IGLV3-27,IGLV3-25,IGLV2-23
REAC	FCGR3A-mediated IL10 synthesis	REAC:R-HSA-9664323	5.96747e-11	10.2242	93	383	23	10622	FCGR2A,FCGR3A,IGKV2-28,IGKV2-30,IGKV1-33,IGKV1-39,IGKV2D-40,IGKV1D-39,IGKV2D-30,IGKV2D-28,IGKV3D-20,IGKV1D-16,IGKV1D-12,ADCY1,IGLV6-57,IGLV1-51,IGLV1-47,IGLV1-44,IGLV7-43,IGLV1-40,IGLV3-27,IGLV3-25,IGLV2-23
REAC	Creation of C4 and C2 activators	REAC:R-HSA-166786	6.81616e-11	10.1665	68	383	20	10622	IGKV2-28,IGKV2-30,IGKV1-33,IGKV1-39,IGKV2D-40,IGKV1D-39,IGKV2D-30,IGKV2D-28,IGKV3D-20,IGKV1D-16,IGKV1D-12,IGLV6-57,IGLV1-51,IGLV1-47,IGLV1-44,IGLV7-43,IGLV1-40,IGLV3-27,IGLV3-25,IGLV2-23
REAC	Scavenging of heme from plasma	REAC:R-HSA-2168880	9.28517e-11	10.0322	69	383	20	10622	IGKV2-28,IGKV2-30,IGKV1-33,IGKV1-39,IGKV2D-40,IGKV1D-39,IGKV2D-30,IGKV2D-28,IGKV3D-20,IGKV1D-16,IGKV1D-12,IGLV6-57,IGLV1-51,IGLV1-47,IGLV1-44,IGLV7-43,IGLV1-40,IGLV3-27,IGLV3-25,IGLV2-23
REAC	Immunoregulatory interactions between a Lymphoid and a non-Lymphoid cell	REAC:R-HSA-198933	1.49177e-10	9.8263	181	383	31	10622	FCGR3A,FCGR2B,CD8A,CD8B,IGKV2-28,IGKV2-30,IGKV1-33,IGKV1-39,IGKV2D-40,IGKV1D-39,IGKV2D-30,IGKV2D-28,IGKV3D-20,IGKV1D-16,IGKV1D-12,CD200R1,SFTPD,KLRB1,CLEC2D,COLEC12,HCST,TYROBP,IGLV6-57,IGLV1-51,IGLV1-47,IGLV1-44,IGLV7-43,IGLV1-40,IGLV3-27,IGLV3-25,IGLV2-23
REAC	Initial triggering of complement	REAC:R-HSA-166663	6.93944e-10	9.15868	76	383	20	10622	IGKV2-28,IGKV2-30,IGKV1-33,IGKV1-39,IGKV2D-40,IGKV1D-39,IGKV2D-30,IGKV2D-28,IGKV3D-20,IGKV1D-16,IGKV1D-12,IGLV6-57,IGLV1-51,IGLV1-47,IGLV1-44,IGLV7-43,IGLV1-40,IGLV3-27,IGLV3-25,IGLV2-23
REAC	Regulation of actin dynamics for phagocytic cup formation	REAC:R-HSA-2029482	1.15275e-09	8.93826	116	383	24	10622	VAV3,FCGR2A,FCGR3A,IGKV2-28,IGKV2-30,IGKV1-33,IGKV1-39,IGKV2D-40,IGKV1D-39,IGKV2D-30,IGKV2D-28,IGKV3D-20,IGKV1D-16,IGKV1D-12,MAPK1,IGLV6-57,IGLV1-51,IGLV1-47,IGLV1-44,IGLV7-43,IGLV1-40,IGLV3-27,IGLV3-25,IGLV2-23
REAC	Parasite infection	REAC:R-HSA-9664407	4.78122e-09	8.32046	113	383	23	10622	VAV3,FCGR3A,IGKV2-28,IGKV2-30,IGKV1-33,IGKV1-39,IGKV2D-40,IGKV1D-39,IGKV2D-30,IGKV2D-28,IGKV3D-20,IGKV1D-16,IGKV1D-12,MAPK1,IGLV6-57,IGLV1-51,IGLV1-47,IGLV1-44,IGLV7-43,IGLV1-40,IGLV3-27,IGLV3-25,IGLV2-23
REAC	Leishmania phagocytosis	REAC:R-HSA-9664417	4.78122e-09	8.32046	113	383	23	10622	VAV3,FCGR3A,IGKV2-28,IGKV2-30,IGKV1-33,IGKV1-39,IGKV2D-40,IGKV1D-39,IGKV2D-30,IGKV2D-28,IGKV3D-20,IGKV1D-16,IGKV1D-12,MAPK1,IGLV6-57,IGLV1-51,IGLV1-47,IGLV1-44,IGLV7-43,IGLV1-40,IGLV3-27,IGLV3-25,IGLV2-23
REAC	FCGR3A-mediated phagocytosis	REAC:R-HSA-9664422	4.78122e-09	8.32046	113	383	23	10622	VAV3,FCGR3A,IGKV2-28,IGKV2-30,IGKV1-33,IGKV1-39,IGKV2D-40,IGKV1D-39,IGKV2D-30,IGKV2D-28,IGKV3D-20,IGKV1D-16,IGKV1D-12,MAPK1,IGLV6-57,IGLV1-51,IGLV1-47,IGLV1-44,IGLV7-43,IGLV1-40,IGLV3-27,IGLV3-25,IGLV2-23
REAC	Antigen activates B Cell Receptor (BCR) leading to generation of second messengers	REAC:R-HSA-983695	5.2422e-09	8.28049	84	383	20	10622	IGKV2-28,IGKV2-30,IGKV1-33,IGKV1-39,IGKV2D-40,IGKV1D-39,IGKV2D-30,IGKV2D-28,IGKV3D-20,IGKV1D-16,IGKV1D-12,IGLV6-57,IGLV1-51,IGLV1-47,IGLV1-44,IGLV7-43,IGLV1-40,IGLV3-27,IGLV3-25,IGLV2-23
REAC	Binding and Uptake of Ligands by Scavenger Receptors	REAC:R-HSA-2173782	1.12163e-08	7.95015	97	383	21	10622	IGKV2-28,IGKV2-30,IGKV1-33,IGKV1-39,IGKV2D-40,IGKV1D-39,IGKV2D-30,IGKV2D-28,IGKV3D-20,IGKV1D-16,IGKV1D-12,COLEC12,IGLV6-57,IGLV1-51,IGLV1-47,IGLV1-44,IGLV7-43,IGLV1-40,IGLV3-27,IGLV3-25,IGLV2-23
REAC	Class C/3 (Metabotropic glutamate/pheromone receptors)	REAC:R-HSA-420499	1.58347e-08	7.80039	39	383	14	10622	TAS2R7,TAS2R8,TAS2R9,TAS2R10,TAS2R13,TAS2R14,TAS2R50,TAS2R20,TAS2R19,TAS2R31,TAS2R46,TAS2R43,TAS2R30,TAS2R42
REAC	Regulation of Complement cascade	REAC:R-HSA-977606	2.53577e-08	7.59589	101	383	21	10622	IGKV2-28,IGKV2-30,IGKV1-33,IGKV1-39,IGKV2D-40,IGKV1D-39,IGKV2D-30,IGKV2D-28,IGKV3D-20,IGKV1D-16,IGKV1D-12,PROS1,IGLV6-57,IGLV1-51,IGLV1-47,IGLV1-44,IGLV7-43,IGLV1-40,IGLV3-27,IGLV3-25,IGLV2-23
REAC	Fcgamma receptor (FCGR) dependent phagocytosis	REAC:R-HSA-2029480	7.56486e-08	7.1212	140	383	24	10622	VAV3,FCGR2A,FCGR3A,IGKV2-28,IGKV2-30,IGKV1-33,IGKV1-39,IGKV2D-40,IGKV1D-39,IGKV2D-30,IGKV2D-28,IGKV3D-20,IGKV1D-16,IGKV1D-12,MAPK1,IGLV6-57,IGLV1-51,IGLV1-47,IGLV1-44,IGLV7-43,IGLV1-40,IGLV3-27,IGLV3-25,IGLV2-23
REAC	Complement cascade	REAC:R-HSA-166658	1.63971e-07	6.78523	111	383	21	10622	IGKV2-28,IGKV2-30,IGKV1-33,IGKV1-39,IGKV2D-40,IGKV1D-39,IGKV2D-30,IGKV2D-28,IGKV3D-20,IGKV1D-16,IGKV1D-12,PROS1,IGLV6-57,IGLV1-51,IGLV1-47,IGLV1-44,IGLV7-43,IGLV1-40,IGLV3-27,IGLV3-25,IGLV2-23
REAC	FCERI mediated NF-kB activation	REAC:R-HSA-2871837	1.393e-06	5.85605	136	383	22	10622	FCER1G,IGKV2-28,IGKV2-30,IGKV1-33,IGKV1-39,IGKV2D-40,IGKV1D-39,IGKV2D-30,IGKV2D-28,IGKV3D-20,IGKV1D-16,IGKV1D-12,PSME3,IGLV6-57,IGLV1-51,IGLV1-47,IGLV1-44,IGLV7-43,IGLV1-40,IGLV3-27,IGLV3-25,IGLV2-23
REAC	Cell surface interactions at the vascular wall	REAC:R-HSA-202733	2.02774e-06	5.69299	190	383	26	10622	FCER1G,IGKV2-28,IGKV2-30,IGKV1-33,IGKV1-39,IGKV2D-40,IGKV1D-39,IGKV2D-30,IGKV2D-28,IGKV3D-20,IGKV1D-16,IGKV1D-12,MERTK,PROS1,IGLV6-57,VPREB1,IGLV1-51,IGLV1-47,IGLV1-44,IGLV7-43,IGLV1-40,IGLV3-27,IGLV3-25,IGLV2-23,VPREB3,MIF
REAC	Glucuronidation	REAC:R-HSA-156588	3.2016e-06	5.49463	25	383	10	10622	UGT2B17,UGT2B15,UGT2B10,UGT2A3,UGT2B7,UGT2B11,UGT2B28,UGT2B4,UGT2A2,UGT2A1
REAC	Anti-inflammatory response favouring Leishmania parasite infection	REAC:R-HSA-9662851	1.21325e-05	4.91605	221	383	27	10622	FCGR2A,FCGR3A,IGKV2-28,IGKV2-30,IGKV1-33,IGKV1-39,IGKV2D-40,IGKV1D-39,IGKV2D-30,IGKV2D-28,IGKV3D-20,IGKV1D-16,IGKV1D-12,NPSR1,ADCY1,IGLV6-57,IGLV1-51,IGLV1-47,IGLV1-44,IGLV7-43,IGLV1-40,IGLV3-27,IGLV3-25,IGLV2-23,GGT5,ADORA2A,GGT1
REAC	Leishmania parasite growth and survival	REAC:R-HSA-9664433	1.21325e-05	4.91605	221	383	27	10622	FCGR2A,FCGR3A,IGKV2-28,IGKV2-30,IGKV1-33,IGKV1-39,IGKV2D-40,IGKV1D-39,IGKV2D-30,IGKV2D-28,IGKV3D-20,IGKV1D-16,IGKV1D-12,NPSR1,ADCY1,IGLV6-57,IGLV1-51,IGLV1-47,IGLV1-44,IGLV7-43,IGLV1-40,IGLV3-27,IGLV3-25,IGLV2-23,GGT5,ADORA2A,GGT1
REAC	Fc epsilon receptor (FCERI) signaling	REAC:R-HSA-2454202	1.69024e-05	4.77205	182	383	24	10622	VAV3,FCER1G,IGKV2-28,IGKV2-30,IGKV1-33,IGKV1-39,IGKV2D-40,IGKV1D-39,IGKV2D-30,IGKV2D-28,IGKV3D-20,IGKV1D-16,IGKV1D-12,PSME3,MAPK1,IGLV6-57,IGLV1-51,IGLV1-47,IGLV1-44,IGLV7-43,IGLV1-40,IGLV3-27,IGLV3-25,IGLV2-23
REAC	Phase II - Conjugation of compounds	REAC:R-HSA-156580	2.09844e-05	4.6781	107	383	18	10622	SULT1C2,SULT1C4,UGT2B17,UGT2B15,UGT2B10,UGT2A3,UGT2B7,UGT2B11,UGT2B28,UGT2B4,UGT2A2,UGT2A1,GSTP1,NNMT,SULT1A2,GSTT2B,GGT5,GGT1
REAC	Leishmania infection	REAC:R-HSA-9658195	2.10373e-05	4.67701	303	383	32	10622	VAV3,TXNIP,FCGR2A,FCGR3A,IGKV2-28,IGKV2-30,IGKV1-33,IGKV1-39,IGKV2D-40,IGKV1D-39,IGKV2D-30,IGKV2D-28,IGKV3D-20,IGKV1D-16,IGKV1D-12,IL1A,IL1B,NPSR1,ADCY1,MAPK1,IGLV6-57,IGLV1-51,IGLV1-47,IGLV1-44,IGLV7-43,IGLV1-40,IGLV3-27,IGLV3-25,IGLV2-23,GGT5,ADORA2A,GGT1
REAC	Signaling by the B Cell Receptor (BCR)	REAC:R-HSA-983705	0.0001832	3.73707	163	383	21	10622	IGKV2-28,IGKV2-30,IGKV1-33,IGKV1-39,IGKV2D-40,IGKV1D-39,IGKV2D-30,IGKV2D-28,IGKV3D-20,IGKV1D-16,IGKV1D-12,PSME3,IGLV6-57,IGLV1-51,IGLV1-47,IGLV1-44,IGLV7-43,IGLV1-40,IGLV3-27,IGLV3-25,IGLV2-23
REAC	Innate Immune System	REAC:R-HSA-168249	0.00184934	2.73298	1090	383	68	10622	VAV3,CD53,POLR3GL,TXNIP,MNDA,IFI16,FCER1G,FCGR2A,HSPA6,FCGR3A,FCGR3B,IGKV2-28,IGKV2-30,IGKV1-33,IGKV1-39,IGKV2D-40,IGKV1D-39,IGKV2D-30,IGKV2D-28,IGKV3D-20,IGKV1D-16,IGKV1D-12,ACTR1B,IL1B,PROS1,CDK13,ABCA13,NCF1,ATP6V0D2,CTSL,SFTPA2,SFTPA1,SFTPD,GSTP1,UNC93B1,ALDH3B1,TCIRG1,NDUFC2,CD63,PNP,RNASE6,RNASE3,RNASE2,RNASE7,RNASE8,POLR3E,PSME3,VAT1,TYROBP,DEFB115,DEFB116,DEFB118,DEFB119,DEFB121,DEFB123,D…
REAC	Biological oxidations	REAC:R-HSA-211859	0.0188712	1.7242	218	383	21	10622	SULT1C2,SULT1C4,UGT2B17,UGT2B15,UGT2B10,UGT2A3,UGT2B7,UGT2B11,UGT2B28,UGT2B4,UGT2A2,UGT2A1,GSTP1,ACY3,NNMT,SULT1A2,AOC2,AOC3,GSTT2B,GGT5,GGT1
WP	Glucuronidation	WP:WP698	8.13812e-07	6.08948	26	256	10	7562	UGT2B17,UGT2B15,UGT2B10,UGT2A3,UGT2B7,UGT2B11,UGT2B28,UGT2B4,UGT2A2,UGT2A1
WP	Metapathway biotransformation Phase I and II	WP:WP702	0.0246511	1.60816	185	256	17	7562	SULT1C3,SULT1C2,SULT1C4,UGT2B17,UGT2B15,UGT2A3,UGT2B7,UGT2B11,UGT2B28,UGT2B4,UGT2A2,UGT2A1,GSTP1,NNMT,HS3ST2,SULT1A2,GSTT2B
TF	Factor: UNCX; motif: NTAATNNAATTAN	TF:M04442	0.00057927	3.23712	2322	739	133	19917	RNPC3,NBPF4,NBPF6,FNDC7,STXBP3,AKNAD1,NBPF10,GJA8,NBPF14,OR10R2,OR6Y1,OR10Z1,SPTA1,SDHC,RGPD2,ANKRD36,RGPD3,RGPD4,LIMS3,ZC3H6,POLR1B,SLC20A1,DDX18,RAB6C,CFC1B,CFC1,RAB6D,FRG2C,ARL13B,CD200R1L,CD200R1,NEPRO,OCIAD2,SGCB,PDCL2,EPHA5,CENPC,TMPRSS11B,TMPRSS11E,UGT2B17,UGT2B15,UGT2B10,UGT2A3,UGT2B7,UGT2B11,UGT2B28,UGT2A1,SLC4A4,GC,BASP1,TAF11L2,TAF11L11,TAF11L12,TAF11L13,CDH12,C1QTNF3-AMACR,NAIP,RAB23,…
TF	Factor: Cdx; motif: NAYNRHNARAKTHATAAA	TF:M00991	0.000856464	3.06729	3723	739	193	19917	FAM102B,FNDC7,AKNAD1,CD53,TXNIP,PPIAL4H,GJA8,PPIAL4G,OR10K1,OR6Y1,OR6P1,OR10X1,OR10Z1,OR6K2,OR6K6,MNDA,NR1I3,MPZ,NOS1AP,TRIM43B,TRIM43,FAM178B,C2ORF92,TMEM131,UXS1,RGPD3,RGPD4,SLC5A7,BUB1,ANAPC1,ZC3H8,ZC3H6,IL1B,INSIG2,CCDC74B,ARHGEF4,CCDC74A,PROS1,STX19,CCDC54,BBX,CCDC80,CD200R1L,GTPBP8,SPATA18,NMU,CENPC,TMPRSS11B,TMPRSS11E,UGT2B17,UGT2B15,UGT2B10,UGT2A3,UGT2B7,UGT2B11,UGT2B28,UGT2B4,UGT2A2,UGT2…
TF	Factor: HOXA13; motif: ATAAMA; match class: 1	TF:M01292_1	0.00222986	2.65172	8473	739	379	19917	RNPC3,AMY2B,SLC25A24,FAM102B,FNDC7,CD53,LRIF1,CEPT1,LIX1L,TXNIP,HJV,NBPF10,PPIAL4H,GJA8,NBPF11,PPIAL4G,NBPF14,OR10K1,OR10R2,OR6Y1,OR6P1,OR10Z1,SPTA1,OR6K2,OR6K3,OR6N1,OR6K6,OR6N2,MNDA,PYHIN1,NDUFS2,NR1I3,MPZ,CFAP126,FCGR2A,HSPA6,DUSP12,ATF6,CD8B,RGPD2,TRIM43B,TRIM43,ANKRD36,ANKRD36B,C2ORF92,UXS1,CD8B2,ST6GAL2,SLC5A7,SULT1C3,SULT1C2,LIMS1,CCDC138,LIMS3,NPHP1,BUB1,ANAPC1,ZC3H8,POLR1B,IL1A,IL37,DDX1…
TF	Factor: AR; motif: NNNGNRRGNACANNGTGTTCTNNNNNN; match class: 1	TF:M00953_1	0.00279475	2.55366	237	739	26	19917	AMY2B,TXNIP,OR6P1,HSPA6,NPHP1,TRIM77,TRIM49,TRIM49C,UBTFL1,TAS2R30,OR10P1,RNASE12,RNASE2,MIS18BP1,TBC1D3B,TBC1D3I,TBC1D3G,TBC1D3H,TBC1D3F,TBC1D3K,TBC1D3L,TBC1D3D,TBC1D3C,POLR2I,ZNF529,RGL4
TF	Factor: SRY; motif: AACAATANCATTGTT	TF:M04555	0.00283726	2.5471	7180	739	329	19917	AMY2B,SLC25A24,NBPF4,NBPF6,FNDC7,STXBP3,AKNAD1,CD53,DENND2D,CHI3L2,LIX1L,ANKRD34A,POLR3GL,NBPF10,PPIAL4H,GJA8,NBPF11,PPIAL4G,NBPF14,OR10K1,OR6Y1,OR10Z1,SPTA1,OR6K2,OR6K3,OR6N2,MNDA,PYHIN1,IFI16,CFAP126,FCGR2A,HSPA6,FCGR2B,FCRLA,FCRLB,DUSP12,ATF6,OLFML2B,CD8A,RGPD1,FAHD2A,FAM178B,FAHD2B,ANKRD36,C2ORF92,SLC5A7,SULT1C3,SULT1C2,SULT1C4,LIMS1,RANBP2,CCDC138,EDAR,LIMS3,NPHP1,MTLN,BUB1,ANAPC1,SLC20A1,CK…
TF	Factor: ER-alpha; motif: TGACCYN; match class: 1	TF:M03547_1	0.00393199	2.40539	749	739	55	19917	FNDC7,CHI3L2,OR6N2,GCC2,FBLN7,TUBA3E,CFC1B,CFC1,ZNF717,TAF11L14,CDK13,TRPM3,NAA35,NUTM2F,WASHC2C,MSMB,ANTXRL,ASAH2,SFTPA1,NUTM2B,NUTM2E,NUTM2A,NUTM2D,NDUFV1,ACY3,TCIRG1,DENND5B,ETFBKMT,RNASE2,RNASE13,ARHGEF40,GOLGA6L9,ALPK3,VWA3A,SULT1A2,HEATR9,LYZL6,TBC1D3B,TBC1D3I,TBC1D3G,TBC1D3H,TBC1D3F,HNF1B,TBC1D3K,TBC1D3L,TBC1D3D,TBC1D3C,PTGES3L,RUNDC1,DEFB121,CRYAA,SERPIND1,DRICH1,VPREB3,GGT1
TF	Factor: PR; motif: RGNACATTYTGTNCTN; match class: 1	TF:M10042_1	0.00436891	2.35963	1007	739	68	19917	AMY2B,TXNIP,IFI16,INSIG2,MZT2B,CCDC115,AMER3,MZT2A,ZNF717,BBX,CHIC2,TMEM165,TMPRSS11B,UGT2A3,TAF11L11,TAF11L12,CDC5L,SUPT3H,NCF1,CASTOR2,CA2,TLE1,NUTM2F,NPY4R,TRIM49,TRIM49C,UBTFL1,C11ORF71,RBM7,OR10P1,PNP,RNASE12,RNASE3,RNASE2,TPPP2,MIS18BP1,OCA2,CHRNA7,PLA2G10,ZP2,CRYM,EEF2K,SBK1,AP2B1,TBC1D3B,TBC1D3I,TBC1D3G,TBC1D3H,TBC1D3F,MRM1,TBC1D3K,TBC1D3L,TBC1D3D,TBC1D3C,SOCS7,CNTD1,AOC2,NBR1,RPRML,TYROB…
TF	Factor: Foxm1; motif: NTGTTTRT	TF:M07255	0.00493698	2.30654	5862	739	276	19917	NBPF4,NBPF6,PRPF38B,FNDC7,STXBP3,AKNAD1,DRAM2,CEPT1,OR6P1,OR10X1,OR10Z1,SPTA1,OR6K3,OR6N1,OR6N2,IFI16,APOA2,SDHC,CD8A,CD8B,RGPD2,TRIM43B,TRIM43,ANKRD36,ZAP70,CD8B2,SULT1C3,SULT1C4,LIMS1,NPHP1,ANAPC1,FBLN7,ZC3H8,ZC3H6,TTL,IL1A,POTEF,CCDC74B,ARHGEF4,FAM168B,PLEKHB2,POTEE,TUBA3D,PROS1,ARL13B,STX19,DHFR2,NSUN3,CCDC54,BBX,NEPRO,ARAP2,CWH43,SGCB,CHIC2,PDGFRA,CLOCK,PDCL2,CENPC,TMPRSS11B,YTHDC1,TMPRSS11E…
TF	Factor: CDP:HOXA13; motif: ATCGATYAYSYCRTAAA; match class: 1	TF:M08201_1	0.00590532	2.22876	3185	739	166	19917	AMY2B,PRPF38B,LRIF1,DENND2D,LIX1L,NBPF10,PPIAL4G,OR10K1,OR10R2,OR10X1,OR10Z1,OR6K2,OR6K3,MNDA,PYHIN1,IFI16,CFAP126,ATF6,TRIM43B,TRIM43,FAM178B,C2ORF92,TMEM131,SULT1C3,SULT1C2,SULT1C4,CCDC138,ANAPC1,CHCHD5,IL1A,IL37,POTEF,CCDC74B,ARHGEF4,CCDC74A,ZNF717,PROS1,STX19,DHFR2,CCDC54,BBX,CD200R1L,OCIAD1,EPHA5,TMPRSS11E,UGT2B15,UGT2B10,UGT2A3,UGT2B7,UGT2B11,UGT2B28,UGT2B4,UGT2A2,UGT2A1,GC,CDH18,CDH12,C1QT…
TF	Factor: HMGIY; motif: NNKKNAWTTTNYTNN	TF:M01010	0.00717058	2.14445	8345	739	371	19917	VAV3,NBPF4,NBPF6,FAM102B,PRPF38B,FNDC7,CD53,LRIF1,DRAM2,CEPT1,CHI3L2,LIX1L,TXNIP,HJV,NBPF10,NBPF11,NBPF14,OR10K1,OR10R2,OR6P1,OR10Z1,SPTA1,OR6K3,OR6N1,OR6K6,MNDA,PYHIN1,IFI16,NR1I3,MPZ,CFAP126,FCGR2A,HSPA6,FCGR2B,FCRLA,ATF6,RGPD1,FAHD2A,TRIM43B,TRIM43,ANKRD36,COX5B,C2ORF92,TMEM131,NCK2,ECRG4,RGPD3,RGPD4,SULT1C3,SULT1C2,LIMS1,RANBP2,CCDC138,EDAR,LIMS3,BUB1,ACOXL,BCL2L11,ANAPC1,TMEM87B,ZC3H8,ZC3H6,…
TF	Factor: Prop-1; motif: TAATYNAATTA	TF:M04430	0.0080806	2.09256	1025	739	68	19917	RNPC3,NBPF4,NBPF6,FNDC7,NBPF10,NBPF14,OR10R2,OR10Z1,SPTA1,IFI16,TRIM43B,TRIM43,ANKRD36,LIMS3,POLR1B,SLC20A1,DDX18,CD200R1,NEPRO,EPHA5,TMPRSS11E,UGT2A3,SLC4A4,GC,C1QTNF3-AMACR,RAB23,CDC14C,DAPK1,MFSD14B,NCOA4,ALDH3B2,KCTD14,NDUFC2-KCTD14,NDUFC2,TRIM64B,TRIM64,CLEC2D,TAS2R9,TAS2R42,PRB3,PRB4,PRB1,OR10A7,OR6C74,OR6C6,OR6C3,OR6C70,OR6C68,OR6C4,RNASE12,OR6S1,RNASE3,TMEM253,MIS18BP1,NOMO1,PDXDC1,NOMO3,…
TF	Factor: POU2F2; motif: NWTRMATATKCAWN	TF:M04073	0.0109977	1.9587	4201	739	207	19917	NBPF4,ANKRD34A,POLR3GL,TXNIP,HJV,PPIAL4H,PPIAL4G,OR10K1,OR10R2,OR6Y1,OR6P1,OR10X1,OR10Z1,SPTA1,OR6K2,OR6K3,OR6N1,MNDA,PYHIN1,IFI16,FCER1G,MPZ,SDHC,FCRLA,ATF6,RGPD1,TRIM43B,TRIM43,C2ORF92,SLC5A7,SULT1C3,LIMS1,NPHP1,BUB1,IL1B,IL37,DDX18,POTEJ,ARHGEF4,POTEE,PROS1,ARL13B,STX19,DHFR2,NSUN3,CD200R1L,GTPBP8,NEPRO,LSAMP,LRRC66,TMEM165,TMPRSS11B,TMPRSS11E,UGT2B17,UGT2B15,UGT2B10,UGT2A3,UGT2B7,UGT2B11,UGT2…
TF	Factor: CDP; motif: ATCGATNNNNNNATCRAT	TF:M03951	0.0125302	1.90204	4063	739	201	19917	AMY2B,SLC25A24,NBPF4,PRPF38B,STXBP3,LRIF1,DENND2D,LIX1L,ANKRD34A,POLR3GL,TXNIP,PPIAL4H,GJA8,PPIAL4G,NBPF14,OR10K1,OR10R2,OR6Y1,OR6K2,OR6K3,OR6N2,MNDA,IFI16,NDUFS2,TOMM40L,FCRLA,DUSP12,CD8A,TRIM43B,TRIM43,C2ORF92,TMEM131,SLC5A7,LIMS1,BUB1,FBLN7,IL1A,IL1B,CCDC74B,CFC1B,CFC1,CCDC74A,FRG2C,ZNF717,PROS1,DHFR2,NSUN3,CCDC54,CD200R1L,CD200R1,LRRC66,SGCB,TMEM165,UGT2B15,UGT2B10,UGT2A3,UGT2B7,UGT2B11,UGT2B…
TF	Factor: GR; motif: RGNACANMNTGTNCY; match class: 1	TF:M09941_1	0.0148097	1.82945	2079	739	116	19917	AMY2B,ANKRD34A,POLR3GL,TXNIP,PPIAL4H,PPIAL4G,MNDA,IFI16,HSPA6,ATF6,ZAP70,SULT1C4,EDAR,INSIG2,POTEF,MZT2B,PTPN18,AMER3,MZT2A,FRG2C,ZNF717,BBX,LSAMP,CHIC2,TMEM165,TMPRSS11B,UGT2A3,TAF11L3,TAF11L4,TAF11L5,TAF11L6,TAF11L9,TAF11L11,TAF11L12,TAF11L13,CDH18,CDC5L,SUPT3H,KIAA1586,BBS9,ADCY1,NCF1,CASTOR2,POM121C,CA2,PSKH2,SPATA31A1,TLE1,NUTM2F,FBP1,AGAP4,NPY4R,GDF2,AGAP9,EIF5AL1,ALDH3B1,ALG8,TRIM49,TRIM49…
TF	Factor: SATB1; motif: NTTTAT; match class: 1	TF:M03564_1	0.0152209	1.81756	12142	739	508	19917	RNPC3,AMY2B,SLC25A24,FAM102B,FNDC7,STXBP3,CD53,LRIF1,DRAM2,CEPT1,LIX1L,ANKRD34A,POLR3GL,TXNIP,HJV,NBPF10,NOTCH2NLA,PPIAL4H,GJA8,NBPF11,PPIAL4G,NBPF14,NOTCH2NLB,OR10K1,OR10R2,OR6Y1,OR6P1,OR10X1,OR10Z1,SPTA1,OR6K2,OR6K3,OR6N1,OR6K6,OR6N2,MNDA,PYHIN1,IFI16,NDUFS2,FCER1G,NR1I3,MPZ,SDHC,CFAP126,FCGR2A,HSPA6,FCGR3A,FCGR3B,FCGR2B,FCRLB,DUSP12,ATF6,OLFML2B,CD8A,CD8B,RGPD2,TRIM43B,TRIM43,ANKRD36,ANKRD36B,…
TF	Factor: ZNF174; motif: NGNCRRTCACTYGCCN	TF:M12118	0.0152392	1.81704	45	739	10	19917	TAF11L2,TAF11L3,TAF11L4,TAF11L5,TAF11L6,TAF11L9,TAF11L11,TAF11L12,TAF11L13,SYNE4
TF	Factor: PARP; motif: TTTCYN; match class: 1	TF:M02027_1	0.0170896	1.76727	12292	739	513	19917	RNPC3,AMY2B,VAV3,NBPF4,NBPF6,FAM102B,HENMT1,PRPF38B,FNDC7,STXBP3,AKNAD1,CD53,LRIF1,CEPT1,DENND2D,CHI3L2,LIX1L,ANKRD34A,POLR3GL,HJV,NBPF10,PPIAL4H,NBPF11,PPIAL4G,NBPF14,NOTCH2NLB,OR10K1,OR10R2,OR6P1,OR10X1,OR10Z1,OR6K2,OR6K3,OR6K6,OR6N2,MNDA,PYHIN1,IFI16,TOMM40L,NR1I3,PCP4L1,MPZ,SDHC,CFAP126,FCGR2A,FCGR3A,FCGR3B,FCGR2B,FCRLA,FCRLB,DUSP12,ATF6,OLFML2B,NOS1AP,CD8A,RGPD2,TRIM43B,TRIM43,FAM178B,COX5B,…
TF	Factor: FOXM1; motif: NAGASTGATTA	TF:M04611	0.0173607	1.76043	9507	739	412	19917	RNPC3,AMY2B,SLC25A24,FAM102B,PRPF38B,FNDC7,STXBP3,CD53,LRIF1,CHI3L2,TXNIP,NBPF10,NBPF14,OR10K1,OR6P1,OR10X1,OR10Z1,SPTA1,OR6K3,OR6N1,OR6K6,OR6N2,MNDA,PYHIN1,FCER1G,APOA2,TOMM40L,SDHC,CFAP126,HSPA6,FCGR2B,FCRLA,FCRLB,DUSP12,ATF6,OLFML2B,NOS1AP,CD8A,RGPD2,FAHD2A,TRIM43B,TRIM43,FAHD2B,ANKRD36,ANKRD36B,COX5B,ZAP70,UXS1,RGPD3,ST6GAL2,RGPD4,SULT1C2,SULT1C4,GCC2,RANBP2,LIMS3,NPHP1,ZC3H6,POLR1B,CHCHD5,SL…
TF	Factor: AML2; motif: TGTGGTNNN	TF:M07372	0.0173925	1.75964	576	739	44	19917	OR6K6,IFI16,FAHD2A,FAHD2B,CCDC138,GPR148,CHIC2,UGT2B17,UGT2B15,UGT2B10,UGT2B11,UGT2B28,ATP6V0D2,TRPM3,C9ORF64,PRB3,PRB4,PRB1,CD63,DNAH3,ZP2,OTOA,NPIPB4,NPIPB6,EIF3CL,EIF3C,NPIPB9,VPS35,ORC6,VAC14,HEATR9,LYZL6,CCL14,CCL3L3,HNF1B,CCDC200,ETV4,ADNP2,ZNF382,ZNF461,DEFB123,MAPK1,VPREB1,ADORA2A
TF	Factor: POU2F1:HOXB13; motif: NGMATATACCAATAAA	TF:M08405	0.0193603	1.71309	3992	739	197	19917	AMY2B,NBPF4,NBPF6,FNDC7,CD53,LRIF1,CEPT1,LIX1L,HJV,GJA8,PPIAL4G,OR10K1,OR6P1,OR10Z1,OR6K2,OR6N1,OR6K6,MNDA,IFI16,CFAP126,FCGR3A,FCGR3B,FCGR2B,NOS1AP,RGPD2,TRIM43B,TRIM43,ANKRD36,ZAP70,NCK2,ECRG4,RGPD3,RGPD4,LIMS1,CCDC138,ZC3H8,DDX18,INSIG2,RAB6C,POTEF,CCDC74B,CFC1B,CFC1,ARHGEF4,RAB6D,CCDC74A,ROBO2,PROS1,DHFR2,CCDC54,CCDC80,NEPRO,CWH43,LRRC66,SGCB,CHIC2,CENPC,TMPRSS11E,UGT2B10,UGT2B11,UGT2B28,UGT2…
TF	Factor: GATA-3; motif: AGATAA	TF:M01878	0.0204036	1.69029	10252	739	439	19917	RNPC3,AMY2B,SLC25A24,FAM102B,PRPF38B,FNDC7,STXBP3,AKNAD1,CD53,LRIF1,DENND2D,CHI3L2,LIX1L,ANKRD34A,POLR3GL,TXNIP,NBPF10,NOTCH2NLA,PPIAL4H,NBPF11,PPIAL4G,NBPF14,NOTCH2NLB,OR10K1,OR10R2,OR6Y1,OR6P1,OR10X1,OR10Z1,SPTA1,OR6K2,OR6N1,OR6K6,OR6N2,MNDA,PYHIN1,IFI16,FCER1G,APOA2,NR1I3,MPZ,CFAP126,FCGR2A,HSPA6,FCGR3A,FCGR3B,FCRLA,ATF6,OLFML2B,NOS1AP,CD8A,RGPD2,TRIM43B,TRIM43,COX5B,ACTR1B,C2ORF92,UXS1,SULT1C…
TF	Factor: NFATC3; motif: WNTTTCCRNN; match class: 1	TF:M08001_1	0.0215359	1.66684	130	739	17	19917	PYHIN1,TMPRSS11B,GC,TBX20,TAS2R20,TAS2R19,TAS2R46,TBC1D3B,TBC1D3I,TBC1D3G,TBC1D3H,TBC1D3F,TBC1D3K,TBC1D3L,TBC1D3D,TBC1D3C,ZNF260
TF	Factor: CDX-2; motif: TTTATN; match class: 1	TF:M02087_1	0.0272195	1.56512	5122	739	242	19917	RNPC3,AMY2B,SLC25A24,CD53,DRAM2,CEPT1,HJV,NBPF10,NOTCH2NLA,PPIAL4H,PPIAL4G,NBPF14,NOTCH2NLB,OR10K1,OR10R2,OR6Y1,OR10X1,OR10Z1,SPTA1,OR6K2,OR6K3,OR6N1,OR6N2,MNDA,PYHIN1,IFI16,CFAP126,FCGR2A,DUSP12,ATF6,RGPD2,TRIM43B,TRIM43,ANKRD36,ANKRD36B,C2ORF92,RGPD3,RGPD4,SLC5A7,SULT1C2,GCC2,CCDC138,LIMS3,ANAPC1,ZC3H6,POLR1B,IL1A,IL37,INSIG2,RAB6C,CCDC74B,CFC1B,CFC1,FAM168B,PLEKHB2,RAB6D,FRG2C,ZNF717,ROBO2,ARL…
TF	Factor: GATA-5; motif: TATCTN	TF:M02006	0.0298776	1.52465	9200	739	399	19917	RNPC3,AMY2B,SLC25A24,NBPF4,NBPF6,FAM102B,FNDC7,CD53,DRAM2,CEPT1,DENND2D,LIX1L,ANKRD34A,POLR3GL,HJV,NOTCH2NLA,GJA8,NOTCH2NLB,OR10K1,OR10R2,OR6Y1,OR10X1,OR10Z1,SPTA1,OR6K2,OR6K3,OR6N1,OR6K6,MNDA,PYHIN1,IFI16,NDUFS2,FCER1G,APOA2,NR1I3,SDHC,CFAP126,FCGR2A,HSPA6,FCGR3A,FCGR3B,FCGR2B,FCRLA,FCRLB,ATF6,NOS1AP,RGPD2,TRIM43B,TRIM43,FAHD2B,COX5B,C2ORF92,ZAP70,ECRG4,UXS1,RGPD3,RGPD4,SLC5A7,SULT1C3,LIMS1,RANB…
TF	Factor: Erm:Prrxl1; motif: RSMGGAAGYAATTA	TF:M08459	0.0369073	1.43289	289	739	27	19917	NBPF4,NBPF6,NBPF10,NBPF14,OR6N1,OR6N2,CD8B,ACTR1B,CD8B2,CD200R1L,LINC02218,GTF2I,CA2,PPIF,ZCCHC24,TBX10,TRIM49,TRIM49C,CLECL1,TAS2R8,TAS2R50,TAS2R19,TSPAN11,MIS18BP1,CCL23,POLR2I,TBCB
TF	Factor: HOXA9; motif: DTGATTTATKGY	TF:M07450	0.0416349	1.38054	4802	739	228	19917	RNPC3,AMY2B,VAV3,PRPF38B,FNDC7,STXBP3,AKNAD1,LRIF1,DRAM2,CEPT1,POLR3GL,OR10K1,OR10R2,OR6Y1,OR10X1,SPTA1,OR6K3,MNDA,IFI16,PCP4L1,SDHC,HSPA6,ATF6,RGPD2,TRIM43B,TRIM43,ANKRD36,ANKRD36B,C2ORF92,ECRG4,SULT1C3,GCC2,LIMS1,EDAR,LIMS3,BUB1,ZC3H8,POLR1B,CHCHD5,IL1A,IL37,DDX18,CCDC74B,CCDC115,CFC1B,CFC1,POTEJ,ARHGEF4,CCDC74A,ZNF717,STX19,BBX,ATG3,SLC35A5,CCDC80,CD200R1,LSAMP,CWH43,SGCB,SPATA18,PDCL2,CENPC,T…
TF	Factor: GATA-4; motif: AGATAAN	TF:M03549	0.0420377	1.37636	4927	739	233	19917	SLC25A24,FAM102B,FNDC7,AKNAD1,CD53,LRIF1,CHI3L2,LIX1L,NBPF10,PPIAL4H,NBPF11,NBPF14,OR10R2,OR6Y1,OR6P1,OR10X1,OR10Z1,SPTA1,OR6K2,OR6N1,OR6N2,MNDA,PYHIN1,IFI16,FCER1G,CFAP126,FCGR2A,HSPA6,ATF6,OLFML2B,TRIM43B,TRIM43,ACTR1B,C2ORF92,LIMS1,EDAR,LIMS3,MERTK,ZC3H8,TTL,IL1A,IL37,DDX18,CCDC115,IMP4,GPR148,ARHGEF4,PLEKHB2,PROS1,STX19,CD200R1L,CD200R1,NEPRO,ARAP2,SGCB,CHIC2,CLOCK,NMU,CENPC,TMPRSS11E,UGT2B10…
TF	Factor: Zbtb44; motif: CKGTGA; match class: 1	TF:M05405_1	0.0452216	1.34465	7251	739	324	19917	AMY2B,STXBP3,CD53,LRIF1,CHI3L2,LIX1L,ANKRD34A,POLR3GL,PPIAL4H,GJA8,PPIAL4G,OR6Y1,OR10X1,OR10Z1,SPTA1,OR6K2,OR6K6,OR6N2,MNDA,TOMM40L,SDHC,CFAP126,FCGR3B,FCGR2B,FCRLA,FCRLB,CD8B,RGPD1,FAHD2A,TRIM43B,TRIM43,FAHD2B,COX5B,C2ORF92,ZAP70,NCK2,UXS1,RGPD3,CD8B2,RGPD4,SULT1C3,SULT1C2,SULT1C4,GCC2,LIMS1,RANBP2,EDAR,LIMS3,ACOXL,ANAPC1,FBLN7,ZC3H8,POLR1B,CKAP2L,IL37,TUBA3E,POTEI,CFC1B,CFC1,GPR148,SMIM39,FAM16…
TF	Factor: ZNF546; motif: AGGGTCCAGARA	TF:M05822	0.0498977	1.30192	10	739	5	19917	UGT2B17,UGT2B15,TBC1D3B,TBC1D3H,TBC1D3F

## Sheet: 120min
source	term_name	term_id	adjusted_p_value	negative_log10_of_adjusted_p_value	term_size	query_size	intersection_size	effective_domain_size	intersections
GO:MF	peptidyl-prolyl cis-trans isomerase activity	GO:0003755	0.00177734	2.75023	45	828	11	18679	PPIAL4A,PPIAL4D,PPIAL4H,PPIAL4G,PPIAL4C,RANBP2,FKBP14,FKBP9,FKBP6,PPIF,FKBP3
GO:MF	ribonuclease A activity	GO:0004522	0.00220367	2.65685	4	828	4	18679	RNASE4,RNASE1,RNASE2,RNASE8
GO:MF	cis-trans isomerase activity	GO:0016859	0.00350324	2.45553	48	828	11	18679	PPIAL4A,PPIAL4D,PPIAL4H,PPIAL4G,PPIAL4C,RANBP2,FKBP14,FKBP9,FKBP6,PPIF,FKBP3
GO:MF	chemokine activity	GO:0008009	0.00433796	2.36271	49	828	11	18679	CCL5,CCL16,CCL14,CCL15-CCL14,CCL15,CCL23,CCL18,CCL3,CCL4,CCL3L3,CCL4L2
GO:MF	antigen binding	GO:0003823	0.00641014	2.19313	163	828	21	18679	IGKV2-30,IGKV1-33,IGKV1-39,IGKV2D-40,IGKV1D-39,IGKV2D-28,IGKV1D-16,IGKV1D-12,IGHV1OR15-9,IGHV3OR15-7,IGLV6-57,IGLV1-51,IGLV1-47,IGLV1-44,IGLV7-43,IGLV1-40,IGLV3-27,IGLV3-25,IGLV2-23,IGLV3-21,IGLV3-19
GO:MF	CCR chemokine receptor binding	GO:0048020	0.022515	1.64753	48	828	10	18679	CCL5,CCL16,CCL14,CCL15,CCL23,CCL18,CCL3,CCL4,CCL3L3,CCL4L2
GO:MF	CCR1 chemokine receptor binding	GO:0031726	0.0307642	1.51195	6	828	4	18679	CCL5,CCL23,CCL3,CCL4
GO:MF	aryl sulfotransferase activity	GO:0004062	0.0359098	1.44479	11	828	5	18679	SULT1C3,SULT1C2,SULT1C4,SULT1A2,SULT1A4
GO:MF	glutathione transferase activity	GO:0004364	0.0449198	1.34756	25	828	7	18679	GSTA2,GSTA1,GSTA5,GSTA3,GSTA4,GSTT2B,GSTT4
GO:BP	opsonization	GO:0008228	5.2903e-11	10.2765	69	836	23	18123	IGKV2-28,IGKV2-30,IGKV1-33,IGKV1-39,IGKV2D-40,IGKV1D-39,IGKV2D-30,IGKV2D-28,IGKV3D-20,IGKV1D-16,IGKV1D-12,SFTPA1,IGLV6-57,IGLV1-51,IGLV1-47,IGLV1-44,IGLV7-43,IGLV1-40,IGLV3-27,IGLV3-25,IGLV2-23,IGLV3-21,IGLV3-19
GO:BP	adaptive immune response	GO:0002250	9.61507e-10	9.01705	715	836	79	18123	RAP1A,FCGR1B,CD160,OTUD7B,CD8A,CD8B,IGKV1-27,IGKV2-28,IGKV2-30,IGKV1-33,IGKV1-37,IGKV1-39,IGKV2-40,IGKV2D-40,IGKV1D-39,IGKV1D-37,IGKV2D-30,IGKV2D-29,IGKV2D-28,IGKV2D-26,IGKV2D-24,IGKV6D-21,IGKV3D-20,IGKV6D-41,IGKV1D-17,IGKV1D-16,IGKV3D-15,IGKV1D-13,IGKV1D-12,IGKV3D-11,IGKV1D-42,IGKV1D-43,IGKV1D-8,IGKV3D-7,ZAP70,CD8B2,TNFRSF21,IL17F,CTSL,PRKG1,SHLD2,CD6,IGHV1OR15-9,IGHV3OR15-7,IL27,CD19,LAT,SPN,TH…
GO:BP	Fc-gamma receptor signaling pathway involved in phagocytosis	GO:0038096	2.1547e-07	6.66661	135	836	27	18123	VAV3,RAP1A,FCGR1A,IGKV2-28,IGKV2-30,IGKV1-33,IGKV1-39,IGKV2D-40,IGKV1D-39,IGKV2D-30,IGKV2D-28,IGKV3D-20,IGKV1D-16,IGKV1D-12,HSP90AB1,WIPF3,IGLV6-57,IGLV1-51,IGLV1-47,IGLV1-44,IGLV7-43,IGLV1-40,IGLV3-27,IGLV3-25,IGLV2-23,IGLV3-21,IGLV3-19
GO:BP	immune response-regulating cell surface receptor signaling pathway involved in phagocytosis	GO:0002433	2.1547e-07	6.66661	135	836	27	18123	VAV3,RAP1A,FCGR1A,IGKV2-28,IGKV2-30,IGKV1-33,IGKV1-39,IGKV2D-40,IGKV1D-39,IGKV2D-30,IGKV2D-28,IGKV3D-20,IGKV1D-16,IGKV1D-12,HSP90AB1,WIPF3,IGLV6-57,IGLV1-51,IGLV1-47,IGLV1-44,IGLV7-43,IGLV1-40,IGLV3-27,IGLV3-25,IGLV2-23,IGLV3-21,IGLV3-19
GO:BP	Fc-gamma receptor signaling pathway	GO:0038094	3.06633e-07	6.51338	137	836	27	18123	VAV3,RAP1A,FCGR1A,IGKV2-28,IGKV2-30,IGKV1-33,IGKV1-39,IGKV2D-40,IGKV1D-39,IGKV2D-30,IGKV2D-28,IGKV3D-20,IGKV1D-16,IGKV1D-12,HSP90AB1,WIPF3,IGLV6-57,IGLV1-51,IGLV1-47,IGLV1-44,IGLV7-43,IGLV1-40,IGLV3-27,IGLV3-25,IGLV2-23,IGLV3-21,IGLV3-19
GO:BP	regulation of complement activation	GO:0030449	3.59401e-07	6.44442	110	836	24	18123	IGKV2-28,IGKV2-30,IGKV1-33,IGKV1-39,IGKV2D-40,IGKV1D-39,IGKV2D-30,IGKV2D-28,IGKV3D-20,IGKV1D-16,IGKV1D-12,PROS1,CD19,IGLV6-57,IGLV1-51,IGLV1-47,IGLV1-44,IGLV7-43,IGLV1-40,IGLV3-27,IGLV3-25,IGLV2-23,IGLV3-21,IGLV3-19
GO:BP	Fc receptor mediated stimulatory signaling pathway	GO:0002431	6.08028e-07	6.21608	141	836	27	18123	VAV3,RAP1A,FCGR1A,IGKV2-28,IGKV2-30,IGKV1-33,IGKV1-39,IGKV2D-40,IGKV1D-39,IGKV2D-30,IGKV2D-28,IGKV3D-20,IGKV1D-16,IGKV1D-12,HSP90AB1,WIPF3,IGLV6-57,IGLV1-51,IGLV1-47,IGLV1-44,IGLV7-43,IGLV1-40,IGLV3-27,IGLV3-25,IGLV2-23,IGLV3-21,IGLV3-19
GO:BP	peptide cross-linking	GO:0018149	7.6542e-07	6.1161	96	836	22	18123	IGKV2-28,IGKV2-30,IGKV1-33,IGKV1-39,IGKV2D-40,IGKV1D-39,IGKV2D-30,IGKV2D-28,IGKV3D-20,IGKV1D-16,IGKV1D-12,IGLV6-57,IGLV1-51,IGLV1-47,IGLV1-44,IGLV7-43,IGLV1-40,IGLV3-27,IGLV3-25,IGLV2-23,IGLV3-21,IGLV3-19
GO:BP	phagocytosis, recognition	GO:0006910	8.12726e-07	6.09006	133	836	26	18123	IGKV2-28,IGKV2-30,IGKV1-33,IGKV1-39,IGKV2D-40,IGKV1D-39,IGKV2D-30,IGKV2D-28,IGKV3D-20,IGKV1D-16,IGKV1D-12,SFTPA1,IGHV1OR15-9,IGHV3OR15-7,COLEC12,IGLV6-57,IGLV1-51,IGLV1-47,IGLV1-44,IGLV7-43,IGLV1-40,IGLV3-27,IGLV3-25,IGLV2-23,IGLV3-21,IGLV3-19
GO:BP	cell recognition	GO:0008037	2.23598e-06	5.65053	271	836	38	18123	AMIGO1,ADAM30,IGKV2-28,IGKV2-30,IGKV1-33,IGKV1-39,IGKV2D-40,IGKV1D-39,IGKV2D-30,IGKV2D-28,IGKV3D-20,IGKV1D-16,IGKV1D-12,NCK2,ROBO2,ROBO1,TNFRSF21,B4GALT1,CNTNAP3,SFTPA1,ZP1,CD6,CD5,IGHV1OR15-9,IGHV3OR15-7,ZP2,COLEC12,IGLV6-57,IGLV1-51,IGLV1-47,IGLV1-44,IGLV7-43,IGLV1-40,IGLV3-27,IGLV3-25,IGLV2-23,IGLV3-21,IGLV3-19
GO:BP	regulation of humoral immune response	GO:0002920	4.93083e-06	5.30708	134	836	25	18123	IGKV2-28,IGKV2-30,IGKV1-33,IGKV1-39,IGKV2D-40,IGKV1D-39,IGKV2D-30,IGKV2D-28,IGKV3D-20,IGKV1D-16,IGKV1D-12,PROS1,IL17F,CD19,IGLV6-57,IGLV1-51,IGLV1-47,IGLV1-44,IGLV7-43,IGLV1-40,IGLV3-27,IGLV3-25,IGLV2-23,IGLV3-21,IGLV3-19
GO:BP	Fc-epsilon receptor signaling pathway	GO:0038095	2.9016e-05	4.53736	167	836	27	18123	VAV3,PSMA5,IGKV2-28,IGKV2-30,IGKV1-33,IGKV1-39,IGKV2D-40,IGKV1D-39,IGKV2D-30,IGKV2D-28,IGKV3D-20,IGKV1D-16,IGKV1D-12,MAPK8,LAT,PSME3,IGLV6-57,IGLV1-51,IGLV1-47,IGLV1-44,IGLV7-43,IGLV1-40,IGLV3-27,IGLV3-25,IGLV2-23,IGLV3-21,IGLV3-19
GO:BP	Fc receptor signaling pathway	GO:0038093	3.77661e-05	4.4229	238	836	33	18123	VAV3,PSMA5,RAP1A,FCGR1B,FCGR1A,IGKV2-28,IGKV2-30,IGKV1-33,IGKV1-39,IGKV2D-40,IGKV1D-39,IGKV2D-30,IGKV2D-28,IGKV3D-20,IGKV1D-16,IGKV1D-12,KIT,HSP90AB1,WIPF3,MAPK8,LAT,PSME3,IGLV6-57,IGLV1-51,IGLV1-47,IGLV1-44,IGLV7-43,IGLV1-40,IGLV3-27,IGLV3-25,IGLV2-23,IGLV3-21,IGLV3-19
GO:BP	complement activation, classical pathway	GO:0006958	5.83271e-05	4.23413	140	836	24	18123	IGKV2-28,IGKV2-30,IGKV1-33,IGKV1-39,IGKV2D-40,IGKV1D-39,IGKV2D-30,IGKV2D-28,IGKV3D-20,IGKV1D-16,IGKV1D-12,IGHV1OR15-9,IGHV3OR15-7,IGLV6-57,IGLV1-51,IGLV1-47,IGLV1-44,IGLV7-43,IGLV1-40,IGLV3-27,IGLV3-25,IGLV2-23,IGLV3-21,IGLV3-19
GO:BP	transcription preinitiation complex assembly	GO:0070897	8.40041e-05	4.0757	50	836	14	18123	LINC02218,TAF11L2,TAF11L3,TAF11L4,TAF11L5,TAF11L6,TAF11L9,TAF11L11,TAF11L12,TAF11L13,TAF11L14,BDP1,RRN3,SMARCB1
GO:BP	humoral immune response mediated by circulating immunoglobulin	GO:0002455	0.000335441	3.47438	153	836	24	18123	IGKV2-28,IGKV2-30,IGKV1-33,IGKV1-39,IGKV2D-40,IGKV1D-39,IGKV2D-30,IGKV2D-28,IGKV3D-20,IGKV1D-16,IGKV1D-12,IGHV1OR15-9,IGHV3OR15-7,IGLV6-57,IGLV1-51,IGLV1-47,IGLV1-44,IGLV7-43,IGLV1-40,IGLV3-27,IGLV3-25,IGLV2-23,IGLV3-21,IGLV3-19
GO:BP	complement activation	GO:0006956	0.000441684	3.35489	178	836	26	18123	IGKV2-28,IGKV2-30,IGKV1-33,IGKV1-39,IGKV2D-40,IGKV1D-39,IGKV2D-30,IGKV2D-28,IGKV3D-20,IGKV1D-16,IGKV1D-12,PROS1,IGHV1OR15-9,IGHV3OR15-7,CD19,IGLV6-57,IGLV1-51,IGLV1-47,IGLV1-44,IGLV7-43,IGLV1-40,IGLV3-27,IGLV3-25,IGLV2-23,IGLV3-21,IGLV3-19
GO:BP	leukocyte migration	GO:0050900	0.000445923	3.35074	511	836	51	18123	VCAM1,VAV3,CD58,CD2,IGKV2-28,IGKV2-30,IGKV1-33,IGKV1-39,IGKV2D-40,IGKV1D-39,IGKV2D-30,IGKV2D-28,IGKV3D-20,IGKV1D-16,IGKV1D-12,ZAP70,MERTK,PROS1,KIT,PLA2G7,B4GALT1,SFTPD,FLT1,GREM1,SPN,MMP28,CCL5,CCL16,CCL14,CCL15,CCL23,CCL18,CCL3,CCL4,CCL3L3,CCL4L2,DEFB124,IGLV6-57,VPREB1,IGLV1-51,IGLV1-47,IGLV1-44,IGLV7-43,IGLV1-40,IGLV3-27,IGLV3-25,IGLV2-23,IGLV3-21,IGLV3-19,VPREB3,MIF
GO:BP	immune response	GO:0006955	0.000490511	3.30935	2544	836	170	18123	VCAM1,VAV3,STXBP3,PSMA5,CD53,RAP1A,CD58,NOTCH2,FCGR1B,CD160,FCGR1A,H2BC21,OTUD7B,CD8A,CD8B,IGKV3OR2-268,IGKV1-27,IGKV2-28,IGKV2-30,IGKV1-33,IGKV1-37,IGKV1-39,IGKV2-40,IGKV2D-40,IGKV1D-39,IGKV1D-37,IGKV2D-30,IGKV2D-29,IGKV2D-28,IGKV2D-26,IGKV2D-24,IGKV6D-21,IGKV3D-20,IGKV6D-41,IGKV1D-17,IGKV1D-16,IGKV3D-15,IGKV1D-13,IGKV1D-12,IGKV3D-11,IGKV1D-42,IGKV1D-43,IGKV1D-8,IGKV3D-7,TRIM43B,TRIM43,ACTR1B,ZA…
GO:BP	negative regulation of inflammatory response to antigenic stimulus	GO:0002862	0.000699217	3.15539	206	836	28	18123	FCGR1A,IGKV2-28,IGKV2-30,IGKV1-33,IGKV1-39,IGKV2D-40,IGKV1D-39,IGKV2D-30,IGKV2D-28,IGKV3D-20,IGKV1D-16,IGKV1D-12,NPSR1,RXFP2,IGLV6-57,IGLV1-51,IGLV1-47,IGLV1-44,IGLV7-43,IGLV1-40,IGLV3-27,IGLV3-25,IGLV2-23,IGLV3-21,IGLV3-19,GGT5,ADORA2A,GGT1
GO:BP	RNA polymerase II preinitiation complex assembly	GO:0051123	0.00171856	2.76483	38	836	11	18123	LINC02218,TAF11L2,TAF11L3,TAF11L4,TAF11L5,TAF11L6,TAF11L9,TAF11L11,TAF11L12,TAF11L13,TAF11L14
GO:BP	regulation of inflammatory response to antigenic stimulus	GO:0002861	0.00270881	2.56722	220	836	28	18123	FCGR1A,IGKV2-28,IGKV2-30,IGKV1-33,IGKV1-39,IGKV2D-40,IGKV1D-39,IGKV2D-30,IGKV2D-28,IGKV3D-20,IGKV1D-16,IGKV1D-12,NPSR1,RXFP2,IGLV6-57,IGLV1-51,IGLV1-47,IGLV1-44,IGLV7-43,IGLV1-40,IGLV3-27,IGLV3-25,IGLV2-23,IGLV3-21,IGLV3-19,GGT5,ADORA2A,GGT1
GO:BP	monocyte chemotaxis	GO:0002548	0.00422301	2.37438	67	836	14	18123	PLA2G7,FLT1,GREM1,CCL5,CCL16,CCL14,CCL15,CCL23,CCL18,CCL3,CCL4,CCL3L3,CCL4L2,DEFB124
GO:BP	inflammatory response to antigenic stimulus	GO:0002437	0.00430086	2.36645	251	836	30	18123	NOTCH2,FCGR1A,IGKV2-28,IGKV2-30,IGKV1-33,IGKV1-39,IGKV2D-40,IGKV1D-39,IGKV2D-30,IGKV2D-28,IGKV3D-20,IGKV1D-16,IGKV1D-12,NPSR1,CD6,RXFP2,IGLV6-57,IGLV1-51,IGLV1-47,IGLV1-44,IGLV7-43,IGLV1-40,IGLV3-27,IGLV3-25,IGLV2-23,IGLV3-21,IGLV3-19,GGT5,ADORA2A,GGT1
GO:BP	immunoglobulin mediated immune response	GO:0016064	0.00922214	2.03517	221	836	27	18123	IGKV2-28,IGKV2-30,IGKV1-33,IGKV1-39,IGKV2D-40,IGKV1D-39,IGKV2D-30,IGKV2D-28,IGKV3D-20,IGKV1D-16,IGKV1D-12,SHLD2,IGHV1OR15-9,IGHV3OR15-7,CD19,THOC1,IGLV6-57,IGLV1-51,IGLV1-47,IGLV1-44,IGLV7-43,IGLV1-40,IGLV3-27,IGLV3-25,IGLV2-23,IGLV3-21,IGLV3-19
GO:BP	protein peptidyl-prolyl isomerization	GO:0000413	0.0107829	1.96727	45	836	11	18123	PPIAL4A,PPIAL4D,PPIAL4H,PPIAL4G,PPIAL4C,RANBP2,FKBP14,FKBP9,FKBP6,PPIF,FKBP3
GO:BP	B cell mediated immunity	GO:0019724	0.0119093	1.92411	224	836	27	18123	IGKV2-28,IGKV2-30,IGKV1-33,IGKV1-39,IGKV2D-40,IGKV1D-39,IGKV2D-30,IGKV2D-28,IGKV3D-20,IGKV1D-16,IGKV1D-12,SHLD2,IGHV1OR15-9,IGHV3OR15-7,CD19,THOC1,IGLV6-57,IGLV1-51,IGLV1-47,IGLV1-44,IGLV7-43,IGLV1-40,IGLV3-27,IGLV3-25,IGLV2-23,IGLV3-21,IGLV3-19
GO:BP	humoral immune response	GO:0006959	0.0187238	1.72761	383	836	38	18123	NOTCH2,H2BC21,IGKV2-28,IGKV2-30,IGKV1-33,IGKV1-39,IGKV2D-40,IGKV1D-39,IGKV2D-30,IGKV2D-28,IGKV3D-20,IGKV1D-16,IGKV1D-12,PROS1,TNFRSF21,IL17F,PRSS3,SFTPD,ANG,RNASE6,RNASE3,RNASE7,IGHV1OR15-9,IGHV3OR15-7,CD19,DEFB118,H2BS1,IGLV6-57,IGLV1-51,IGLV1-47,IGLV1-44,IGLV7-43,IGLV1-40,IGLV3-27,IGLV3-25,IGLV2-23,IGLV3-21,IGLV3-19
GO:BP	phagocytosis	GO:0006909	0.0252242	1.59818	388	836	38	18123	VAV3,RAP1A,FCGR1A,IGKV2-28,IGKV2-30,IGKV1-33,IGKV1-39,IGKV2D-40,IGKV1D-39,IGKV2D-30,IGKV2D-28,IGKV3D-20,IGKV1D-16,IGKV1D-12,MERTK,HSP90AB1,WIPF3,SFTPA1,SFTPD,ANXA11,SYT7,IGHV1OR15-9,IGHV3OR15-7,BECN1,COLEC12,TYROBP,IGLV6-57,IGLV1-51,IGLV1-47,IGLV1-44,IGLV7-43,IGLV1-40,IGLV3-27,IGLV3-25,IGLV2-23,IGLV3-21,IGLV3-19,ADORA2A
GO:CC	immunoglobulin complex	GO:0019814	4.07522e-34	33.3898	165	880	59	18964	IGKV1-27,IGKV2-28,IGKV2-30,IGKV1-33,IGKV1-37,IGKV1-39,IGKV2-40,IGKV2D-40,IGKV1D-39,IGKV1D-37,IGKV2D-30,IGKV2D-29,IGKV2D-28,IGKV2D-26,IGKV2D-24,IGKV6D-21,IGKV3D-20,IGKV6D-41,IGKV1D-17,IGKV1D-16,IGKV3D-15,IGKV1D-13,IGKV1D-12,IGKV3D-11,IGKV1D-42,IGKV1D-43,IGKV1D-8,IGKV3D-7,IGHV1OR15-9,IGHV3OR15-7,IGLV4-69,IGLV8-61,IGLV4-60,IGLV6-57,IGLV11-55,IGLV10-54,IGLV5-52,IGLV1-51,IGLV1-50,IGLV9-49,IGLV5-48,IGL…
GO:CC	extracellular region	GO:0005576	7.22588e-05	4.14111	4564	880	277	18964	VCAM1,EXTL2,OLFM3,AMY2B,FNDC7,STXBP3,ELAPOR1,SARS1,PSMA5,GNAI3,PROK1,CD53,RAP1A,NGF,ATP1A1,CD58,CD2,CD101,HSD3B1,PHGDH,REG4,NOTCH2,PPIAL4A,PDZK1,CD160,HJV,NOTCH2NLA,NOTCH2NLB,NOTCH2NLC,H2BC18,H3C13,H4C14,H3C14,H4C15,H2BC21,H2AC20,H2AC21,MTMR11,CD8A,CD8B,IGKV3OR2-268,IGKV1-27,IGKV2-28,IGKV2-30,IGKV1-33,IGKV1-37,IGKV1-39,IGKV2-40,IGKV2D-40,IGKV1D-39,IGKV1D-37,IGKV2D-30,IGKV2D-29,IGKV2D-28,IGKV2D-26…
GO:CC	extracellular space	GO:0005615	0.000415619	3.3813	3595	880	223	18964	VCAM1,OLFM3,AMY2B,STXBP3,ELAPOR1,SARS1,PSMA5,GNAI3,CD53,RAP1A,NGF,ATP1A1,CD58,CD101,PHGDH,PPIAL4A,PDZK1,HJV,H2BC18,H3C13,H4C14,H3C14,H4C15,H2BC21,H2AC20,H2AC21,MTMR11,IGKV3OR2-268,IGKV1-27,IGKV2-28,IGKV2-30,IGKV1-33,IGKV1-37,IGKV1-39,IGKV2-40,IGKV2D-40,IGKV1D-39,IGKV2D-30,IGKV2D-29,IGKV2D-28,IGKV2D-26,IGKV2D-24,IGKV6D-21,IGKV3D-20,IGKV6D-41,IGKV1D-17,IGKV1D-16,IGKV3D-15,IGKV1D-13,IGKV1D-12,IGKV3D…
GO:CC	transcription factor TFIID complex	GO:0005669	0.000416816	3.38006	47	880	12	18964	TAF13,LINC02218,TAF11L2,TAF11L3,TAF11L4,TAF11L5,TAF11L6,TAF11L9,TAF11L11,TAF11L12,TAF11L13,TAF11L14
GO:CC	nuclear DNA-directed RNA polymerase complex	GO:0055029	0.00282447	2.54906	117	880	18	18964	TAF13,POLR3GL,LINC02218,TAF11L2,TAF11L3,TAF11L4,TAF11L5,TAF11L6,TAF11L9,TAF11L11,TAF11L12,TAF11L13,TAF11L14,SUPT3H,MCM3,PRIM2,POLR3E,POLR2I
GO:CC	DNA-directed RNA polymerase complex	GO:0000428	0.00319073	2.49611	118	880	18	18964	TAF13,POLR3GL,LINC02218,TAF11L2,TAF11L3,TAF11L4,TAF11L5,TAF11L6,TAF11L9,TAF11L11,TAF11L12,TAF11L13,TAF11L14,SUPT3H,MCM3,PRIM2,POLR3E,POLR2I
GO:CC	RNA polymerase complex	GO:0030880	0.00512024	2.29071	122	880	18	18964	TAF13,POLR3GL,LINC02218,TAF11L2,TAF11L3,TAF11L4,TAF11L5,TAF11L6,TAF11L9,TAF11L11,TAF11L12,TAF11L13,TAF11L14,SUPT3H,MCM3,PRIM2,POLR3E,POLR2I
GO:CC	RNA polymerase II, holoenzyme	GO:0016591	0.0324504	1.48878	92	880	14	18964	TAF13,LINC02218,TAF11L2,TAF11L3,TAF11L4,TAF11L5,TAF11L6,TAF11L9,TAF11L11,TAF11L12,TAF11L13,TAF11L14,SUPT3H,POLR2I
KEGG	Spliceosome	KEGG:03040	0.00671283	2.17309	150	341	18	8000	PRPF38B,RNVU1-4,RBM8A,RNVU1-7,RNVU1-1,SF3B4,CDC5L,LSM5,RP9,HNRNPK,PRPF19,HNRNPC,RNU2-1,DHX8,THOC1,TXNL4A,U2AF1L4,U2AF1
KEGG	Chemical carcinogenesis	KEGG:05204	0.0154251	1.81177	81	341	12	8000	UGT2B17,UGT2B15,UGT2B10,GSTA2,GSTA1,GSTA5,GSTA3,GSTA4,CHRNA7,SULT1A2,SULT1A4,GSTT2B
REAC	CD22 mediated BCR regulation	REAC:R-HSA-5690714	5.70816e-13	12.2435	60	449	22	10622	IGKV2-28,IGKV2-30,IGKV1-33,IGKV1-39,IGKV2D-40,IGKV1D-39,IGKV2D-30,IGKV2D-28,IGKV3D-20,IGKV1D-16,IGKV1D-12,IGLV6-57,IGLV1-51,IGLV1-47,IGLV1-44,IGLV7-43,IGLV1-40,IGLV3-27,IGLV3-25,IGLV2-23,IGLV3-21,IGLV3-19
REAC	FCGR activation	REAC:R-HSA-2029481	6.8127e-13	12.1667	67	449	23	10622	FCGR1A,IGKV2-28,IGKV2-30,IGKV1-33,IGKV1-39,IGKV2D-40,IGKV1D-39,IGKV2D-30,IGKV2D-28,IGKV3D-20,IGKV1D-16,IGKV1D-12,IGLV6-57,IGLV1-51,IGLV1-47,IGLV1-44,IGLV7-43,IGLV1-40,IGLV3-27,IGLV3-25,IGLV2-23,IGLV3-21,IGLV3-19
REAC	Classical antibody-mediated complement activation	REAC:R-HSA-173623	8.584e-13	12.0663	61	449	22	10622	IGKV2-28,IGKV2-30,IGKV1-33,IGKV1-39,IGKV2D-40,IGKV1D-39,IGKV2D-30,IGKV2D-28,IGKV3D-20,IGKV1D-16,IGKV1D-12,IGLV6-57,IGLV1-51,IGLV1-47,IGLV1-44,IGLV7-43,IGLV1-40,IGLV3-27,IGLV3-25,IGLV2-23,IGLV3-21,IGLV3-19
REAC	Creation of C4 and C2 activators	REAC:R-HSA-166786	1.18075e-11	10.9278	68	449	22	10622	IGKV2-28,IGKV2-30,IGKV1-33,IGKV1-39,IGKV2D-40,IGKV1D-39,IGKV2D-30,IGKV2D-28,IGKV3D-20,IGKV1D-16,IGKV1D-12,IGLV6-57,IGLV1-51,IGLV1-47,IGLV1-44,IGLV7-43,IGLV1-40,IGLV3-27,IGLV3-25,IGLV2-23,IGLV3-21,IGLV3-19
REAC	FCERI mediated MAPK activation	REAC:R-HSA-2871796	1.31297e-11	10.8817	83	449	24	10622	VAV3,IGKV2-28,IGKV2-30,IGKV1-33,IGKV1-39,IGKV2D-40,IGKV1D-39,IGKV2D-30,IGKV2D-28,IGKV3D-20,IGKV1D-16,IGKV1D-12,MAPK8,IGLV6-57,IGLV1-51,IGLV1-47,IGLV1-44,IGLV7-43,IGLV1-40,IGLV3-27,IGLV3-25,IGLV2-23,IGLV3-21,IGLV3-19
REAC	Scavenging of heme from plasma	REAC:R-HSA-2168880	1.66663e-11	10.7782	69	449	22	10622	IGKV2-28,IGKV2-30,IGKV1-33,IGKV1-39,IGKV2D-40,IGKV1D-39,IGKV2D-30,IGKV2D-28,IGKV3D-20,IGKV1D-16,IGKV1D-12,IGLV6-57,IGLV1-51,IGLV1-47,IGLV1-44,IGLV7-43,IGLV1-40,IGLV3-27,IGLV3-25,IGLV2-23,IGLV3-21,IGLV3-19
REAC	Role of LAT2/NTAL/LAB on calcium mobilization	REAC:R-HSA-2730905	1.66663e-11	10.7782	69	449	22	10622	IGKV2-28,IGKV2-30,IGKV1-33,IGKV1-39,IGKV2D-40,IGKV1D-39,IGKV2D-30,IGKV2D-28,IGKV3D-20,IGKV1D-16,IGKV1D-12,IGLV6-57,IGLV1-51,IGLV1-47,IGLV1-44,IGLV7-43,IGLV1-40,IGLV3-27,IGLV3-25,IGLV2-23,IGLV3-21,IGLV3-19
REAC	Immunoregulatory interactions between a Lymphoid and a non-Lymphoid cell	REAC:R-HSA-198933	6.53513e-11	10.1847	181	449	34	10622	VCAM1,CD160,FCGR1A,CD8A,CD8B,IGKV2-28,IGKV2-30,IGKV1-33,IGKV1-39,IGKV2D-40,IGKV1D-39,IGKV2D-30,IGKV2D-28,IGKV3D-20,IGKV1D-16,IGKV1D-12,SFTPD,KLRB1,CLEC2D,CD19,COLEC12,HCST,TYROBP,IGLV6-57,IGLV1-51,IGLV1-47,IGLV1-44,IGLV7-43,IGLV1-40,IGLV3-27,IGLV3-25,IGLV2-23,IGLV3-21,IGLV3-19
REAC	Role of phospholipids in phagocytosis	REAC:R-HSA-2029485	7.0633e-11	10.151	81	449	23	10622	FCGR1A,IGKV2-28,IGKV2-30,IGKV1-33,IGKV1-39,IGKV2D-40,IGKV1D-39,IGKV2D-30,IGKV2D-28,IGKV3D-20,IGKV1D-16,IGKV1D-12,IGLV6-57,IGLV1-51,IGLV1-47,IGLV1-44,IGLV7-43,IGLV1-40,IGLV3-27,IGLV3-25,IGLV2-23,IGLV3-21,IGLV3-19
REAC	FCERI mediated Ca+2 mobilization	REAC:R-HSA-2871809	1.25531e-10	9.90125	83	449	23	10622	VAV3,IGKV2-28,IGKV2-30,IGKV1-33,IGKV1-39,IGKV2D-40,IGKV1D-39,IGKV2D-30,IGKV2D-28,IGKV3D-20,IGKV1D-16,IGKV1D-12,IGLV6-57,IGLV1-51,IGLV1-47,IGLV1-44,IGLV7-43,IGLV1-40,IGLV3-27,IGLV3-25,IGLV2-23,IGLV3-21,IGLV3-19
REAC	Initial triggering of complement	REAC:R-HSA-166663	1.56245e-10	9.80619	76	449	22	10622	IGKV2-28,IGKV2-30,IGKV1-33,IGKV1-39,IGKV2D-40,IGKV1D-39,IGKV2D-30,IGKV2D-28,IGKV3D-20,IGKV1D-16,IGKV1D-12,IGLV6-57,IGLV1-51,IGLV1-47,IGLV1-44,IGLV7-43,IGLV1-40,IGLV3-27,IGLV3-25,IGLV2-23,IGLV3-21,IGLV3-19
REAC	Antigen activates B Cell Receptor (BCR) leading to generation of second messengers	REAC:R-HSA-983695	1.66199e-10	9.77937	84	449	23	10622	IGKV2-28,IGKV2-30,IGKV1-33,IGKV1-39,IGKV2D-40,IGKV1D-39,IGKV2D-30,IGKV2D-28,IGKV3D-20,IGKV1D-16,IGKV1D-12,CD19,IGLV6-57,IGLV1-51,IGLV1-47,IGLV1-44,IGLV7-43,IGLV1-40,IGLV3-27,IGLV3-25,IGLV2-23,IGLV3-21,IGLV3-19
REAC	Binding and Uptake of Ligands by Scavenger Receptors	REAC:R-HSA-2173782	5.7279e-10	9.242	97	449	24	10622	IGKV2-28,IGKV2-30,IGKV1-33,IGKV1-39,IGKV2D-40,IGKV1D-39,IGKV2D-30,IGKV2D-28,IGKV3D-20,IGKV1D-16,IGKV1D-12,HSPH1,COLEC12,IGLV6-57,IGLV1-51,IGLV1-47,IGLV1-44,IGLV7-43,IGLV1-40,IGLV3-27,IGLV3-25,IGLV2-23,IGLV3-21,IGLV3-19
REAC	Regulation of actin dynamics for phagocytic cup formation	REAC:R-HSA-2029482	7.71817e-10	9.11249	116	449	26	10622	VAV3,FCGR1A,IGKV2-28,IGKV2-30,IGKV1-33,IGKV1-39,IGKV2D-40,IGKV1D-39,IGKV2D-30,IGKV2D-28,IGKV3D-20,IGKV1D-16,IGKV1D-12,HSP90AB1,WIPF3,IGLV6-57,IGLV1-51,IGLV1-47,IGLV1-44,IGLV7-43,IGLV1-40,IGLV3-27,IGLV3-25,IGLV2-23,IGLV3-21,IGLV3-19
REAC	Regulation of Complement cascade	REAC:R-HSA-977606	1.47668e-09	8.83071	101	449	24	10622	IGKV2-28,IGKV2-30,IGKV1-33,IGKV1-39,IGKV2D-40,IGKV1D-39,IGKV2D-30,IGKV2D-28,IGKV3D-20,IGKV1D-16,IGKV1D-12,PROS1,CD19,IGLV6-57,IGLV1-51,IGLV1-47,IGLV1-44,IGLV7-43,IGLV1-40,IGLV3-27,IGLV3-25,IGLV2-23,IGLV3-21,IGLV3-19
REAC	FCGR3A-mediated IL10 synthesis	REAC:R-HSA-9664323	1.72557e-09	8.76307	93	449	23	10622	FCGR1A,IGKV2-28,IGKV2-30,IGKV1-33,IGKV1-39,IGKV2D-40,IGKV1D-39,IGKV2D-30,IGKV2D-28,IGKV3D-20,IGKV1D-16,IGKV1D-12,IGLV6-57,IGLV1-51,IGLV1-47,IGLV1-44,IGLV7-43,IGLV1-40,IGLV3-27,IGLV3-25,IGLV2-23,IGLV3-21,IGLV3-19
REAC	Complement cascade	REAC:R-HSA-166658	1.28398e-08	7.89144	111	449	24	10622	IGKV2-28,IGKV2-30,IGKV1-33,IGKV1-39,IGKV2D-40,IGKV1D-39,IGKV2D-30,IGKV2D-28,IGKV3D-20,IGKV1D-16,IGKV1D-12,PROS1,CD19,IGLV6-57,IGLV1-51,IGLV1-47,IGLV1-44,IGLV7-43,IGLV1-40,IGLV3-27,IGLV3-25,IGLV2-23,IGLV3-21,IGLV3-19
REAC	FCGR3A-mediated phagocytosis	REAC:R-HSA-9664422	1.91792e-08	7.71717	113	449	24	10622	VAV3,IGKV2-28,IGKV2-30,IGKV1-33,IGKV1-39,IGKV2D-40,IGKV1D-39,IGKV2D-30,IGKV2D-28,IGKV3D-20,IGKV1D-16,IGKV1D-12,WIPF3,IGLV6-57,IGLV1-51,IGLV1-47,IGLV1-44,IGLV7-43,IGLV1-40,IGLV3-27,IGLV3-25,IGLV2-23,IGLV3-21,IGLV3-19
REAC	Parasite infection	REAC:R-HSA-9664407	1.91792e-08	7.71717	113	449	24	10622	VAV3,IGKV2-28,IGKV2-30,IGKV1-33,IGKV1-39,IGKV2D-40,IGKV1D-39,IGKV2D-30,IGKV2D-28,IGKV3D-20,IGKV1D-16,IGKV1D-12,WIPF3,IGLV6-57,IGLV1-51,IGLV1-47,IGLV1-44,IGLV7-43,IGLV1-40,IGLV3-27,IGLV3-25,IGLV2-23,IGLV3-21,IGLV3-19
REAC	Leishmania phagocytosis	REAC:R-HSA-9664417	1.91792e-08	7.71717	113	449	24	10622	VAV3,IGKV2-28,IGKV2-30,IGKV1-33,IGKV1-39,IGKV2D-40,IGKV1D-39,IGKV2D-30,IGKV2D-28,IGKV3D-20,IGKV1D-16,IGKV1D-12,WIPF3,IGLV6-57,IGLV1-51,IGLV1-47,IGLV1-44,IGLV7-43,IGLV1-40,IGLV3-27,IGLV3-25,IGLV2-23,IGLV3-21,IGLV3-19
REAC	Fcgamma receptor (FCGR) dependent phagocytosis	REAC:R-HSA-2029480	6.96313e-08	7.1572	140	449	26	10622	VAV3,FCGR1A,IGKV2-28,IGKV2-30,IGKV1-33,IGKV1-39,IGKV2D-40,IGKV1D-39,IGKV2D-30,IGKV2D-28,IGKV3D-20,IGKV1D-16,IGKV1D-12,HSP90AB1,WIPF3,IGLV6-57,IGLV1-51,IGLV1-47,IGLV1-44,IGLV7-43,IGLV1-40,IGLV3-27,IGLV3-25,IGLV2-23,IGLV3-21,IGLV3-19
REAC	Cell surface interactions at the vascular wall	REAC:R-HSA-202733	1.71608e-07	6.76546	190	449	30	10622	CD58,CD2,IGKV2-28,IGKV2-30,IGKV1-33,IGKV1-39,IGKV2D-40,IGKV1D-39,IGKV2D-30,IGKV2D-28,IGKV3D-20,IGKV1D-16,IGKV1D-12,MERTK,PROS1,SPN,IGLV6-57,VPREB1,IGLV1-51,IGLV1-47,IGLV1-44,IGLV7-43,IGLV1-40,IGLV3-27,IGLV3-25,IGLV2-23,IGLV3-21,IGLV3-19,VPREB3,MIF
REAC	FCERI mediated NF-kB activation	REAC:R-HSA-2871837	1.06454e-06	5.97284	136	449	24	10622	PSMA5,IGKV2-28,IGKV2-30,IGKV1-33,IGKV1-39,IGKV2D-40,IGKV1D-39,IGKV2D-30,IGKV2D-28,IGKV3D-20,IGKV1D-16,IGKV1D-12,PSME3,IGLV6-57,IGLV1-51,IGLV1-47,IGLV1-44,IGLV7-43,IGLV1-40,IGLV3-27,IGLV3-25,IGLV2-23,IGLV3-21,IGLV3-19
REAC	Signaling by the B Cell Receptor (BCR)	REAC:R-HSA-983705	2.12946e-06	5.67173	163	449	26	10622	PSMA5,IGKV2-28,IGKV2-30,IGKV1-33,IGKV1-39,IGKV2D-40,IGKV1D-39,IGKV2D-30,IGKV2D-28,IGKV3D-20,IGKV1D-16,IGKV1D-12,NFKBIE,CD19,PSME3,IGLV6-57,IGLV1-51,IGLV1-47,IGLV1-44,IGLV7-43,IGLV1-40,IGLV3-27,IGLV3-25,IGLV2-23,IGLV3-21,IGLV3-19
REAC	Fc epsilon receptor (FCERI) signaling	REAC:R-HSA-2454202	2.23464e-05	4.65079	182	449	26	10622	VAV3,PSMA5,IGKV2-28,IGKV2-30,IGKV1-33,IGKV1-39,IGKV2D-40,IGKV1D-39,IGKV2D-30,IGKV2D-28,IGKV3D-20,IGKV1D-16,IGKV1D-12,MAPK8,PSME3,IGLV6-57,IGLV1-51,IGLV1-47,IGLV1-44,IGLV7-43,IGLV1-40,IGLV3-27,IGLV3-25,IGLV2-23,IGLV3-21,IGLV3-19
REAC	Leishmania parasite growth and survival	REAC:R-HSA-9664433	2.54072e-05	4.59504	221	449	29	10622	GNAI3,FCGR1A,IGKV2-28,IGKV2-30,IGKV1-33,IGKV1-39,IGKV2D-40,IGKV1D-39,IGKV2D-30,IGKV2D-28,IGKV3D-20,IGKV1D-16,IGKV1D-12,NPSR1,RXFP2,IGLV6-57,IGLV1-51,IGLV1-47,IGLV1-44,IGLV7-43,IGLV1-40,IGLV3-27,IGLV3-25,IGLV2-23,IGLV3-21,IGLV3-19,GGT5,ADORA2A,GGT1
REAC	Anti-inflammatory response favouring Leishmania parasite infection	REAC:R-HSA-9662851	2.54072e-05	4.59504	221	449	29	10622	GNAI3,FCGR1A,IGKV2-28,IGKV2-30,IGKV1-33,IGKV1-39,IGKV2D-40,IGKV1D-39,IGKV2D-30,IGKV2D-28,IGKV3D-20,IGKV1D-16,IGKV1D-12,NPSR1,RXFP2,IGLV6-57,IGLV1-51,IGLV1-47,IGLV1-44,IGLV7-43,IGLV1-40,IGLV3-27,IGLV3-25,IGLV2-23,IGLV3-21,IGLV3-19,GGT5,ADORA2A,GGT1
REAC	Leishmania infection	REAC:R-HSA-9658195	8.85543e-05	4.05279	303	449	34	10622	VAV3,GNAI3,TXNIP,FCGR1A,IGKV2-28,IGKV2-30,IGKV1-33,IGKV1-39,IGKV2D-40,IGKV1D-39,IGKV2D-30,IGKV2D-28,IGKV3D-20,IGKV1D-16,IGKV1D-12,HSP90AB1,WIPF3,NPSR1,MAPK8,RXFP2,IGLV6-57,IGLV1-51,IGLV1-47,IGLV1-44,IGLV7-43,IGLV1-40,IGLV3-27,IGLV3-25,IGLV2-23,IGLV3-21,IGLV3-19,GGT5,ADORA2A,GGT1
REAC	Phase II - Conjugation of compounds	REAC:R-HSA-156580	0.000236246	3.62664	107	449	18	10622	SULT1C2,SULT1C4,UGT2B17,UGT2B15,UGT2B10,SLC35B2,GSTA2,GSTA1,GSTA5,GSTA3,GSTA4,PAPSS2,NNMT,SULT1A2,SULT1A4,GSTT2B,GGT5,GGT1
REAC	Adaptive Immune System	REAC:R-HSA-1280218	0.00188792	2.72402	799	449	61	10622	VCAM1,PSMA5,RAP1A,CD101,SEC22B,FCGR1B,CD160,RNF115,FCGR1A,CD8A,CD8B,IGKV2-28,IGKV2-30,IGKV1-33,IGKV1-39,IGKV2D-40,IGKV1D-39,IGKV2D-30,IGKV2D-28,IGKV3D-20,IGKV1D-16,IGKV1D-12,ACTR1B,ZAP70,ANAPC1,UBR2,PPP2R5D,CUL7,KLC4,NFKBIE,FBXO9,TRIM50,NCF1,UBE2R2,CTSL,SFTPD,ZBTB16,KLRB1,CLEC2D,TUBA3C,HERC2,CD19,LAT,KIF22,PSME3,TUBB8B,COLEC12,TUBB6,HCST,TYROBP,IGLV6-57,IGLV1-51,IGLV1-47,IGLV1-44,IGLV7-43,IGLV1-4…
REAC	Infectious disease	REAC:R-HSA-5663205	0.00764107	2.11685	909	449	65	10622	VAV3,TAF13,PSMA5,GNAI3,ATP1A1,TXNIP,FCGR1A,H2BC18,H3C13,H4C14,H3C14,H4C15,H2BC21,H2AC20,H2AC21,SV2A,CD8B,IGKV2-28,IGKV2-30,IGKV1-33,IGKV1-39,IGKV2D-40,IGKV1D-39,IGKV2D-30,IGKV2D-28,IGKV3D-20,IGKV1D-16,IGKV1D-12,RANBP2,HSP90AB1,WIPF3,NPSR1,POM121,POM121C,CHMP5,HNRNPK,CTSL,MAPK8,VPS37C,TUBA3C,PARP4,RPL21,RXFP2,TAF15,BECN1,PSME3,RPL27,TUBB8B,TUBB6,CTDP1,POLR2I,IGLV6-57,IGLV1-51,IGLV1-47,IGLV1-44,IGL…
REAC	Glutathione conjugation	REAC:R-HSA-156590	0.0329291	1.48242	34	449	8	10622	GSTA2,GSTA1,GSTA5,GSTA3,GSTA4,GSTT2B,GGT5,GGT1
WP	16p11.2 proximal deletion syndrome	WP:WP4949	2.78549e-08	7.5551	76	316	19	7562	PPP2R5D,PARP4,MIR3680-1,MIR3680-2,SPN,QPRT,C16ORF54,ZG16,KIF22,MAZ,PRRT2,PAGR1,MVP,CDIPT,CDIPTOSP,SEZ6L2,ASPHD1,KCTD13,TMEM219
WP	16p11.2 distal deletion syndrome	WP:WP4950	9.52281e-07	6.02123	34	316	12	7562	ATXN2L,TUFM,MIR4721,SH2B1,ATP2A1,ATP2A1-AS1,RABEP2,CD19,NFATC2IP,MIR4517,SPNS1,LAT
WP	Sulfation Biotransformation Reaction	WP:WP692	0.000767634	3.11485	18	316	7	7562	SULT1C3,SULT1C2,SULT1C4,PAPSS2,SULT1A2,SLX1B-SULT1A4,SULT1A4
WP	15q13.3 copy number variation syndrome	WP:WP4942	0.010612	1.9742	18	316	6	7562	CHRFAM7A,GOLGA8R,GOLGA8H,OTUD7A,CHRNA7,CCL5
TF	Factor: ZNF549; motif: WTTCATGAAYTGGGCAGCAN	TF:M10156	0.00820583	2.08588	114	878	18	19917	NOTCH2,NOTCH2NLR,NBPF26,NOTCH2NLA,NOTCH2NLB,FAM240B,TMEM132A,TBC1D3B,TBC1D3I,TBC1D3G,TBC1D3H,TBC1D3F,TBC1D3K,TBC1D3L,TBC1D3D,TBC1D3C,ETV4,ZNF566
TF	Factor: Sox-9; motif: NAACAATRN	TF:M04004	0.0388379	1.41074	1116	878	80	19917	AMY2B,SLC25A24,NBPF4,NBPF6,FNDC7,TAF13,CASQ2,RBM8A,NBPF10,GJA8,NBPF14,NBPF19,FAHD2A,FAHD2B,NCK2,SULT1C3,ROBO1,OCIAD2,UGT2B17,UGT2B15,H3Y1,BICRAL,CNPY3,ANKRD66,ADGRF1,TNFRSF21,PKHD1,KIAA1586,ZNF451,SCRN1,FKBP9,NPSR1,POM121,POM121C,AQP7,FAM240B,NCOA4,MAPK8,A1CF,ATAD1,TMEM138,NADSYN1,TENM4,TRIM49,TRIM49C,CNTN5,PRB3,PRB4,PRB1,AMN1,C1QTNF9,RNF17,RPL21,RASL11A,UBL3,RNASE11,ANG,RNASE4,EDDM3A,EDDM3B,OR5A…
TF	Factor: HOXA5; motif: CDBWAATK	TF:M02271	0.041286	1.3842	1956	878	125	19917	NBPF4,NBPF6,FAM102B,STXBP3,AKNAD1,GPSM2,CELSR2,CD53,VANGL1,CD101,TTF2,PHGDH,HMGCS2,NOTCH2,NOTCH2NLR,NBPF26,NBPF20,RBM8A,ANKRD34A,POLR3GL,NOTCH2NLA,GJA8,NOTCH2NLB,H3C13,BOLA1,FAHD2B,ANKRD36,COX5B,SULT1C4,LIMS1,LIMS3,MTLN,CCDC115,IMP4,ROBO2,CHIC2,KIT,UGT2B17,UGT2B15,TAF11L3,TAF11L4,TAF11L5,TAF11L6,TAF11L9,TAF11L11,TAF11L13,H3Y1,AARS2,MEP1A,ADGRF1,TFAP2B,PKHD1,IL17F,TRAM2,GSTA2,GSTA1,GSTA5,GCM1,DST,…

## Sheet: 180min
source	term_name	term_id	adjusted_p_value	negative_log10_of_adjusted_p_value	term_size	query_size	intersection_size	effective_domain_size	intersections
GO:MF	protein-arginine deiminase activity	GO:0004668	7.64617e-05	4.11656	5	760	5	18679	PADI2,PADI1,PADI3,PADI4,PADI6
GO:MF	CCR chemokine receptor binding	GO:0048020	0.000236908	3.62542	48	760	12	18679	DEFB130B,DEFB130A,CCL5,CCL16,CCL14,CCL15,CCL23,CCL18,CCL3,CCL4,CCL3L3,CCL4L2
GO:MF	antigen binding	GO:0003823	0.00054824	3.26103	163	760	22	18679	IGKV2-30,IGKV1-33,IGKV1-39,IGKV2D-40,IGKV1D-39,IGKV2D-28,IGKV1D-16,IGKV1D-12,TOPORS,IGHV1OR15-9,IGHV3OR15-7,IGHV4OR15-8,IGLV6-57,IGLV1-51,IGLV1-47,IGLV1-44,IGLV7-43,IGLV1-40,IGLV3-27,IGLV3-25,IGLV2-23,IGLL1
GO:MF	ribonuclease A activity	GO:0004522	0.00188879	2.72382	4	760	4	18679	RNASE4,RNASE1,RNASE2,RNASE8
GO:MF	chemokine activity	GO:0008009	0.00231295	2.63583	49	760	11	18679	CCL5,CCL16,CCL14,CCL15-CCL14,CCL15,CCL23,CCL18,CCL3,CCL4,CCL3L3,CCL4L2
GO:MF	cytokine activity	GO:0005125	0.00266299	2.57463	235	760	26	18679	IL17A,IL17F,GDF10,GDF2,IL18,TNFSF13B,GREM1,IL34,CCL5,CCL16,CCL14,CCL15-CCL14,CCL15,CCL23,CCL18,CCL3,CCL4,CCL3L3,CCL4L2,WNT3,WNT9B,IFNL3,IFNL4,IFNL2,IFNL1,MIF
GO:MF	chemokine receptor binding	GO:0042379	0.00404366	2.39323	72	760	13	18679	DEFB130B,DEFB130A,CCL5,CCL16,CCL14,CCL15-CCL14,CCL15,CCL23,CCL18,CCL3,CCL4,CCL3L3,CCL4L2
GO:MF	CCR1 chemokine receptor binding	GO:0031726	0.0265276	1.5763	6	760	4	18679	CCL5,CCL23,CCL3,CCL4
GO:MF	hydrolase activity, acting on carbon-nitrogen (but not peptide) bonds, in linear amidines	GO:0016813	0.0287738	1.541	11	760	5	18679	PADI2,PADI1,PADI3,PADI4,PADI6
GO:MF	glutathione transferase activity	GO:0004364	0.0315282	1.5013	25	760	7	18679	GSTA2,GSTA1,GSTA5,GSTA3,GSTA4,GSTT2B,GSTT4
GO:BP	immune response	GO:0006955	8.63858e-10	9.06356	2544	779	183	18123	EPHA2,PADI2,PADI4,VAV3,STXBP3,NOTCH2,CD8A,CD8B,IGKV3OR2-268,IGKV1-27,IGKV2-28,IGKV2-30,IGKV1-33,IGKV1-37,IGKV1-39,IGKV2-40,IGKV2D-40,IGKV1D-39,IGKV1D-37,IGKV2D-30,IGKV2D-29,IGKV2D-28,IGKV2D-26,IGKV2D-24,IGKV6D-21,IGKV3D-20,IGKV6D-41,IGKV1D-17,IGKV1D-16,IGKV3D-15,IGKV1D-13,IGKV1D-12,IGKV3D-11,IGKV1D-42,IGKV1D-43,IGKV1D-8,IGKV3D-7,PROS1,TOMM70,TLR10,TLR1,TLR6,ATP8A1,G3BP1,HRH2,CPLX2,FAF2,TNFRSF21,I…
GO:BP	adaptive immune response	GO:0002250	1.3423e-08	7.87215	715	779	73	18123	CD8A,CD8B,IGKV1-27,IGKV2-28,IGKV2-30,IGKV1-33,IGKV1-37,IGKV1-39,IGKV2-40,IGKV2D-40,IGKV1D-39,IGKV1D-37,IGKV2D-30,IGKV2D-29,IGKV2D-28,IGKV2D-26,IGKV2D-24,IGKV6D-21,IGKV3D-20,IGKV6D-41,IGKV1D-17,IGKV1D-16,IGKV3D-15,IGKV1D-13,IGKV1D-12,IGKV3D-11,IGKV1D-42,IGKV1D-43,IGKV1D-8,IGKV3D-7,TNFRSF21,IL17A,IL17F,DBNL,MYO1G,PRKACG,PRKG1,TRAF6,RAG1,IL18,LIG4,TNFSF13B,IGHV1OR15-9,IGHV3OR15-7,IGHV4OR15-8,THOC1,N…
GO:BP	opsonization	GO:0008228	1.51714e-08	7.81898	69	779	20	18123	IGKV2-28,IGKV2-30,IGKV1-33,IGKV1-39,IGKV2D-40,IGKV1D-39,IGKV2D-30,IGKV2D-28,IGKV3D-20,IGKV1D-16,IGKV1D-12,IGLV6-57,IGLV1-51,IGLV1-47,IGLV1-44,IGLV7-43,IGLV1-40,IGLV3-27,IGLV3-25,IGLV2-23
GO:BP	phagocytosis, recognition	GO:0006910	1.0834e-06	5.96521	133	779	25	18123	IGKV2-28,IGKV2-30,IGKV1-33,IGKV1-39,IGKV2D-40,IGKV1D-39,IGKV2D-30,IGKV2D-28,IGKV3D-20,IGKV1D-16,IGKV1D-12,IGHV1OR15-9,IGHV3OR15-7,IGHV4OR15-8,COLEC12,IGLV6-57,IGLV1-51,IGLV1-47,IGLV1-44,IGLV7-43,IGLV1-40,IGLV3-27,IGLV3-25,IGLV2-23,IGLL1
GO:BP	Fc receptor mediated stimulatory signaling pathway	GO:0002431	3.89514e-06	5.40948	141	779	25	18123	VAV3,IGKV2-28,IGKV2-30,IGKV1-33,IGKV1-39,IGKV2D-40,IGKV1D-39,IGKV2D-30,IGKV2D-28,IGKV3D-20,IGKV1D-16,IGKV1D-12,MYO1G,BLK,CYFIP1,MAPK1,IGLV6-57,IGLV1-51,IGLV1-47,IGLV1-44,IGLV7-43,IGLV1-40,IGLV3-27,IGLV3-25,IGLV2-23
GO:BP	Fc-epsilon receptor signaling pathway	GO:0038095	7.17631e-06	5.1441	167	779	27	18123	VAV3,IGKV2-28,IGKV2-30,IGKV1-33,IGKV1-39,IGKV2D-40,IGKV1D-39,IGKV2D-30,IGKV2D-28,IGKV3D-20,IGKV1D-16,IGKV1D-12,MAPK8,TRAF6,PSMA3,PSMD7,PSME3,MAPK1,IGLV6-57,IGLV1-51,IGLV1-47,IGLV1-44,IGLV7-43,IGLV1-40,IGLV3-27,IGLV3-25,IGLV2-23
GO:BP	Fc-gamma receptor signaling pathway involved in phagocytosis	GO:0038096	7.83293e-06	5.10608	135	779	24	18123	VAV3,IGKV2-28,IGKV2-30,IGKV1-33,IGKV1-39,IGKV2D-40,IGKV1D-39,IGKV2D-30,IGKV2D-28,IGKV3D-20,IGKV1D-16,IGKV1D-12,MYO1G,CYFIP1,MAPK1,IGLV6-57,IGLV1-51,IGLV1-47,IGLV1-44,IGLV7-43,IGLV1-40,IGLV3-27,IGLV3-25,IGLV2-23
GO:BP	immune response-regulating cell surface receptor signaling pathway involved in phagocytosis	GO:0002433	7.83293e-06	5.10608	135	779	24	18123	VAV3,IGKV2-28,IGKV2-30,IGKV1-33,IGKV1-39,IGKV2D-40,IGKV1D-39,IGKV2D-30,IGKV2D-28,IGKV3D-20,IGKV1D-16,IGKV1D-12,MYO1G,CYFIP1,MAPK1,IGLV6-57,IGLV1-51,IGLV1-47,IGLV1-44,IGLV7-43,IGLV1-40,IGLV3-27,IGLV3-25,IGLV2-23
GO:BP	peptide cross-linking	GO:0018149	9.47485e-06	5.02343	96	779	20	18123	IGKV2-28,IGKV2-30,IGKV1-33,IGKV1-39,IGKV2D-40,IGKV1D-39,IGKV2D-30,IGKV2D-28,IGKV3D-20,IGKV1D-16,IGKV1D-12,IGLV6-57,IGLV1-51,IGLV1-47,IGLV1-44,IGLV7-43,IGLV1-40,IGLV3-27,IGLV3-25,IGLV2-23
GO:BP	Fc-gamma receptor signaling pathway	GO:0038094	1.06292e-05	4.9735	137	779	24	18123	VAV3,IGKV2-28,IGKV2-30,IGKV1-33,IGKV1-39,IGKV2D-40,IGKV1D-39,IGKV2D-30,IGKV2D-28,IGKV3D-20,IGKV1D-16,IGKV1D-12,MYO1G,CYFIP1,MAPK1,IGLV6-57,IGLV1-51,IGLV1-47,IGLV1-44,IGLV7-43,IGLV1-40,IGLV3-27,IGLV3-25,IGLV2-23
GO:BP	complement activation, classical pathway	GO:0006958	1.66106e-05	4.77961	140	779	24	18123	IGKV2-28,IGKV2-30,IGKV1-33,IGKV1-39,IGKV2D-40,IGKV1D-39,IGKV2D-30,IGKV2D-28,IGKV3D-20,IGKV1D-16,IGKV1D-12,IGHV1OR15-9,IGHV3OR15-7,IGHV4OR15-8,IGLV6-57,IGLV1-51,IGLV1-47,IGLV1-44,IGLV7-43,IGLV1-40,IGLV3-27,IGLV3-25,IGLV2-23,IGLL1
GO:BP	regulation of complement activation	GO:0030449	2.03173e-05	4.69213	110	779	21	18123	IGKV2-28,IGKV2-30,IGKV1-33,IGKV1-39,IGKV2D-40,IGKV1D-39,IGKV2D-30,IGKV2D-28,IGKV3D-20,IGKV1D-16,IGKV1D-12,PROS1,IGLV6-57,IGLV1-51,IGLV1-47,IGLV1-44,IGLV7-43,IGLV1-40,IGLV3-27,IGLV3-25,IGLV2-23
GO:BP	regulation of humoral immune response	GO:0002920	3.34703e-05	4.47534	134	779	23	18123	IGKV2-28,IGKV2-30,IGKV1-33,IGKV1-39,IGKV2D-40,IGKV1D-39,IGKV2D-30,IGKV2D-28,IGKV3D-20,IGKV1D-16,IGKV1D-12,PROS1,IL17A,IL17F,IGLV6-57,IGLV1-51,IGLV1-47,IGLV1-44,IGLV7-43,IGLV1-40,IGLV3-27,IGLV3-25,IGLV2-23
GO:BP	negative regulation of inflammatory response to antigenic stimulus	GO:0002862	4.79691e-05	4.31904	206	779	29	18123	IGKV2-28,IGKV2-30,IGKV1-33,IGKV1-39,IGKV2D-40,IGKV1D-39,IGKV2D-30,IGKV2D-28,IGKV3D-20,IGKV1D-16,IGKV1D-12,HRH2,NPSR1,RAMP3,ADCY1,PRKACG,RAMP2,IGLV6-57,IGLV1-51,IGLV1-47,IGLV1-44,IGLV7-43,IGLV1-40,IGLV3-27,IGLV3-25,IGLV2-23,GGT5,ADORA2A,GGT1
GO:BP	leukocyte migration	GO:0050900	5.28422e-05	4.27702	511	779	51	18123	PADI2,VAV3,IGKV2-28,IGKV2-30,IGKV1-33,IGKV1-39,IGKV2D-40,IGKV1D-39,IGKV2D-30,IGKV2D-28,IGKV3D-20,IGKV1D-16,IGKV1D-12,MERTK,PROS1,IL17A,PPIA,MYO1G,SBDS,B4GALT1,IRAK4,GREM1,IL34,GLG1,MMP28,CCL5,CCL16,CCL14,CCL15,CCL23,CCL18,CCL3,CCL4,CCL3L3,CCL4L2,DEFB124,CRKL,MAPK1,IGLV6-57,VPREB1,IGLV1-51,IGLV1-47,IGLV1-44,IGLV7-43,IGLV1-40,IGLV3-27,IGLV3-25,IGLV2-23,IGLL1,VPREB3,MIF
GO:BP	RNA polymerase II preinitiation complex assembly	GO:0051123	9.2887e-05	4.03205	38	779	12	18123	LINC02218,TAF11L2,TAF11L3,TAF11L4,TAF11L5,TAF11L6,TAF11L9,TAF11L11,TAF11L12,TAF11L13,TAF11L14,TAF1L
GO:BP	humoral immune response mediated by circulating immunoglobulin	GO:0002455	9.9455e-05	4.00237	153	779	24	18123	IGKV2-28,IGKV2-30,IGKV1-33,IGKV1-39,IGKV2D-40,IGKV1D-39,IGKV2D-30,IGKV2D-28,IGKV3D-20,IGKV1D-16,IGKV1D-12,IGHV1OR15-9,IGHV3OR15-7,IGHV4OR15-8,IGLV6-57,IGLV1-51,IGLV1-47,IGLV1-44,IGLV7-43,IGLV1-40,IGLV3-27,IGLV3-25,IGLV2-23,IGLL1
GO:BP	regulation of inflammatory response to antigenic stimulus	GO:0002861	0.000209257	3.67932	220	779	29	18123	IGKV2-28,IGKV2-30,IGKV1-33,IGKV1-39,IGKV2D-40,IGKV1D-39,IGKV2D-30,IGKV2D-28,IGKV3D-20,IGKV1D-16,IGKV1D-12,HRH2,NPSR1,RAMP3,ADCY1,PRKACG,RAMP2,IGLV6-57,IGLV1-51,IGLV1-47,IGLV1-44,IGLV7-43,IGLV1-40,IGLV3-27,IGLV3-25,IGLV2-23,GGT5,ADORA2A,GGT1
GO:BP	immune system process	GO:0002376	0.000287723	3.54103	3438	779	206	18123	EPHA2,PADI2,PADI4,VAV3,STXBP3,NOTCH2,SEC22B,CD8A,CD8B,IGKV3OR2-268,IGKV1-27,IGKV2-28,IGKV2-30,IGKV1-33,IGKV1-37,IGKV1-39,IGKV2-40,IGKV2D-40,IGKV1D-39,IGKV1D-37,IGKV2D-30,IGKV2D-29,IGKV2D-28,IGKV2D-26,IGKV2D-24,IGKV6D-21,IGKV3D-20,IGKV6D-41,IGKV1D-17,IGKV1D-16,IGKV3D-15,IGKV1D-13,IGKV1D-12,IGKV3D-11,IGKV1D-42,IGKV1D-43,IGKV1D-8,IGKV3D-7,BCL2L11,MERTK,PROS1,TOMM70,TLR10,TLR1,TLR6,ATP8A1,G3BP1,HRH2,…
GO:BP	transcription preinitiation complex assembly	GO:0070897	0.000330822	3.48041	50	779	13	18123	LINC02218,TAF11L2,TAF11L3,TAF11L4,TAF11L5,TAF11L6,TAF11L9,TAF11L11,TAF11L12,TAF11L13,TAF11L14,TAF1L,SMARCB1
GO:BP	protein citrullination	GO:0018101	0.000381423	3.41859	5	779	5	18123	PADI2,PADI1,PADI3,PADI4,PADI6
GO:BP	histone citrullination	GO:0036414	0.000381423	3.41859	5	779	5	18123	PADI2,PADI1,PADI3,PADI4,PADI6
GO:BP	complement activation	GO:0006956	0.000479133	3.31954	178	779	25	18123	IGKV2-28,IGKV2-30,IGKV1-33,IGKV1-39,IGKV2D-40,IGKV1D-39,IGKV2D-30,IGKV2D-28,IGKV3D-20,IGKV1D-16,IGKV1D-12,PROS1,IGHV1OR15-9,IGHV3OR15-7,IGHV4OR15-8,IGLV6-57,IGLV1-51,IGLV1-47,IGLV1-44,IGLV7-43,IGLV1-40,IGLV3-27,IGLV3-25,IGLV2-23,IGLL1
GO:BP	defense response to bacterium	GO:0042742	0.00109549	2.96039	349	779	37	18123	EPHA2,NOTCH2,TLR6,IL17A,IL17F,NOD1,DEFB136,DEFB135,DEFB134,DEFB130B,DEFB130A,RAG2,ANG,RNASE6,RNASE3,RNASE7,RNASE8,IGHV1OR15-9,IGHV3OR15-7,IGHV4OR15-8,LYZL6,COLEC12,DEFB125,DEFB126,DEFB127,DEFB128,DEFB129,DEFB132,DEFB115,DEFB116,DEFB118,DEFB119,DEFB121,DEFB123,DEFB124,H2BS1,IGLL1
GO:BP	inflammatory response to antigenic stimulus	GO:0002437	0.00110342	2.95726	251	779	30	18123	NOTCH2,IGKV2-28,IGKV2-30,IGKV1-33,IGKV1-39,IGKV2D-40,IGKV1D-39,IGKV2D-30,IGKV2D-28,IGKV3D-20,IGKV1D-16,IGKV1D-12,HRH2,NPSR1,RAMP3,ADCY1,PRKACG,RAMP2,IGLV6-57,IGLV1-51,IGLV1-47,IGLV1-44,IGLV7-43,IGLV1-40,IGLV3-27,IGLV3-25,IGLV2-23,GGT5,ADORA2A,GGT1
GO:BP	Fc receptor signaling pathway	GO:0038093	0.00114362	2.94172	238	779	29	18123	VAV3,IGKV2-28,IGKV2-30,IGKV1-33,IGKV1-39,IGKV2D-40,IGKV1D-39,IGKV2D-30,IGKV2D-28,IGKV3D-20,IGKV1D-16,IGKV1D-12,MYO1G,MAPK8,TRAF6,PSMA3,CYFIP1,PSMD7,PSME3,MAPK1,IGLV6-57,IGLV1-51,IGLV1-47,IGLV1-44,IGLV7-43,IGLV1-40,IGLV3-27,IGLV3-25,IGLV2-23
GO:BP	defense response	GO:0006952	0.00176459	2.75336	1956	779	128	18123	EPHA2,PADI4,STXBP3,NOTCH2,IGKV2-28,IGKV2-30,IGKV1-33,IGKV1-39,IGKV2D-40,IGKV1D-39,IGKV2D-30,IGKV2D-28,IGKV3D-20,IGKV1D-16,IGKV1D-12,TOMM70,ABI3BP,TLR10,TLR1,TLR6,ADAMTS12,C1QTNF3,G3BP1,HRH2,IL17A,IL17F,FBXO9,RAB23,NOD1,NT5C3A,NPSR1,CAMK2B,RAMP3,ADCY1,EGFR,NCF1,BLK,DEFB136,DEFB135,DEFB134,DEFB130B,USP17L2,DEFB130A,DDX58,B4GALT1,NFX1,PRKACG,MIR204,SGMS1,TRAF6,RAG1,RAG2,IL18,KCNJ8,ABCC9,IRAK4,ANG,RN…
GO:BP	cell recognition	GO:0008037	0.00186927	2.72833	271	779	31	18123	ADAM30,IGKV2-28,IGKV2-30,IGKV1-33,IGKV1-39,IGKV2D-40,IGKV1D-39,IGKV2D-30,IGKV2D-28,IGKV3D-20,IGKV1D-16,IGKV1D-12,ROBO2,TNFRSF21,B4GALT1,CNTNAP3,IGHV1OR15-9,IGHV3OR15-7,IGHV4OR15-8,NDN,COLEC12,IGLV6-57,IGLV1-51,IGLV1-47,IGLV1-44,IGLV7-43,IGLV1-40,IGLV3-27,IGLV3-25,IGLV2-23,IGLL1
GO:BP	humoral immune response	GO:0006959	0.00397905	2.40022	383	779	38	18123	NOTCH2,IGKV2-28,IGKV2-30,IGKV1-33,IGKV1-39,IGKV2D-40,IGKV1D-39,IGKV2D-30,IGKV2D-28,IGKV3D-20,IGKV1D-16,IGKV1D-12,PROS1,TNFRSF21,IL17A,IL17F,PRSS3,ANG,RNASE6,RNASE3,RNASE7,IGHV1OR15-9,IGHV3OR15-7,IGHV4OR15-8,DEFB126,DEFB127,DEFB118,H2BS1,IGLV6-57,IGLV1-51,IGLV1-47,IGLV1-44,IGLV7-43,IGLV1-40,IGLV3-27,IGLV3-25,IGLV2-23,IGLL1
GO:BP	immunoglobulin mediated immune response	GO:0016064	0.00866209	2.06238	221	779	26	18123	IGKV2-28,IGKV2-30,IGKV1-33,IGKV1-39,IGKV2D-40,IGKV1D-39,IGKV2D-30,IGKV2D-28,IGKV3D-20,IGKV1D-16,IGKV1D-12,LIG4,IGHV1OR15-9,IGHV3OR15-7,IGHV4OR15-8,THOC1,IGLV6-57,IGLV1-51,IGLV1-47,IGLV1-44,IGLV7-43,IGLV1-40,IGLV3-27,IGLV3-25,IGLV2-23,IGLL1
GO:BP	B cell mediated immunity	GO:0019724	0.0111211	1.95385	224	779	26	18123	IGKV2-28,IGKV2-30,IGKV1-33,IGKV1-39,IGKV2D-40,IGKV1D-39,IGKV2D-30,IGKV2D-28,IGKV3D-20,IGKV1D-16,IGKV1D-12,LIG4,IGHV1OR15-9,IGHV3OR15-7,IGHV4OR15-8,THOC1,IGLV6-57,IGLV1-51,IGLV1-47,IGLV1-44,IGLV7-43,IGLV1-40,IGLV3-27,IGLV3-25,IGLV2-23,IGLL1
GO:BP	response to bacterium	GO:0009617	0.0218237	1.66107	743	779	58	18123	EPHA2,REG4,NOTCH2,TLR1,TLR6,OCIAD2,SPARC,IL17A,IL17F,NOD1,LSM5,DEFB136,DEFB135,DEFB134,DEFB130B,DEFB130A,FER1L6,CHMP5,MAPK8,SGMS1,TRAF6,RAG2,IL18,KCNJ8,ANG,RNASE6,RNASE3,RNASE7,RNASE8,IGHV1OR15-9,IGHV3OR15-7,IGHV4OR15-8,TJP1,CCL5,LYZL6,CCL3,COLEC12,PAF1,ZFP36,DEFB125,DEFB126,DEFB127,DEFB128,DEFB129,DEFB132,DEFB115,DEFB116,DEFB118,DEFB119,DEFB121,DEFB123,DEFB124,H2BS1,GGT2,MAPK1,IGLL1,GGT5,GGT1
GO:BP	defense response to other organism	GO:0098542	0.0316947	1.49901	1222	779	84	18123	EPHA2,PADI4,STXBP3,NOTCH2,TOMM70,TLR10,TLR1,TLR6,G3BP1,IL17A,IL17F,FBXO9,NOD1,NT5C3A,CAMK2B,NCF1,BLK,DEFB136,DEFB135,DEFB134,DEFB130B,USP17L2,DEFB130A,DDX58,PRKACG,TRAF6,RAG2,IL18,KCNJ8,ABCC9,IRAK4,ANG,RNASE6,RNASE3,RNASE2,RNASE7,RNASE8,PSMA3,IGHV1OR15-9,IGHV3OR15-7,IGHV4OR15-8,PLA2G10,IL34,PSMD7,MLKL,CCL5,LYZL6,CCL16,CCL14,CCL15,CCL23,CCL18,CCL3,CCL4,CCL3L3,CCL4L2,BECN1,PSME3,IFI35,TMEM106A,USP1…
GO:BP	glutathione metabolic process	GO:0006749	0.0403087	1.3946	64	779	12	18123	GSTA2,GSTA1,GSTA5,GSTA3,GSTA4,GGCT,GGT2,GGTLC2,GSTT2B,GSTT4,GGT5,GGT1
GO:CC	immunoglobulin complex	GO:0019814	1.98494e-32	31.7023	165	823	56	18964	IGKV1-27,IGKV2-28,IGKV2-30,IGKV1-33,IGKV1-37,IGKV1-39,IGKV2-40,IGKV2D-40,IGKV1D-39,IGKV1D-37,IGKV2D-30,IGKV2D-29,IGKV2D-28,IGKV2D-26,IGKV2D-24,IGKV6D-21,IGKV3D-20,IGKV6D-41,IGKV1D-17,IGKV1D-16,IGKV3D-15,IGKV1D-13,IGKV1D-12,IGKV3D-11,IGKV1D-42,IGKV1D-43,IGKV1D-8,IGKV3D-7,IGHV1OR15-9,IGHV3OR15-7,IGHV4OR15-8,IGLV4-69,IGLV8-61,IGLV4-60,IGLV6-57,IGLV11-55,IGLV10-54,IGLV5-52,IGLV1-51,IGLV1-50,IGLV9-49,…
GO:CC	extracellular region	GO:0005576	4.09354e-06	5.3879	4564	823	268	18964	CROCC,MFAP2,PADI2,AMY2B,FNDC7,STXBP3,REG4,NOTCH2,HJV,NOTCH2NLA,NOTCH2NLB,CHMP3,CD8A,CD8B,IGKV3OR2-268,FABP1,IGKV1-27,IGKV2-28,IGKV2-30,IGKV1-33,IGKV1-37,IGKV1-39,IGKV2-40,IGKV2D-40,IGKV1D-39,IGKV1D-37,IGKV2D-30,IGKV2D-29,IGKV2D-28,IGKV2D-26,IGKV2D-24,IGKV6D-21,IGKV3D-20,IGKV6D-41,IGKV1D-17,IGKV1D-16,IGKV3D-15,IGKV1D-13,IGKV1D-12,IGKV3D-11,IGKV1D-42,IGKV1D-43,IGKV1D-8,IGKV3D-7,MERTK,ROBO2,PROS1,TO…
GO:CC	transcription factor TFIID complex	GO:0005669	0.000211815	3.67404	47	823	12	18964	LINC02218,TAF11L2,TAF11L3,TAF11L4,TAF11L5,TAF11L6,TAF11L9,TAF11L11,TAF11L12,TAF11L13,TAF11L14,TAF1L
GO:CC	extracellular space	GO:0005615	0.000531033	3.27488	3595	823	210	18964	CROCC,PADI2,AMY2B,STXBP3,HJV,CHMP3,IGKV3OR2-268,FABP1,IGKV1-27,IGKV2-28,IGKV2-30,IGKV1-33,IGKV1-37,IGKV1-39,IGKV2-40,IGKV2D-40,IGKV1D-39,IGKV2D-30,IGKV2D-29,IGKV2D-28,IGKV2D-26,IGKV2D-24,IGKV6D-21,IGKV3D-20,IGKV6D-41,IGKV1D-17,IGKV1D-16,IGKV3D-15,IGKV1D-13,IGKV1D-12,IGKV3D-11,IGKV1D-42,IGKV1D-43,IGKV1D-8,IGKV3D-7,MERTK,ROBO2,PROS1,TOMM70,ABI3BP,MIR574,ATP8A1,TMPRSS11B,BASP1,C1QTNF3,FAT2,SPARC,MAT…
GO:CC	RNA polymerase II, holoenzyme	GO:0016591	0.00371516	2.43002	92	823	15	18964	LINC02218,TAF11L2,TAF11L3,TAF11L4,TAF11L5,TAF11L6,TAF11L9,TAF11L11,TAF11L12,TAF11L13,TAF11L14,SUPT3H,TAF1L,POLR2I,PAF1
GO:CC	nuclear DNA-directed RNA polymerase complex	GO:0055029	0.00473989	2.32423	117	823	17	18964	LINC02218,TAF11L2,TAF11L3,TAF11L4,TAF11L5,TAF11L6,TAF11L9,TAF11L11,TAF11L12,TAF11L13,TAF11L14,SUPT3H,MCM3,PRIM2,TAF1L,POLR2I,PAF1
GO:CC	DNA-directed RNA polymerase complex	GO:0000428	0.0053177	2.27428	118	823	17	18964	LINC02218,TAF11L2,TAF11L3,TAF11L4,TAF11L5,TAF11L6,TAF11L9,TAF11L11,TAF11L12,TAF11L13,TAF11L14,SUPT3H,MCM3,PRIM2,TAF1L,POLR2I,PAF1
GO:CC	RNA polymerase complex	GO:0030880	0.00830895	2.08045	122	823	17	18964	LINC02218,TAF11L2,TAF11L3,TAF11L4,TAF11L5,TAF11L6,TAF11L9,TAF11L11,TAF11L12,TAF11L13,TAF11L14,SUPT3H,MCM3,PRIM2,TAF1L,POLR2I,PAF1
KEGG	Chagas disease	KEGG:05142	0.0110404	1.95702	101	302	13	8000	TLR6,ADCY1,GNA14,GNAQ,MAPK8,TRAF6,PPP2R1B,IRAK4,CCL5,CCL3,CCL3L3,GNAL,MAPK1
KEGG	Spliceosome	KEGG:03040	0.0177092	1.7518	150	302	16	8000	RNU1-1,RNU1-3,RNU1-4,RNU1-2,PRPF38B,RNVU1-7,RNVU1-1,THOC3,LSM5,RP9,HNRNPK,HNRNPC,RNU2-1,DHX8,THOC1,U2AF1
KEGG	Glutathione metabolism	KEGG:00480	0.0241298	1.61745	56	302	9	8000	GSTA2,GSTA1,GSTA5,GSTA3,GSTA4,GGCT,GSTT2B,GGT5,GGT1
KEGG	Viral protein interaction with cytokine and cytokine receptor	KEGG:04061	0.0327862	1.48431	98	302	12	8000	IL18,IL34,CCL5,CCL16,CCL14,CCL15,CCL23,CCL18,CCL3,CCL4,CCL3L3,CCL4L2
REAC	Beta defensins	REAC:R-HSA-1461957	5.08659e-14	13.2936	40	422	19	10622	TLR1,DEFB136,DEFB135,DEFB134,DEFB130B,DEFB130A,DEFB125,DEFB126,DEFB127,DEFB128,DEFB129,DEFB132,DEFB115,DEFB116,DEFB118,DEFB119,DEFB121,DEFB123,DEFB124
REAC	Defensins	REAC:R-HSA-1461973	4.98371e-13	12.3024	50	422	20	10622	TLR1,DEFB136,DEFB135,DEFB134,DEFB130B,DEFB130A,PRSS3,DEFB125,DEFB126,DEFB127,DEFB128,DEFB129,DEFB132,DEFB115,DEFB116,DEFB118,DEFB119,DEFB121,DEFB123,DEFB124
REAC	Antimicrobial peptides	REAC:R-HSA-6803157	1.03687e-11	10.9843	95	422	25	10622	TLR1,ATOX1,DEFB136,DEFB135,DEFB134,DEFB130B,DEFB130A,PRSS3,RNASE6,RNASE3,RNASE7,RNASE8,DEFB125,DEFB126,DEFB127,DEFB128,DEFB129,DEFB132,DEFB115,DEFB116,DEFB118,DEFB119,DEFB121,DEFB123,DEFB124
REAC	CD22 mediated BCR regulation	REAC:R-HSA-5690714	3.06858e-11	10.5131	60	422	20	10622	IGKV2-28,IGKV2-30,IGKV1-33,IGKV1-39,IGKV2D-40,IGKV1D-39,IGKV2D-30,IGKV2D-28,IGKV3D-20,IGKV1D-16,IGKV1D-12,IGLV6-57,IGLV1-51,IGLV1-47,IGLV1-44,IGLV7-43,IGLV1-40,IGLV3-27,IGLV3-25,IGLV2-23
REAC	FCERI mediated MAPK activation	REAC:R-HSA-2871796	3.48532e-11	10.4578	83	422	23	10622	VAV3,IGKV2-28,IGKV2-30,IGKV1-33,IGKV1-39,IGKV2D-40,IGKV1D-39,IGKV2D-30,IGKV2D-28,IGKV3D-20,IGKV1D-16,IGKV1D-12,MAPK8,MAPK1,IGLV6-57,IGLV1-51,IGLV1-47,IGLV1-44,IGLV7-43,IGLV1-40,IGLV3-27,IGLV3-25,IGLV2-23
REAC	Classical antibody-mediated complement activation	REAC:R-HSA-173623	4.40058e-11	10.3565	61	422	20	10622	IGKV2-28,IGKV2-30,IGKV1-33,IGKV1-39,IGKV2D-40,IGKV1D-39,IGKV2D-30,IGKV2D-28,IGKV3D-20,IGKV1D-16,IGKV1D-12,IGLV6-57,IGLV1-51,IGLV1-47,IGLV1-44,IGLV7-43,IGLV1-40,IGLV3-27,IGLV3-25,IGLV2-23
REAC	FCGR activation	REAC:R-HSA-2029481	3.28008e-10	9.48412	67	422	20	10622	IGKV2-28,IGKV2-30,IGKV1-33,IGKV1-39,IGKV2D-40,IGKV1D-39,IGKV2D-30,IGKV2D-28,IGKV3D-20,IGKV1D-16,IGKV1D-12,IGLV6-57,IGLV1-51,IGLV1-47,IGLV1-44,IGLV7-43,IGLV1-40,IGLV3-27,IGLV3-25,IGLV2-23
REAC	FCERI mediated Ca+2 mobilization	REAC:R-HSA-2871809	3.35423e-10	9.47441	83	422	22	10622	VAV3,IGKV2-28,IGKV2-30,IGKV1-33,IGKV1-39,IGKV2D-40,IGKV1D-39,IGKV2D-30,IGKV2D-28,IGKV3D-20,IGKV1D-16,IGKV1D-12,ITPR2,IGLV6-57,IGLV1-51,IGLV1-47,IGLV1-44,IGLV7-43,IGLV1-40,IGLV3-27,IGLV3-25,IGLV2-23
REAC	Antigen activates B Cell Receptor (BCR) leading to generation of second messengers	REAC:R-HSA-983695	4.38029e-10	9.3585	84	422	22	10622	IGKV2-28,IGKV2-30,IGKV1-33,IGKV1-39,IGKV2D-40,IGKV1D-39,IGKV2D-30,IGKV2D-28,IGKV3D-20,IGKV1D-16,IGKV1D-12,BLK,ITPR2,IGLV6-57,IGLV1-51,IGLV1-47,IGLV1-44,IGLV7-43,IGLV1-40,IGLV3-27,IGLV3-25,IGLV2-23
REAC	Creation of C4 and C2 activators	REAC:R-HSA-166786	4.47899e-10	9.34882	68	422	20	10622	IGKV2-28,IGKV2-30,IGKV1-33,IGKV1-39,IGKV2D-40,IGKV1D-39,IGKV2D-30,IGKV2D-28,IGKV3D-20,IGKV1D-16,IGKV1D-12,IGLV6-57,IGLV1-51,IGLV1-47,IGLV1-44,IGLV7-43,IGLV1-40,IGLV3-27,IGLV3-25,IGLV2-23
REAC	FCGR3A-mediated IL10 synthesis	REAC:R-HSA-9664323	4.91347e-10	9.30861	93	422	23	10622	IGKV2-28,IGKV2-30,IGKV1-33,IGKV1-39,IGKV2D-40,IGKV1D-39,IGKV2D-30,IGKV2D-28,IGKV3D-20,IGKV1D-16,IGKV1D-12,ADCY1,PRKACG,ITPR2,IGLV6-57,IGLV1-51,IGLV1-47,IGLV1-44,IGLV7-43,IGLV1-40,IGLV3-27,IGLV3-25,IGLV2-23
REAC	Role of LAT2/NTAL/LAB on calcium mobilization	REAC:R-HSA-2730905	6.07942e-10	9.21614	69	422	20	10622	IGKV2-28,IGKV2-30,IGKV1-33,IGKV1-39,IGKV2D-40,IGKV1D-39,IGKV2D-30,IGKV2D-28,IGKV3D-20,IGKV1D-16,IGKV1D-12,IGLV6-57,IGLV1-51,IGLV1-47,IGLV1-44,IGLV7-43,IGLV1-40,IGLV3-27,IGLV3-25,IGLV2-23
REAC	Scavenging of heme from plasma	REAC:R-HSA-2168880	6.07942e-10	9.21614	69	422	20	10622	IGKV2-28,IGKV2-30,IGKV1-33,IGKV1-39,IGKV2D-40,IGKV1D-39,IGKV2D-30,IGKV2D-28,IGKV3D-20,IGKV1D-16,IGKV1D-12,IGLV6-57,IGLV1-51,IGLV1-47,IGLV1-44,IGLV7-43,IGLV1-40,IGLV3-27,IGLV3-25,IGLV2-23
REAC	Role of phospholipids in phagocytosis	REAC:R-HSA-2029485	1.81352e-09	8.74148	81	422	21	10622	IGKV2-28,IGKV2-30,IGKV1-33,IGKV1-39,IGKV2D-40,IGKV1D-39,IGKV2D-30,IGKV2D-28,IGKV3D-20,IGKV1D-16,IGKV1D-12,ITPR2,IGLV6-57,IGLV1-51,IGLV1-47,IGLV1-44,IGLV7-43,IGLV1-40,IGLV3-27,IGLV3-25,IGLV2-23
REAC	Initial triggering of complement	REAC:R-HSA-166663	4.4302e-09	8.35358	76	422	20	10622	IGKV2-28,IGKV2-30,IGKV1-33,IGKV1-39,IGKV2D-40,IGKV1D-39,IGKV2D-30,IGKV2D-28,IGKV3D-20,IGKV1D-16,IGKV1D-12,IGLV6-57,IGLV1-51,IGLV1-47,IGLV1-44,IGLV7-43,IGLV1-40,IGLV3-27,IGLV3-25,IGLV2-23
REAC	Binding and Uptake of Ligands by Scavenger Receptors	REAC:R-HSA-2173782	9.99614e-09	8.00017	97	422	22	10622	IGKV2-28,IGKV2-30,IGKV1-33,IGKV1-39,IGKV2D-40,IGKV1D-39,IGKV2D-30,IGKV2D-28,IGKV3D-20,IGKV1D-16,IGKV1D-12,SPARC,COLEC12,IGLV6-57,IGLV1-51,IGLV1-47,IGLV1-44,IGLV7-43,IGLV1-40,IGLV3-27,IGLV3-25,IGLV2-23
REAC	Parasite infection	REAC:R-HSA-9664407	3.66075e-08	7.43643	113	422	23	10622	VAV3,IGKV2-28,IGKV2-30,IGKV1-33,IGKV1-39,IGKV2D-40,IGKV1D-39,IGKV2D-30,IGKV2D-28,IGKV3D-20,IGKV1D-16,IGKV1D-12,CYFIP1,MAPK1,IGLV6-57,IGLV1-51,IGLV1-47,IGLV1-44,IGLV7-43,IGLV1-40,IGLV3-27,IGLV3-25,IGLV2-23
REAC	FCGR3A-mediated phagocytosis	REAC:R-HSA-9664422	3.66075e-08	7.43643	113	422	23	10622	VAV3,IGKV2-28,IGKV2-30,IGKV1-33,IGKV1-39,IGKV2D-40,IGKV1D-39,IGKV2D-30,IGKV2D-28,IGKV3D-20,IGKV1D-16,IGKV1D-12,CYFIP1,MAPK1,IGLV6-57,IGLV1-51,IGLV1-47,IGLV1-44,IGLV7-43,IGLV1-40,IGLV3-27,IGLV3-25,IGLV2-23
REAC	Leishmania phagocytosis	REAC:R-HSA-9664417	3.66075e-08	7.43643	113	422	23	10622	VAV3,IGKV2-28,IGKV2-30,IGKV1-33,IGKV1-39,IGKV2D-40,IGKV1D-39,IGKV2D-30,IGKV2D-28,IGKV3D-20,IGKV1D-16,IGKV1D-12,CYFIP1,MAPK1,IGLV6-57,IGLV1-51,IGLV1-47,IGLV1-44,IGLV7-43,IGLV1-40,IGLV3-27,IGLV3-25,IGLV2-23
REAC	Regulation of actin dynamics for phagocytic cup formation	REAC:R-HSA-2029482	6.40293e-08	7.19362	116	422	23	10622	VAV3,IGKV2-28,IGKV2-30,IGKV1-33,IGKV1-39,IGKV2D-40,IGKV1D-39,IGKV2D-30,IGKV2D-28,IGKV3D-20,IGKV1D-16,IGKV1D-12,CYFIP1,MAPK1,IGLV6-57,IGLV1-51,IGLV1-47,IGLV1-44,IGLV7-43,IGLV1-40,IGLV3-27,IGLV3-25,IGLV2-23
REAC	Regulation of Complement cascade	REAC:R-HSA-977606	1.64284e-07	6.7844	101	422	21	10622	IGKV2-28,IGKV2-30,IGKV1-33,IGKV1-39,IGKV2D-40,IGKV1D-39,IGKV2D-30,IGKV2D-28,IGKV3D-20,IGKV1D-16,IGKV1D-12,PROS1,IGLV6-57,IGLV1-51,IGLV1-47,IGLV1-44,IGLV7-43,IGLV1-40,IGLV3-27,IGLV3-25,IGLV2-23
REAC	Fc epsilon receptor (FCERI) signaling	REAC:R-HSA-2454202	3.14842e-07	6.50191	182	422	28	10622	VAV3,IGKV2-28,IGKV2-30,IGKV1-33,IGKV1-39,IGKV2D-40,IGKV1D-39,IGKV2D-30,IGKV2D-28,IGKV3D-20,IGKV1D-16,IGKV1D-12,MAPK8,TRAF6,ITPR2,PSMA3,PSMD7,PSME3,MAPK1,IGLV6-57,IGLV1-51,IGLV1-47,IGLV1-44,IGLV7-43,IGLV1-40,IGLV3-27,IGLV3-25,IGLV2-23
REAC	FCERI mediated NF-kB activation	REAC:R-HSA-2871837	3.158e-07	6.50059	136	422	24	10622	IGKV2-28,IGKV2-30,IGKV1-33,IGKV1-39,IGKV2D-40,IGKV1D-39,IGKV2D-30,IGKV2D-28,IGKV3D-20,IGKV1D-16,IGKV1D-12,TRAF6,PSMA3,PSMD7,PSME3,IGLV6-57,IGLV1-51,IGLV1-47,IGLV1-44,IGLV7-43,IGLV1-40,IGLV3-27,IGLV3-25,IGLV2-23
REAC	Fcgamma receptor (FCGR) dependent phagocytosis	REAC:R-HSA-2029480	5.83566e-07	6.23391	140	422	24	10622	VAV3,IGKV2-28,IGKV2-30,IGKV1-33,IGKV1-39,IGKV2D-40,IGKV1D-39,IGKV2D-30,IGKV2D-28,IGKV3D-20,IGKV1D-16,IGKV1D-12,ITPR2,CYFIP1,MAPK1,IGLV6-57,IGLV1-51,IGLV1-47,IGLV1-44,IGLV7-43,IGLV1-40,IGLV3-27,IGLV3-25,IGLV2-23
REAC	Signaling by the B Cell Receptor (BCR)	REAC:R-HSA-983705	5.90869e-07	6.22851	163	422	26	10622	IGKV2-28,IGKV2-30,IGKV1-33,IGKV1-39,IGKV2D-40,IGKV1D-39,IGKV2D-30,IGKV2D-28,IGKV3D-20,IGKV1D-16,IGKV1D-12,PPIA,BLK,ITPR2,PSMA3,PSMD7,PSME3,IGLV6-57,IGLV1-51,IGLV1-47,IGLV1-44,IGLV7-43,IGLV1-40,IGLV3-27,IGLV3-25,IGLV2-23
REAC	Cell surface interactions at the vascular wall	REAC:R-HSA-202733	8.62191e-07	6.0644	190	422	28	10622	IGKV2-28,IGKV2-30,IGKV1-33,IGKV1-39,IGKV2D-40,IGKV1D-39,IGKV2D-30,IGKV2D-28,IGKV3D-20,IGKV1D-16,IGKV1D-12,MERTK,PROS1,PPIA,GLG1,IGLV6-57,VPREB1,IGLV1-51,IGLV1-47,IGLV1-44,IGLV7-43,IGLV1-40,IGLV3-27,IGLV3-25,IGLV2-23,IGLL1,VPREB3,MIF
REAC	Complement cascade	REAC:R-HSA-166658	1.02467e-06	5.98941	111	422	21	10622	IGKV2-28,IGKV2-30,IGKV1-33,IGKV1-39,IGKV2D-40,IGKV1D-39,IGKV2D-30,IGKV2D-28,IGKV3D-20,IGKV1D-16,IGKV1D-12,PROS1,IGLV6-57,IGLV1-51,IGLV1-47,IGLV1-44,IGLV7-43,IGLV1-40,IGLV3-27,IGLV3-25,IGLV2-23
REAC	Anti-inflammatory response favouring Leishmania parasite infection	REAC:R-HSA-9662851	1.65336e-06	5.78163	221	422	30	10622	IGKV2-28,IGKV2-30,IGKV1-33,IGKV1-39,IGKV2D-40,IGKV1D-39,IGKV2D-30,IGKV2D-28,IGKV3D-20,IGKV1D-16,IGKV1D-12,HRH2,NPSR1,RAMP3,ADCY1,PRKACG,ITPR2,RAMP2,IGLV6-57,IGLV1-51,IGLV1-47,IGLV1-44,IGLV7-43,IGLV1-40,IGLV3-27,IGLV3-25,IGLV2-23,GGT5,ADORA2A,GGT1
REAC	Leishmania parasite growth and survival	REAC:R-HSA-9664433	1.65336e-06	5.78163	221	422	30	10622	IGKV2-28,IGKV2-30,IGKV1-33,IGKV1-39,IGKV2D-40,IGKV1D-39,IGKV2D-30,IGKV2D-28,IGKV3D-20,IGKV1D-16,IGKV1D-12,HRH2,NPSR1,RAMP3,ADCY1,PRKACG,ITPR2,RAMP2,IGLV6-57,IGLV1-51,IGLV1-47,IGLV1-44,IGLV7-43,IGLV1-40,IGLV3-27,IGLV3-25,IGLV2-23,GGT5,ADORA2A,GGT1
REAC	Leishmania infection	REAC:R-HSA-9658195	6.02777e-06	5.21984	303	422	35	10622	VAV3,IGKV2-28,IGKV2-30,IGKV1-33,IGKV1-39,IGKV2D-40,IGKV1D-39,IGKV2D-30,IGKV2D-28,IGKV3D-20,IGKV1D-16,IGKV1D-12,HRH2,NPSR1,RAMP3,ADCY1,PRKACG,MAPK8,IL18,ITPR2,CYFIP1,RAMP2,MAPK1,IGLV6-57,IGLV1-51,IGLV1-47,IGLV1-44,IGLV7-43,IGLV1-40,IGLV3-27,IGLV3-25,IGLV2-23,GGT5,ADORA2A,GGT1
REAC	Innate Immune System	REAC:R-HSA-168249	7.05117e-06	5.15174	1090	422	81	10622	PADI2,VAV3,IGKV2-28,IGKV2-30,IGKV1-33,IGKV1-39,IGKV2D-40,IGKV1D-39,IGKV2D-30,IGKV2D-28,IGKV3D-20,IGKV1D-16,IGKV1D-12,PROS1,TLR10,TLR1,TLR6,ATP8A1,ATOX1,FAF2,NOD1,CDK13,DBNL,PPIA,ABCA13,NCF1,CTSB,DEFB136,DEFB135,DEFB134,DEFB130B,DEFB130A,ATP6V0D2,DDX58,B4GALT1,PRSS3,PRKACG,MAPK8,TRAF6,PPP2R1B,ITPR2,IRAK4,RNASE6,RNASE3,RNASE2,RNASE7,RNASE8,ACTR10,PSMA3,CYFIP1,PSMD7,PSME3,VAT1,TYROBP,GMFG,DEFB125,DE…
REAC	Immunoregulatory interactions between a Lymphoid and a non-Lymphoid cell	REAC:R-HSA-198933	2.47288e-05	4.6068	181	422	25	10622	CD8A,CD8B,IGKV2-28,IGKV2-30,IGKV1-33,IGKV1-39,IGKV2D-40,IGKV1D-39,IGKV2D-30,IGKV2D-28,IGKV3D-20,IGKV1D-16,IGKV1D-12,COLEC12,HCST,TYROBP,IGLV6-57,IGLV1-51,IGLV1-47,IGLV1-44,IGLV7-43,IGLV1-40,IGLV3-27,IGLV3-25,IGLV2-23
REAC	Immune System	REAC:R-HSA-168256	8.74151e-05	4.05841	2038	422	124	10622	PADI2,VAV3,SEC22B,CD8A,CD8B,IGKV2-28,IGKV2-30,IGKV1-33,IGKV1-39,IGKV2D-40,IGKV1D-39,IGKV2D-30,IGKV2D-28,IGKV3D-20,IGKV1D-16,IGKV1D-12,BCL2L11,ANAPC1,PROS1,TLR10,TLR1,TLR6,ATP8A1,ATOX1,FAF2,IL17A,IL17F,GSTA2,FBXO9,ZNRF2,NOD1,RALA,CDK13,UBE2D4,DBNL,CAMK2B,PPIA,ABCA13,POM121,NCF1,BLK,CTSB,DEFB136,DEFB135,DEFB134,DEFB130B,DEFB130A,ATP6V0D2,DDX58,B4GALT1,PRSS3,UBE2R2,PRKACG,PTPN20,MAPK8,TRAF6,RAG1,RAG…
REAC	Glutathione conjugation	REAC:R-HSA-156590	0.00252589	2.59759	34	422	9	10622	GSTA2,GSTA1,GSTA5,GSTA3,GSTA4,GGCT,GSTT2B,GGT5,GGT1
REAC	Adaptive Immune System	REAC:R-HSA-1280218	0.0377987	1.42252	799	422	54	10622	SEC22B,CD8A,CD8B,IGKV2-28,IGKV2-30,IGKV1-33,IGKV1-39,IGKV2D-40,IGKV1D-39,IGKV2D-30,IGKV2D-28,IGKV3D-20,IGKV1D-16,IGKV1D-12,ANAPC1,TLR1,TLR6,FBXO9,ZNRF2,UBE2D4,PPIA,NCF1,BLK,CTSB,UBE2R2,PRKACG,TRAF6,PPP2R1B,ZBTB16,ITPR2,ACTR10,PSMA3,HERC2,PSMD7,ZNRF1,PSME3,MRC2,TUBB8B,COLEC12,TUBB6,HCST,TYROBP,TRIB3,RBCK1,UBE2L3,IGLV6-57,IGLV1-51,IGLV1-47,IGLV1-44,IGLV7-43,IGLV1-40,IGLV3-27,IGLV3-25,IGLV2-23
REAC	Phase II - Conjugation of compounds	REAC:R-HSA-156580	0.0421116	1.3756	107	422	14	10622	UGT2B17,UGT2B15,UGT2B10,MAT2B,GSTA2,GSTA1,GSTA5,GSTA3,GSTA4,GGCT,NNMT,GSTT2B,GGT5,GGT1
WP	15q13.3 copy number variation syndrome	WP:WP4942	4.58151e-05	4.33899	18	318	8	7562	CHRFAM7A,GOLGA8R,GOLGA8H,FAN1,MTMR10,TRPM1,CHRNA7,CCL5
WP	Glutathione metabolism	WP:WP100	0.0375312	1.42561	22	318	6	7562	GSTA1,GSTA5,GGT2,GGTLC2,GGT5,GGT1
TF	Factor: FOXR2; motif: AYATAWACATAAATRWN	TF:M11543	0.00263913	2.57854	61	808	13	19917	STXBP3,NOTCH2,NOTCH2NLA,NOTCH2NLB,CENPC,TMPRSS11F,UGT2B10,COA1,TAF1L,PSMD7,MYO19,PIGW,DEFB126
TF	Factor: ZNF174; motif: NGNCRRTCACTYGCCN	TF:M12118	0.00437518	2.359	45	808	11	19917	TAF11L2,TAF11L3,TAF11L4,TAF11L5,TAF11L6,TAF11L9,TAF11L11,TAF11L12,TAF11L13,RNF44,SYNE4
TF	Factor: CREB1; motif: NNTGACGTCANN	TF:M09804	0.00912965	2.03955	4669	808	245	19917	EPHA2,CPLANE2,FBXO42,SZRD1,NECAP2,CROCC,MFAP2,SDHB,PADI1,STXBP3,HMGCS2,REG4,ADAM30,HJV,NBPF10,PPIAL4H,PPIAL4G,NBPF14,CHMP3,CD8A,RGPD1,SMYD1,MALL,STX19,DHFR2,NSUN3,ABI3BP,TLR6,FAM114A1,SLAIN2,OCIAD1,OCIAD2,YTHDC1,UGT2B15,TAF11L14,H3Y1,ADAMTS12,C1QTNF3-AMACR,NUDCD2,WWC1,CLTB,FAF2,RNF44,CDHR2,TNFRSF21,IL17A,TMEM14A,GSTA1,GSTA4,BEND6,PLEKHA8,MTURN,LSM5,RP9,RALA,YKT6,CAMK2B,OGDH,H2AZ2,PURB,NACAD,ADCY1…
TF	Factor: CREB1; motif: NNTGACGTCANN; match class: 1	TF:M09804_1	0.00912965	2.03955	4669	808	245	19917	EPHA2,CPLANE2,FBXO42,SZRD1,NECAP2,CROCC,MFAP2,SDHB,PADI1,STXBP3,HMGCS2,REG4,ADAM30,HJV,NBPF10,PPIAL4H,PPIAL4G,NBPF14,CHMP3,CD8A,RGPD1,SMYD1,MALL,STX19,DHFR2,NSUN3,ABI3BP,TLR6,FAM114A1,SLAIN2,OCIAD1,OCIAD2,YTHDC1,UGT2B15,TAF11L14,H3Y1,ADAMTS12,C1QTNF3-AMACR,NUDCD2,WWC1,CLTB,FAF2,RNF44,CDHR2,TNFRSF21,IL17A,TMEM14A,GSTA1,GSTA4,BEND6,PLEKHA8,MTURN,LSM5,RP9,RALA,YKT6,CAMK2B,OGDH,H2AZ2,PURB,NACAD,ADCY1…
TF	Factor: HNF3alpha; motif: TRTTTGYTYWN; match class: 1	TF:M00724_1	0.0107124	1.97012	219	808	25	19917	HJV,TAF11L2,TAF11L3,TAF11L4,TAF11L5,TAF11L6,TAF11L9,TAF11L11,TAF11L12,TAF11L13,SLC36A1,ANKRD66,BBS9,YKT6,H2AZ2,DEFB130B,DEFB130A,PRKACG,MSMB,ANTXRL,PLET1,ARMH4,FA2H,PAK4,CRKL
TF	Factor: Tcfap2e; motif: NGCCYSRGGCN; match class: 1	TF:M11475_1	0.0328401	1.4836	149	808	19	19917	UBE2D4,ANKRD18B,PIP5K1B,ALG10,ALG10B,RNASE12,POTEB3,TBC1D3B,TBC1D3I,TBC1D3G,TBC1D3H,TBC1D3F,ACACA,TADA2A,TBC1D3K,TBC1D3L,TBC1D3D,TBC1D3C,SLC2A11
TF	Factor: ZNF716; motif: NCAGGCAGCGGA	TF:M06082	0.0438651	1.35788	152	808	19	19917	BEND4,EGFR,TMEM248,FDFT1,RNF139,ANKRD18B,SYT10,TBC1D3B,TBC1D3I,TBC1D3G,TBC1D3H,TBC1D3F,TBC1D3K,TBC1D3L,TBC1D3D,TBC1D3C,DEFB115,SPECC1L,SPECC1L-ADORA2A

## Sheet: 240min
source	term_name	term_id	adjusted_p_value	negative_log10_of_adjusted_p_value	term_size	query_size	intersection_size	effective_domain_size	intersections
GO:MF	bitter taste receptor activity	GO:0033038	1.51698e-09	8.81902	20	773	12	18679	TAS2R7,TAS2R8,TAS2R9,TAS2R10,TAS2R13,TAS2R14,TAS2R50,TAS2R20,TAS2R31,TAS2R46,TAS2R43,TAS2R30
GO:MF	taste receptor activity	GO:0008527	9.2435e-08	7.03416	26	773	12	18679	TAS2R7,TAS2R8,TAS2R9,TAS2R10,TAS2R13,TAS2R14,TAS2R50,TAS2R20,TAS2R31,TAS2R46,TAS2R43,TAS2R30
GO:MF	CCR chemokine receptor binding	GO:0048020	0.00028796	3.54067	48	773	12	18679	DEFB130B,DEFB130A,CCL5,CCL16,CCL14,CCL15,CCL23,CCL18,CCL3,CCL4,CCL3L3,CCL4L2
GO:MF	cytokine activity	GO:0005125	0.000361173	3.44228	235	773	28	18679	THNSL2,IL36G,IL36A,IL36B,IL36RN,IL1F10,IL1RN,IL17A,IL17F,TNFRSF11B,GDF10,GDF2,IL17D,GREM1,CCL5,CCL16,CCL14,CCL15-CCL14,CCL15,CCL23,CCL18,CCL3,CCL4,CCL3L3,CCL4L2,WNT3,WNT9B,MIF
GO:MF	ribonuclease A activity	GO:0004522	0.00205012	2.68822	4	773	4	18679	RNASE4,RNASE1,RNASE2,RNASE8
GO:MF	chemokine activity	GO:0008009	0.0027604	2.55903	49	773	11	18679	CCL5,CCL16,CCL14,CCL15-CCL14,CCL15,CCL23,CCL18,CCL3,CCL4,CCL3L3,CCL4L2
GO:MF	chemokine receptor binding	GO:0042379	0.00492447	2.30764	72	773	13	18679	DEFB130B,DEFB130A,CCL5,CCL16,CCL14,CCL15-CCL14,CCL15,CCL23,CCL18,CCL3,CCL4,CCL3L3,CCL4L2
GO:MF	antigen binding	GO:0003823	0.00970705	2.01291	163	773	20	18679	IGKV1-39,IGKV2D-40,IGKV1D-39,IGKV2D-28,IGKV1D-16,IGKV1D-12,IGHV1OR15-9,IGHV3OR15-7,IGHV4OR15-8,IGLV6-57,IGLV1-51,IGLV1-47,IGLV1-44,IGLV7-43,IGLV1-40,IGLV3-27,IGLV3-25,IGLV2-23,IGLV3-21,IGLV3-19
GO:MF	protein-arginine deiminase activity	GO:0004668	0.0099129	2.0038	5	773	4	18679	PADI2,PADI1,PADI3,PADI4
GO:MF	CCR1 chemokine receptor binding	GO:0031726	0.0287604	1.54121	6	773	4	18679	CCL5,CCL23,CCL3,CCL4
GO:MF	interleukin-1 receptor binding	GO:0005149	0.0290107	1.53744	17	773	6	18679	IL36G,IL36A,IL36B,IL36RN,IL1F10,IL1RN
GO:MF	glutathione transferase activity	GO:0004364	0.0356165	1.44835	25	773	7	18679	GSTA2,GSTA1,GSTA5,GSTA3,GSTA4,GSTT2B,GSTT4
GO:BP	immune response	GO:0006955	1.39722e-07	6.85474	2544	789	177	18123	PADI2,PADI4,VAV3,STXBP3,CD8A,CD8B,IGKV3OR2-268,IGKV1-39,IGKV2-40,IGKV2D-40,IGKV1D-39,IGKV1D-37,IGKV2D-30,IGKV2D-29,IGKV2D-28,IGKV2D-26,IGKV2D-24,IGKV6D-21,IGKV3D-20,IGKV6D-41,IGKV1D-17,IGKV1D-16,IGKV3D-15,IGKV1D-13,IGKV1D-12,IGKV3D-11,IGKV1D-42,IGKV1D-43,IGKV1D-8,IGKV3D-7,TRIM43B,TRIM43,ACTR1B,ZAP70,CD8B2,IL36G,IL36A,IL36B,IL36RN,IL1F10,IL1RN,IGKV1OR2-108,ACTR3,PROS1,ALCAM,CBLB,STAP1,HAVCR2,SRPK1…
GO:BP	adaptive immune response	GO:0002250	1.82273e-07	6.73928	715	789	71	18123	CD8A,CD8B,IGKV1-39,IGKV2-40,IGKV2D-40,IGKV1D-39,IGKV1D-37,IGKV2D-30,IGKV2D-29,IGKV2D-28,IGKV2D-26,IGKV2D-24,IGKV6D-21,IGKV3D-20,IGKV6D-41,IGKV1D-17,IGKV1D-16,IGKV3D-15,IGKV1D-13,IGKV1D-12,IGKV3D-11,IGKV1D-42,IGKV1D-43,IGKV1D-8,IGKV3D-7,ZAP70,CD8B2,ALCAM,HAVCR2,TNFRSF21,IL17A,IL17F,DBNL,PRKG1,TRAV1-1,TRAV1-2,IGHV1OR15-9,IGHV3OR15-7,IGHV4OR15-8,MIR21,THOC1,CLC,IGLV4-69,IGLV8-61,IGLV4-60,IGLV6-57,IG…
GO:BP	opsonization	GO:0008228	1.82763e-07	6.73811	69	789	19	18123	IGKV1-39,IGKV2D-40,IGKV1D-39,IGKV2D-30,IGKV2D-28,IGKV3D-20,IGKV1D-16,IGKV1D-12,IGLV6-57,IGLV1-51,IGLV1-47,IGLV1-44,IGLV7-43,IGLV1-40,IGLV3-27,IGLV3-25,IGLV2-23,IGLV3-21,IGLV3-19
GO:BP	detection of chemical stimulus involved in sensory perception of bitter taste	GO:0001580	1.76005e-06	5.75447	40	789	14	18123	TAS2R7,TAS2R8,TAS2R9,TAS2R10,TAS2R13,TAS2R14,TAS2R50,TAS2R20,TAS2R19,TAS2R31,TAS2R46,TAS2R43,TAS2R30,TAS2R42
GO:BP	immune response-regulating cell surface receptor signaling pathway involved in phagocytosis	GO:0002433	2.06922e-06	5.68419	135	789	25	18123	VAV3,IGKV1-39,IGKV2D-40,IGKV1D-39,IGKV2D-30,IGKV2D-28,IGKV3D-20,IGKV1D-16,IGKV1D-12,ACTR3,HSP90AB1,WIPF3,CYFIP1,MAPK1,IGLV6-57,IGLV1-51,IGLV1-47,IGLV1-44,IGLV7-43,IGLV1-40,IGLV3-27,IGLV3-25,IGLV2-23,IGLV3-21,IGLV3-19
GO:BP	Fc-gamma receptor signaling pathway involved in phagocytosis	GO:0038096	2.06922e-06	5.68419	135	789	25	18123	VAV3,IGKV1-39,IGKV2D-40,IGKV1D-39,IGKV2D-30,IGKV2D-28,IGKV3D-20,IGKV1D-16,IGKV1D-12,ACTR3,HSP90AB1,WIPF3,CYFIP1,MAPK1,IGLV6-57,IGLV1-51,IGLV1-47,IGLV1-44,IGLV7-43,IGLV1-40,IGLV3-27,IGLV3-25,IGLV2-23,IGLV3-21,IGLV3-19
GO:BP	Fc-gamma receptor signaling pathway	GO:0038094	2.85512e-06	5.54438	137	789	25	18123	VAV3,IGKV1-39,IGKV2D-40,IGKV1D-39,IGKV2D-30,IGKV2D-28,IGKV3D-20,IGKV1D-16,IGKV1D-12,ACTR3,HSP90AB1,WIPF3,CYFIP1,MAPK1,IGLV6-57,IGLV1-51,IGLV1-47,IGLV1-44,IGLV7-43,IGLV1-40,IGLV3-27,IGLV3-25,IGLV2-23,IGLV3-21,IGLV3-19
GO:BP	Fc receptor mediated stimulatory signaling pathway	GO:0002431	5.33248e-06	5.27307	141	789	25	18123	VAV3,IGKV1-39,IGKV2D-40,IGKV1D-39,IGKV2D-30,IGKV2D-28,IGKV3D-20,IGKV1D-16,IGKV1D-12,ACTR3,HSP90AB1,WIPF3,CYFIP1,MAPK1,IGLV6-57,IGLV1-51,IGLV1-47,IGLV1-44,IGLV7-43,IGLV1-40,IGLV3-27,IGLV3-25,IGLV2-23,IGLV3-21,IGLV3-19
GO:BP	sensory perception of bitter taste	GO:0050913	7.41169e-06	5.13008	44	789	14	18123	TAS2R7,TAS2R8,TAS2R9,TAS2R10,TAS2R13,TAS2R14,TAS2R50,TAS2R20,TAS2R19,TAS2R31,TAS2R46,TAS2R43,TAS2R30,TAS2R42
GO:BP	detection of chemical stimulus involved in sensory perception of taste	GO:0050912	1.42604e-05	4.84587	46	789	14	18123	TAS2R7,TAS2R8,TAS2R9,TAS2R10,TAS2R13,TAS2R14,TAS2R50,TAS2R20,TAS2R19,TAS2R31,TAS2R46,TAS2R43,TAS2R30,TAS2R42
GO:BP	phagocytosis, recognition	GO:0006910	3.86449e-05	4.41291	133	789	23	18123	IGKV1-39,IGKV2D-40,IGKV1D-39,IGKV2D-30,IGKV2D-28,IGKV3D-20,IGKV1D-16,IGKV1D-12,IGHV1OR15-9,IGHV3OR15-7,IGHV4OR15-8,COLEC12,IGLV6-57,IGLV1-51,IGLV1-47,IGLV1-44,IGLV7-43,IGLV1-40,IGLV3-27,IGLV3-25,IGLV2-23,IGLV3-21,IGLV3-19
GO:BP	peptide cross-linking	GO:0018149	7.32115e-05	4.13542	96	789	19	18123	IGKV1-39,IGKV2D-40,IGKV1D-39,IGKV2D-30,IGKV2D-28,IGKV3D-20,IGKV1D-16,IGKV1D-12,IGLV6-57,IGLV1-51,IGLV1-47,IGLV1-44,IGLV7-43,IGLV1-40,IGLV3-27,IGLV3-25,IGLV2-23,IGLV3-21,IGLV3-19
GO:BP	regulation of complement activation	GO:0030449	0.000142052	3.84755	110	789	20	18123	IGKV1-39,IGKV2D-40,IGKV1D-39,IGKV2D-30,IGKV2D-28,IGKV3D-20,IGKV1D-16,IGKV1D-12,PROS1,IGLV6-57,IGLV1-51,IGLV1-47,IGLV1-44,IGLV7-43,IGLV1-40,IGLV3-27,IGLV3-25,IGLV2-23,IGLV3-21,IGLV3-19
GO:BP	regulation of humoral immune response	GO:0002920	0.000209268	3.6793	134	789	22	18123	IGKV1-39,IGKV2D-40,IGKV1D-39,IGKV2D-30,IGKV2D-28,IGKV3D-20,IGKV1D-16,IGKV1D-12,PROS1,IL17A,IL17F,IGLV6-57,IGLV1-51,IGLV1-47,IGLV1-44,IGLV7-43,IGLV1-40,IGLV3-27,IGLV3-25,IGLV2-23,IGLV3-21,IGLV3-19
GO:BP	complement activation, classical pathway	GO:0006958	0.000465454	3.33212	140	789	22	18123	IGKV1-39,IGKV2D-40,IGKV1D-39,IGKV2D-30,IGKV2D-28,IGKV3D-20,IGKV1D-16,IGKV1D-12,IGHV1OR15-9,IGHV3OR15-7,IGHV4OR15-8,IGLV6-57,IGLV1-51,IGLV1-47,IGLV1-44,IGLV7-43,IGLV1-40,IGLV3-27,IGLV3-25,IGLV2-23,IGLV3-21,IGLV3-19
GO:BP	inflammatory response to antigenic stimulus	GO:0002437	0.000473622	3.32457	251	789	31	18123	IGKV1-39,IGKV2D-40,IGKV1D-39,IGKV2D-30,IGKV2D-28,IGKV3D-20,IGKV1D-16,IGKV1D-12,IL36G,IL36A,IL36B,IL36RN,IL1F10,IL1RN,NPSR1,MC5R,MC2R,IGLV6-57,IGLV1-51,IGLV1-47,IGLV1-44,IGLV7-43,IGLV1-40,IGLV3-27,IGLV3-25,IGLV2-23,IGLV3-21,IGLV3-19,GGT5,ADORA2A,GGT1
GO:BP	cell recognition	GO:0008037	0.000845637	3.07282	271	789	32	18123	IGKV1-39,IGKV2D-40,IGKV1D-39,IGKV2D-30,IGKV2D-28,IGKV3D-20,IGKV1D-16,IGKV1D-12,NCK2,ROBO2,ROBO1,EMB,HAVCR2,TNFRSF21,CRISP1,CNTNAP3,IGHV1OR15-9,IGHV3OR15-7,IGHV4OR15-8,NDN,COLEC12,IGLV6-57,IGLV1-51,IGLV1-47,IGLV1-44,IGLV7-43,IGLV1-40,IGLV3-27,IGLV3-25,IGLV2-23,IGLV3-21,IGLV3-19
GO:BP	RNA polymerase II preinitiation complex assembly	GO:0051123	0.00112932	2.94718	38	789	11	18123	LINC02218,TAF11L2,TAF11L3,TAF11L4,TAF11L5,TAF11L6,TAF11L9,TAF11L11,TAF11L12,TAF11L13,TAF11L14
GO:BP	humoral immune response mediated by circulating immunoglobulin	GO:0002455	0.00224749	2.6483	153	789	22	18123	IGKV1-39,IGKV2D-40,IGKV1D-39,IGKV2D-30,IGKV2D-28,IGKV3D-20,IGKV1D-16,IGKV1D-12,IGHV1OR15-9,IGHV3OR15-7,IGHV4OR15-8,IGLV6-57,IGLV1-51,IGLV1-47,IGLV1-44,IGLV7-43,IGLV1-40,IGLV3-27,IGLV3-25,IGLV2-23,IGLV3-21,IGLV3-19
GO:BP	complement activation	GO:0006956	0.00238252	2.62296	178	789	24	18123	IGKV1-39,IGKV2D-40,IGKV1D-39,IGKV2D-30,IGKV2D-28,IGKV3D-20,IGKV1D-16,IGKV1D-12,PROS1,COLEC10,IGHV1OR15-9,IGHV3OR15-7,IGHV4OR15-8,IGLV6-57,IGLV1-51,IGLV1-47,IGLV1-44,IGLV7-43,IGLV1-40,IGLV3-27,IGLV3-25,IGLV2-23,IGLV3-21,IGLV3-19
GO:BP	monocyte chemotaxis	GO:0002548	0.00248574	2.60454	67	789	14	18123	CCN3,FLT1,GREM1,CCL5,CCL16,CCL14,CCL15,CCL23,CCL18,CCL3,CCL4,CCL3L3,CCL4L2,DEFB124
GO:BP	sensory perception of taste	GO:0050909	0.00248574	2.60454	67	789	14	18123	TAS2R7,TAS2R8,TAS2R9,TAS2R10,TAS2R13,TAS2R14,TAS2R50,TAS2R20,TAS2R19,TAS2R31,TAS2R46,TAS2R43,TAS2R30,TAS2R42
GO:BP	Fc-epsilon receptor signaling pathway	GO:0038095	0.00275562	2.55978	167	789	23	18123	VAV3,IGKV1-39,IGKV2D-40,IGKV1D-39,IGKV2D-30,IGKV2D-28,IGKV3D-20,IGKV1D-16,IGKV1D-12,MAPK8,PSMA3,MAPK1,IGLV6-57,IGLV1-51,IGLV1-47,IGLV1-44,IGLV7-43,IGLV1-40,IGLV3-27,IGLV3-25,IGLV2-23,IGLV3-21,IGLV3-19
GO:BP	transcription preinitiation complex assembly	GO:0070897	0.00312576	2.50504	50	789	12	18123	LINC02218,TAF11L2,TAF11L3,TAF11L4,TAF11L5,TAF11L6,TAF11L9,TAF11L11,TAF11L12,TAF11L13,TAF11L14,SMARCB1
GO:BP	immune system process	GO:0002376	0.00716036	2.14506	3438	789	201	18123	PADI2,PADI4,VAV3,STXBP3,CD8A,CD8B,IGKV3OR2-268,IGKV1-39,IGKV2-40,IGKV2D-40,IGKV1D-39,IGKV1D-37,IGKV2D-30,IGKV2D-29,IGKV2D-28,IGKV2D-26,IGKV2D-24,IGKV6D-21,IGKV3D-20,IGKV6D-41,IGKV1D-17,IGKV1D-16,IGKV3D-15,IGKV1D-13,IGKV1D-12,IGKV3D-11,IGKV1D-42,IGKV1D-43,IGKV1D-8,IGKV3D-7,TRIM43B,TRIM43,ACTR1B,ZAP70,NCK2,CD8B2,BCL2L11,MERTK,IL36G,IL36A,IL36B,IL36RN,IL1F10,IL1RN,IGKV1OR2-108,ACTR3,PROS1,ALCAM,CBLB…
GO:BP	negative regulation of inflammatory response to antigenic stimulus	GO:0002862	0.0100448	1.99806	206	789	25	18123	IGKV1-39,IGKV2D-40,IGKV1D-39,IGKV2D-30,IGKV2D-28,IGKV3D-20,IGKV1D-16,IGKV1D-12,NPSR1,MC5R,MC2R,IGLV6-57,IGLV1-51,IGLV1-47,IGLV1-44,IGLV7-43,IGLV1-40,IGLV3-27,IGLV3-25,IGLV2-23,IGLV3-21,IGLV3-19,GGT5,ADORA2A,GGT1
GO:BP	Fc receptor signaling pathway	GO:0038093	0.0150645	1.82204	238	789	27	18123	VAV3,IGKV1-39,IGKV2D-40,IGKV1D-39,IGKV2D-30,IGKV2D-28,IGKV3D-20,IGKV1D-16,IGKV1D-12,ACTR3,HSP90AB1,WIPF3,MAPK8,PSMA3,CYFIP1,MAPK1,IGLV6-57,IGLV1-51,IGLV1-47,IGLV1-44,IGLV7-43,IGLV1-40,IGLV3-27,IGLV3-25,IGLV2-23,IGLV3-21,IGLV3-19
GO:BP	leukocyte migration	GO:0050900	0.0168299	1.77392	511	789	45	18123	PADI2,VAV3,IGKV1-39,IGKV2D-40,IGKV1D-39,IGKV2D-30,IGKV2D-28,IGKV3D-20,IGKV1D-16,IGKV1D-12,ZAP70,MERTK,PROS1,STAP1,IL17A,CCN3,FLT1,GREM1,MMP28,CCL5,CCL16,CCL14,CCL15,CCL23,CCL18,CCL3,CCL4,CCL3L3,CCL4L2,DEFB124,MAPK1,IGLV6-57,VPREB1,IGLV1-51,IGLV1-47,IGLV1-44,IGLV7-43,IGLV1-40,IGLV3-27,IGLV3-25,IGLV2-23,IGLV3-21,IGLV3-19,VPREB3,MIF
GO:BP	defense response to bacterium	GO:0042742	0.028834	1.54009	349	789	34	18123	HAVCR2,DEFB114,DEFB113,DEFB110,DEFB112,IL17A,IL17F,DEFB130B,DEFB130A,PRB3,ANG,RNASE6,RNASE3,RNASE7,RNASE8,IGHV1OR15-9,IGHV3OR15-7,IGHV4OR15-8,LYZL6,COLEC12,DEFB125,DEFB126,DEFB127,DEFB128,DEFB129,DEFB132,DEFB115,DEFB116,DEFB118,DEFB119,DEFB121,DEFB123,DEFB124,H2BS1
GO:BP	regulation of inflammatory response to antigenic stimulus	GO:0002861	0.0322965	1.49084	220	789	25	18123	IGKV1-39,IGKV2D-40,IGKV1D-39,IGKV2D-30,IGKV2D-28,IGKV3D-20,IGKV1D-16,IGKV1D-12,NPSR1,MC5R,MC2R,IGLV6-57,IGLV1-51,IGLV1-47,IGLV1-44,IGLV7-43,IGLV1-40,IGLV3-27,IGLV3-25,IGLV2-23,IGLV3-21,IGLV3-19,GGT5,ADORA2A,GGT1
GO:BP	response to bacterium	GO:0009617	0.033644	1.47309	743	789	58	18123	IL36G,IL36A,IL36B,IL36RN,IL1F10,OCIAD2,STAP1,HAVCR2,FKBP5,CLPS,DEFB114,DEFB113,DEFB110,DEFB112,IL17A,IL17F,LSM5,DEFB130B,DEFB130A,MAPK8,SGMS1,PRB3,KCNJ8,GJB2,GJB6,ANG,RNASE6,RNASE3,RNASE7,RNASE8,TRAV1-1,TRAV1-2,PYGL,IGHV1OR15-9,IGHV3OR15-7,IGHV4OR15-8,CCL5,LYZL6,CCL3,MIR21,COLEC12,DEFB125,DEFB126,DEFB127,DEFB128,DEFB129,DEFB132,DEFB115,DEFB116,DEFB118,DEFB119,DEFB121,DEFB123,DEFB124,H2BS1,MAPK1,G…
GO:BP	humoral immune response	GO:0006959	0.0353067	1.45214	383	789	36	18123	IGKV1-39,IGKV2D-40,IGKV1D-39,IGKV2D-30,IGKV2D-28,IGKV3D-20,IGKV1D-16,IGKV1D-12,IL36RN,PROS1,TNFRSF21,IL17A,IL17F,COLEC10,ANG,RNASE6,RNASE3,RNASE7,IGHV1OR15-9,IGHV3OR15-7,IGHV4OR15-8,DEFB126,DEFB127,DEFB118,H2BS1,IGLV6-57,IGLV1-51,IGLV1-47,IGLV1-44,IGLV7-43,IGLV1-40,IGLV3-27,IGLV3-25,IGLV2-23,IGLV3-21,IGLV3-19
GO:BP	histone citrullination	GO:0036414	0.0478158	1.32043	5	789	4	18123	PADI2,PADI1,PADI3,PADI4
GO:BP	protein citrullination	GO:0018101	0.0478158	1.32043	5	789	4	18123	PADI2,PADI1,PADI3,PADI4
GO:CC	immunoglobulin complex	GO:0019814	2.09594e-31	30.6786	165	821	55	18964	IGKV1-39,IGKV2-40,IGKV2D-40,IGKV1D-39,IGKV1D-37,IGKV2D-30,IGKV2D-29,IGKV2D-28,IGKV2D-26,IGKV2D-24,IGKV6D-21,IGKV3D-20,IGKV6D-41,IGKV1D-17,IGKV1D-16,IGKV3D-15,IGKV1D-13,IGKV1D-12,IGKV3D-11,IGKV1D-42,IGKV1D-43,IGKV1D-8,IGKV3D-7,IGHV1OR15-9,IGHV3OR15-7,IGHV4OR15-8,IGLV4-69,IGLV8-61,IGLV4-60,IGLV6-57,IGLV11-55,IGLV10-54,IGLV5-52,IGLV1-51,IGLV1-50,IGLV9-49,IGLV5-48,IGLV1-47,IGLV7-46,IGLV5-45,IGLV1-44,…
GO:CC	transcription factor TFIID complex	GO:0005669	0.000206404	3.68528	47	821	12	18964	LINC02218,TAF11L2,TAF11L3,TAF11L4,TAF11L5,TAF11L6,TAF11L9,TAF11L11,TAF11L12,TAF11L13,TAF11L14,TAF2
GO:CC	extracellular region	GO:0005576	0.000341396	3.46674	4564	821	257	18964	CROCC,MFAP2,PADI2,AMY2B,FNDC7,STXBP3,CD8A,CD8B,IGKV3OR2-268,FABP1,THNSL2,IGKV1-39,IGKV2-40,IGKV2D-40,IGKV1D-39,IGKV1D-37,IGKV2D-30,IGKV2D-29,IGKV2D-28,IGKV2D-26,IGKV2D-24,IGKV6D-21,IGKV3D-20,IGKV6D-41,IGKV1D-17,IGKV1D-16,IGKV3D-15,IGKV1D-13,IGKV1D-12,IGKV3D-11,IGKV1D-42,IGKV1D-43,IGKV1D-8,IGKV3D-7,PROM2,ACTR1B,ECRG4,UXS1,MERTK,FBLN7,IL36G,IL36A,IL36B,IL36RN,IL1F10,IL1RN,IGKV1OR2-108,ACTR3,POTEI,C…
GO:CC	extracellular space	GO:0005615	0.00100771	2.99666	3595	821	208	18964	CROCC,PADI2,AMY2B,STXBP3,IGKV3OR2-268,FABP1,THNSL2,IGKV1-39,IGKV2-40,IGKV2D-40,IGKV1D-39,IGKV2D-30,IGKV2D-29,IGKV2D-28,IGKV2D-26,IGKV2D-24,IGKV6D-21,IGKV3D-20,IGKV6D-41,IGKV1D-17,IGKV1D-16,IGKV3D-15,IGKV1D-13,IGKV1D-12,IGKV3D-11,IGKV1D-42,IGKV1D-43,IGKV1D-8,IGKV3D-7,PROM2,ACTR1B,ECRG4,UXS1,MERTK,FBLN7,IL36G,IL36A,IL36B,IL36RN,IL1F10,IL1RN,IGKV1OR2-108,ACTR3,POTEI,POTEJ,FAM168B,POTEE,TAFA1,ROBO2,P…
GO:CC	RNA polymerase II, holoenzyme	GO:0016591	0.00360904	2.44261	92	821	15	18964	LINC02218,TAF11L2,TAF11L3,TAF11L4,TAF11L5,TAF11L6,TAF11L9,TAF11L11,TAF11L12,TAF11L13,TAF11L14,SUPT3H,TAF2,MNAT1,POLR2I
GO:CC	nuclear DNA-directed RNA polymerase complex	GO:0055029	0.00459277	2.33792	117	821	17	18964	LINC02218,TAF11L2,TAF11L3,TAF11L4,TAF11L5,TAF11L6,TAF11L9,TAF11L11,TAF11L12,TAF11L13,TAF11L14,SUPT3H,MCM3,PRIM2,TAF2,MNAT1,POLR2I
GO:CC	DNA-directed RNA polymerase complex	GO:0000428	0.00515317	2.28793	118	821	17	18964	LINC02218,TAF11L2,TAF11L3,TAF11L4,TAF11L5,TAF11L6,TAF11L9,TAF11L11,TAF11L12,TAF11L13,TAF11L14,SUPT3H,MCM3,PRIM2,TAF2,MNAT1,POLR2I
GO:CC	RNA polymerase complex	GO:0030880	0.0080551	2.09393	122	821	17	18964	LINC02218,TAF11L2,TAF11L3,TAF11L4,TAF11L5,TAF11L6,TAF11L9,TAF11L11,TAF11L12,TAF11L13,TAF11L14,SUPT3H,MCM3,PRIM2,TAF2,MNAT1,POLR2I
KEGG	Taste transduction	KEGG:04742	8.25521e-06	5.08327	85	299	16	8000	HTR1F,PDE1C,TAS2R7,TAS2R8,TAS2R9,TAS2R10,TAS2R13,TAS2R14,TAS2R50,TAS2R20,TAS2R19,TAS2R31,TAS2R46,TAS2R43,TAS2R30,TAS2R42
KEGG	Drug metabolism - other enzymes	KEGG:00983	0.0172212	1.76394	79	299	11	8000	UGT2B17,UGT2B15,UGT2B10,UGT2A3,GSTA2,GSTA1,GSTA5,GSTA3,GSTA4,GSTT2B,UPB1
KEGG	Drug metabolism - cytochrome P450	KEGG:00982	0.0216326	1.66489	68	299	10	8000	UGT2B17,UGT2B15,UGT2B10,UGT2A3,GSTA2,GSTA1,GSTA5,GSTA3,GSTA4,GSTT2B
KEGG	Metabolism of xenobiotics by cytochrome P450	KEGG:00980	0.0391984	1.40673	73	299	10	8000	UGT2B17,UGT2B15,UGT2B10,UGT2A3,GSTA2,GSTA1,GSTA5,GSTA3,GSTA4,GSTT2B
REAC	Beta defensins	REAC:R-HSA-1461957	6.13582e-13	12.2121	40	410	18	10622	DEFB114,DEFB113,DEFB110,DEFB130B,DEFB130A,DEFB125,DEFB126,DEFB127,DEFB128,DEFB129,DEFB132,DEFB115,DEFB116,DEFB118,DEFB119,DEFB121,DEFB123,DEFB124
REAC	Defensins	REAC:R-HSA-1461973	6.84135e-11	10.1649	50	410	18	10622	DEFB114,DEFB113,DEFB110,DEFB130B,DEFB130A,DEFB125,DEFB126,DEFB127,DEFB128,DEFB129,DEFB132,DEFB115,DEFB116,DEFB118,DEFB119,DEFB121,DEFB123,DEFB124
REAC	Regulation of actin dynamics for phagocytic cup formation	REAC:R-HSA-2029482	8.88507e-11	10.0513	116	410	26	10622	VAV3,IGKV1-39,IGKV2D-40,IGKV1D-39,IGKV2D-30,IGKV2D-28,IGKV3D-20,IGKV1D-16,IGKV1D-12,ACTR3,HSP90AB1,WIPF3,WASF3,CYFIP1,MAPK1,IGLV6-57,IGLV1-51,IGLV1-47,IGLV1-44,IGLV7-43,IGLV1-40,IGLV3-27,IGLV3-25,IGLV2-23,IGLV3-21,IGLV3-19
REAC	FCERI mediated MAPK activation	REAC:R-HSA-2871796	1.7136e-10	9.76609	83	410	22	10622	VAV3,IGKV1-39,IGKV2D-40,IGKV1D-39,IGKV2D-30,IGKV2D-28,IGKV3D-20,IGKV1D-16,IGKV1D-12,MAPK8,MAPK1,IGLV6-57,IGLV1-51,IGLV1-47,IGLV1-44,IGLV7-43,IGLV1-40,IGLV3-27,IGLV3-25,IGLV2-23,IGLV3-21,IGLV3-19
REAC	CD22 mediated BCR regulation	REAC:R-HSA-5690714	2.0771e-10	9.68254	60	410	19	10622	IGKV1-39,IGKV2D-40,IGKV1D-39,IGKV2D-30,IGKV2D-28,IGKV3D-20,IGKV1D-16,IGKV1D-12,IGLV6-57,IGLV1-51,IGLV1-47,IGLV1-44,IGLV7-43,IGLV1-40,IGLV3-27,IGLV3-25,IGLV2-23,IGLV3-21,IGLV3-19
REAC	Creation of C4 and C2 activators	REAC:R-HSA-166786	2.3956e-10	9.62059	68	410	20	10622	IGKV1-39,IGKV2D-40,IGKV1D-39,IGKV2D-30,IGKV2D-28,IGKV3D-20,IGKV1D-16,IGKV1D-12,COLEC10,IGLV6-57,IGLV1-51,IGLV1-47,IGLV1-44,IGLV7-43,IGLV1-40,IGLV3-27,IGLV3-25,IGLV2-23,IGLV3-21,IGLV3-19
REAC	Classical antibody-mediated complement activation	REAC:R-HSA-173623	2.91109e-10	9.53594	61	410	19	10622	IGKV1-39,IGKV2D-40,IGKV1D-39,IGKV2D-30,IGKV2D-28,IGKV3D-20,IGKV1D-16,IGKV1D-12,IGLV6-57,IGLV1-51,IGLV1-47,IGLV1-44,IGLV7-43,IGLV1-40,IGLV3-27,IGLV3-25,IGLV2-23,IGLV3-21,IGLV3-19
REAC	FCGR3A-mediated phagocytosis	REAC:R-HSA-9664422	3.58703e-10	9.44527	113	410	25	10622	VAV3,IGKV1-39,IGKV2D-40,IGKV1D-39,IGKV2D-30,IGKV2D-28,IGKV3D-20,IGKV1D-16,IGKV1D-12,ACTR3,WIPF3,WASF3,CYFIP1,MAPK1,IGLV6-57,IGLV1-51,IGLV1-47,IGLV1-44,IGLV7-43,IGLV1-40,IGLV3-27,IGLV3-25,IGLV2-23,IGLV3-21,IGLV3-19
REAC	Parasite infection	REAC:R-HSA-9664407	3.58703e-10	9.44527	113	410	25	10622	VAV3,IGKV1-39,IGKV2D-40,IGKV1D-39,IGKV2D-30,IGKV2D-28,IGKV3D-20,IGKV1D-16,IGKV1D-12,ACTR3,WIPF3,WASF3,CYFIP1,MAPK1,IGLV6-57,IGLV1-51,IGLV1-47,IGLV1-44,IGLV7-43,IGLV1-40,IGLV3-27,IGLV3-25,IGLV2-23,IGLV3-21,IGLV3-19
REAC	Leishmania phagocytosis	REAC:R-HSA-9664417	3.58703e-10	9.44527	113	410	25	10622	VAV3,IGKV1-39,IGKV2D-40,IGKV1D-39,IGKV2D-30,IGKV2D-28,IGKV3D-20,IGKV1D-16,IGKV1D-12,ACTR3,WIPF3,WASF3,CYFIP1,MAPK1,IGLV6-57,IGLV1-51,IGLV1-47,IGLV1-44,IGLV7-43,IGLV1-40,IGLV3-27,IGLV3-25,IGLV2-23,IGLV3-21,IGLV3-19
REAC	FCGR activation	REAC:R-HSA-2029481	1.91153e-09	8.71862	67	410	19	10622	IGKV1-39,IGKV2D-40,IGKV1D-39,IGKV2D-30,IGKV2D-28,IGKV3D-20,IGKV1D-16,IGKV1D-12,IGLV6-57,IGLV1-51,IGLV1-47,IGLV1-44,IGLV7-43,IGLV1-40,IGLV3-27,IGLV3-25,IGLV2-23,IGLV3-21,IGLV3-19
REAC	Initial triggering of complement	REAC:R-HSA-166663	2.39067e-09	8.62148	76	410	20	10622	IGKV1-39,IGKV2D-40,IGKV1D-39,IGKV2D-30,IGKV2D-28,IGKV3D-20,IGKV1D-16,IGKV1D-12,COLEC10,IGLV6-57,IGLV1-51,IGLV1-47,IGLV1-44,IGLV7-43,IGLV1-40,IGLV3-27,IGLV3-25,IGLV2-23,IGLV3-21,IGLV3-19
REAC	Antimicrobial peptides	REAC:R-HSA-6803157	3.32029e-09	8.47882	95	410	22	10622	DEFB114,DEFB113,DEFB110,DEFB130B,DEFB130A,RNASE6,RNASE3,RNASE7,RNASE8,DEFB125,DEFB126,DEFB127,DEFB128,DEFB129,DEFB132,DEFB115,DEFB116,DEFB118,DEFB119,DEFB121,DEFB123,DEFB124
REAC	Scavenging of heme from plasma	REAC:R-HSA-2168880	3.40889e-09	8.46739	69	410	19	10622	IGKV1-39,IGKV2D-40,IGKV1D-39,IGKV2D-30,IGKV2D-28,IGKV3D-20,IGKV1D-16,IGKV1D-12,IGLV6-57,IGLV1-51,IGLV1-47,IGLV1-44,IGLV7-43,IGLV1-40,IGLV3-27,IGLV3-25,IGLV2-23,IGLV3-21,IGLV3-19
REAC	Role of LAT2/NTAL/LAB on calcium mobilization	REAC:R-HSA-2730905	3.40889e-09	8.46739	69	410	19	10622	IGKV1-39,IGKV2D-40,IGKV1D-39,IGKV2D-30,IGKV2D-28,IGKV3D-20,IGKV1D-16,IGKV1D-12,IGLV6-57,IGLV1-51,IGLV1-47,IGLV1-44,IGLV7-43,IGLV1-40,IGLV3-27,IGLV3-25,IGLV2-23,IGLV3-21,IGLV3-19
REAC	Fcgamma receptor (FCGR) dependent phagocytosis	REAC:R-HSA-2029480	8.75259e-09	8.05786	140	410	26	10622	VAV3,IGKV1-39,IGKV2D-40,IGKV1D-39,IGKV2D-30,IGKV2D-28,IGKV3D-20,IGKV1D-16,IGKV1D-12,ACTR3,HSP90AB1,WIPF3,WASF3,CYFIP1,MAPK1,IGLV6-57,IGLV1-51,IGLV1-47,IGLV1-44,IGLV7-43,IGLV1-40,IGLV3-27,IGLV3-25,IGLV2-23,IGLV3-21,IGLV3-19
REAC	FCERI mediated Ca+2 mobilization	REAC:R-HSA-2871809	1.39773e-08	7.85458	83	410	20	10622	VAV3,IGKV1-39,IGKV2D-40,IGKV1D-39,IGKV2D-30,IGKV2D-28,IGKV3D-20,IGKV1D-16,IGKV1D-12,IGLV6-57,IGLV1-51,IGLV1-47,IGLV1-44,IGLV7-43,IGLV1-40,IGLV3-27,IGLV3-25,IGLV2-23,IGLV3-21,IGLV3-19
REAC	Class C/3 (Metabotropic glutamate/pheromone receptors)	REAC:R-HSA-420499	3.85362e-08	7.41413	39	410	14	10622	TAS2R7,TAS2R8,TAS2R9,TAS2R10,TAS2R13,TAS2R14,TAS2R50,TAS2R20,TAS2R19,TAS2R31,TAS2R46,TAS2R43,TAS2R30,TAS2R42
REAC	Role of phospholipids in phagocytosis	REAC:R-HSA-2029485	7.27717e-08	7.13804	81	410	19	10622	IGKV1-39,IGKV2D-40,IGKV1D-39,IGKV2D-30,IGKV2D-28,IGKV3D-20,IGKV1D-16,IGKV1D-12,IGLV6-57,IGLV1-51,IGLV1-47,IGLV1-44,IGLV7-43,IGLV1-40,IGLV3-27,IGLV3-25,IGLV2-23,IGLV3-21,IGLV3-19
REAC	Antigen activates B Cell Receptor (BCR) leading to generation of second messengers	REAC:R-HSA-983695	1.42651e-07	6.84573	84	410	19	10622	IGKV1-39,IGKV2D-40,IGKV1D-39,IGKV2D-30,IGKV2D-28,IGKV3D-20,IGKV1D-16,IGKV1D-12,IGLV6-57,IGLV1-51,IGLV1-47,IGLV1-44,IGLV7-43,IGLV1-40,IGLV3-27,IGLV3-25,IGLV2-23,IGLV3-21,IGLV3-19
REAC	Binding and Uptake of Ligands by Scavenger Receptors	REAC:R-HSA-2173782	2.82488e-07	6.549	97	410	20	10622	IGKV1-39,IGKV2D-40,IGKV1D-39,IGKV2D-30,IGKV2D-28,IGKV3D-20,IGKV1D-16,IGKV1D-12,COLEC12,IGLV6-57,IGLV1-51,IGLV1-47,IGLV1-44,IGLV7-43,IGLV1-40,IGLV3-27,IGLV3-25,IGLV2-23,IGLV3-21,IGLV3-19
REAC	Complement cascade	REAC:R-HSA-166658	5.57217e-07	6.25398	111	410	21	10622	IGKV1-39,IGKV2D-40,IGKV1D-39,IGKV2D-30,IGKV2D-28,IGKV3D-20,IGKV1D-16,IGKV1D-12,PROS1,COLEC10,IGLV6-57,IGLV1-51,IGLV1-47,IGLV1-44,IGLV7-43,IGLV1-40,IGLV3-27,IGLV3-25,IGLV2-23,IGLV3-21,IGLV3-19
REAC	Regulation of Complement cascade	REAC:R-HSA-977606	6.01115e-07	6.22104	101	410	20	10622	IGKV1-39,IGKV2D-40,IGKV1D-39,IGKV2D-30,IGKV2D-28,IGKV3D-20,IGKV1D-16,IGKV1D-12,PROS1,IGLV6-57,IGLV1-51,IGLV1-47,IGLV1-44,IGLV7-43,IGLV1-40,IGLV3-27,IGLV3-25,IGLV2-23,IGLV3-21,IGLV3-19
REAC	FCGR3A-mediated IL10 synthesis	REAC:R-HSA-9664323	9.00871e-07	6.04534	93	410	19	10622	IGKV1-39,IGKV2D-40,IGKV1D-39,IGKV2D-30,IGKV2D-28,IGKV3D-20,IGKV1D-16,IGKV1D-12,IGLV6-57,IGLV1-51,IGLV1-47,IGLV1-44,IGLV7-43,IGLV1-40,IGLV3-27,IGLV3-25,IGLV2-23,IGLV3-21,IGLV3-19
REAC	Leishmania infection	REAC:R-HSA-9658195	3.07081e-05	4.51275	303	410	33	10622	VAV3,IGKV1-39,IGKV2D-40,IGKV1D-39,IGKV2D-30,IGKV2D-28,IGKV3D-20,IGKV1D-16,IGKV1D-12,ACTR3,HSP90AB1,WIPF3,NPSR1,MAPK8,WASF3,CYFIP1,MC5R,MC2R,MAPK1,IGLV6-57,IGLV1-51,IGLV1-47,IGLV1-44,IGLV7-43,IGLV1-40,IGLV3-27,IGLV3-25,IGLV2-23,IGLV3-21,IGLV3-19,GGT5,ADORA2A,GGT1
REAC	FCERI mediated NF-kB activation	REAC:R-HSA-2871837	0.000114549	3.94101	136	410	20	10622	IGKV1-39,IGKV2D-40,IGKV1D-39,IGKV2D-30,IGKV2D-28,IGKV3D-20,IGKV1D-16,IGKV1D-12,PSMA3,IGLV6-57,IGLV1-51,IGLV1-47,IGLV1-44,IGLV7-43,IGLV1-40,IGLV3-27,IGLV3-25,IGLV2-23,IGLV3-21,IGLV3-19
REAC	Cell surface interactions at the vascular wall	REAC:R-HSA-202733	0.000135809	3.86707	190	410	24	10622	IGKV1-39,IGKV2D-40,IGKV1D-39,IGKV2D-30,IGKV2D-28,IGKV3D-20,IGKV1D-16,IGKV1D-12,MERTK,PROS1,IGLV6-57,VPREB1,IGLV1-51,IGLV1-47,IGLV1-44,IGLV7-43,IGLV1-40,IGLV3-27,IGLV3-25,IGLV2-23,IGLV3-21,IGLV3-19,VPREB3,MIF
REAC	Interleukin-36 pathway	REAC:R-HSA-9014826	0.000229325	3.63955	6	410	5	10622	IL36G,IL36A,IL36B,IL36RN,IL1F10
REAC	Fc epsilon receptor (FCERI) signaling	REAC:R-HSA-2454202	0.00023905	3.62151	182	410	23	10622	VAV3,IGKV1-39,IGKV2D-40,IGKV1D-39,IGKV2D-30,IGKV2D-28,IGKV3D-20,IGKV1D-16,IGKV1D-12,MAPK8,PSMA3,MAPK1,IGLV6-57,IGLV1-51,IGLV1-47,IGLV1-44,IGLV7-43,IGLV1-40,IGLV3-27,IGLV3-25,IGLV2-23,IGLV3-21,IGLV3-19
REAC	Signaling by the B Cell Receptor (BCR)	REAC:R-HSA-983705	0.000547095	3.26194	163	410	21	10622	IGKV1-39,IGKV2D-40,IGKV1D-39,IGKV2D-30,IGKV2D-28,IGKV3D-20,IGKV1D-16,IGKV1D-12,NFKBIE,PSMA3,IGLV6-57,IGLV1-51,IGLV1-47,IGLV1-44,IGLV7-43,IGLV1-40,IGLV3-27,IGLV3-25,IGLV2-23,IGLV3-21,IGLV3-19
REAC	Anti-inflammatory response favouring Leishmania parasite infection	REAC:R-HSA-9662851	0.000628313	3.20182	221	410	25	10622	IGKV1-39,IGKV2D-40,IGKV1D-39,IGKV2D-30,IGKV2D-28,IGKV3D-20,IGKV1D-16,IGKV1D-12,NPSR1,MC5R,MC2R,IGLV6-57,IGLV1-51,IGLV1-47,IGLV1-44,IGLV7-43,IGLV1-40,IGLV3-27,IGLV3-25,IGLV2-23,IGLV3-21,IGLV3-19,GGT5,ADORA2A,GGT1
REAC	Leishmania parasite growth and survival	REAC:R-HSA-9664433	0.000628313	3.20182	221	410	25	10622	IGKV1-39,IGKV2D-40,IGKV1D-39,IGKV2D-30,IGKV2D-28,IGKV3D-20,IGKV1D-16,IGKV1D-12,NPSR1,MC5R,MC2R,IGLV6-57,IGLV1-51,IGLV1-47,IGLV1-44,IGLV7-43,IGLV1-40,IGLV3-27,IGLV3-25,IGLV2-23,IGLV3-21,IGLV3-19,GGT5,ADORA2A,GGT1
REAC	Immunoregulatory interactions between a Lymphoid and a non-Lymphoid cell	REAC:R-HSA-198933	0.000825287	3.0834	181	410	22	10622	CD8A,CD8B,IGKV1-39,IGKV2D-40,IGKV1D-39,IGKV2D-30,IGKV2D-28,IGKV3D-20,IGKV1D-16,IGKV1D-12,COLEC12,IGLV6-57,IGLV1-51,IGLV1-47,IGLV1-44,IGLV7-43,IGLV1-40,IGLV3-27,IGLV3-25,IGLV2-23,IGLV3-21,IGLV3-19
REAC	Phase II - Conjugation of compounds	REAC:R-HSA-156580	0.00147597	2.83092	107	410	16	10622	UGT2B17,UGT2B15,UGT2B10,UGT2A3,MAT2B,SLC35B2,GLYATL3,GSTA2,GSTA1,GSTA5,GSTA3,GSTA4,NNMT,GSTT2B,GGT5,GGT1
REAC	Immune System	REAC:R-HSA-168256	0.00159124	2.79826	2038	410	116	10622	PADI2,VAV3,CD8A,CD8B,IGKV1-39,IGKV2D-40,IGKV1D-39,IGKV2D-30,IGKV2D-28,IGKV3D-20,IGKV1D-16,IGKV1D-12,ACTR1B,ZAP70,BCL2L11,ANAPC1,IL36G,IL36A,IL36B,IL36RN,IL1F10,IL1RN,ACTR3,PTPN18,TUBA3D,PROS1,CBLB,HAVCR2,HSP90AB1,NFKBIE,ENPP4,CRISP3,DEFB114,DEFB113,DEFB110,IL17A,IL17F,GSTA2,FBXO9,WIPF3,RALA,CDK13,UBE2D4,DBNL,CAMK2B,ABCA13,POM121,TRIM50,DEFB130B,DEFB130A,ATP6V0D2,TNFRSF11B,COLEC10,PTPN20,MAPK8,ZBT…
REAC	Glutathione conjugation	REAC:R-HSA-156590	0.0162836	1.78825	34	410	8	10622	GSTA2,GSTA1,GSTA5,GSTA3,GSTA4,GSTT2B,GGT5,GGT1
REAC	Innate Immune System	REAC:R-HSA-168249	0.0184809	1.73328	1090	410	68	10622	PADI2,VAV3,IGKV1-39,IGKV2D-40,IGKV1D-39,IGKV2D-30,IGKV2D-28,IGKV3D-20,IGKV1D-16,IGKV1D-12,ACTR1B,ACTR3,PROS1,HSP90AB1,ENPP4,CRISP3,DEFB114,DEFB113,DEFB110,WIPF3,CDK13,DBNL,ABCA13,DEFB130B,DEFB130A,ATP6V0D2,COLEC10,MAPK8,WASF3,PNP,RNASE6,RNASE3,RNASE2,RNASE7,RNASE8,PYGL,ACTR10,PSMA3,CYFIP1,VAT1,DEFB125,DEFB126,DEFB127,DEFB128,DEFB129,DEFB132,DEFB115,DEFB116,DEFB118,DEFB119,DEFB121,DEFB123,DEFB124,…
TF	Factor: Foxm1; motif: NTGTTTRT	TF:M07255	8.54479e-07	6.0683	5862	822	324	19917	ARHGEF19,CPLANE2,SDHB,NBPF4,NBPF6,PRPF38B,FNDC7,STXBP3,AKNAD1,GPSM2,RMND5A,CD8A,CD8B,RGPD2,KRCC1,FOXI3,RPIA,TRIM43B,TRIM43,ANKRD36,ZAP70,CD8B2,NPHP1,ANAPC1,FBLN7,IL36G,IL36B,IL36RN,FOXD4L1,RABL2A,SLC35F5,ARHGEF4,FAM168B,PLEKHB2,POTEE,TUBA3D,SUCLG2,PROS1,ARL13B,STX19,DHFR2,NSUN3,FILIP1L,ZPLD1,CBLB,LIMCH1,GNPDA2,CWH43,SGCB,CENPC,STAP1,TMPRSS11B,YTHDC1,TMPRSS11E,UGT2B10,LINC02218,TAF11L2,TAF11L3,TAF…
TF	Factor: SATB1; motif: NTTTAT; match class: 1	TF:M03564_1	1.48623e-06	5.82792	12142	822	584	19917	SZRD1,SPATA21,NBPF1,ATP13A2,PADI1,PADI4,RNPC3,AMY2B,SLC25A24,FAM102B,FNDC7,STXBP3,GPSM2,CLCC1,RNF103-CHMP3,CD8A,CD8B,RGPD2,KRCC1,SMYD1,FABP1,THNSL2,FOXI3,TEX37,RPIA,ZNF2,TRIM43B,TRIM43,ANKRD36C,ANKRD36,ANKRD36B,ACTR1B,C2ORF92,TMEM131,UXS1,RGPD3,CD8B2,SEPTIN10,LIMS3,NPHP1,BUB1,ANAPC1,IL36G,IL36A,IL36B,IL36RN,IL1F10,IL1RN,PAX8,CBWD2,FOXD4L1,RABL2A,DDX18,INSIG2,CFC1B,CFC1,POTEJ,AMER3,ARHGEF4,FAM168B…
TF	Factor: HOXA13; motif: ATAAMA; match class: 1	TF:M01292_1	5.07226e-06	5.2948	8473	822	433	19917	SPATA21,PADI1,RNPC3,AMY2B,SLC25A24,FAM102B,FNDC7,GPSM2,CD8B,RGPD2,KRCC1,SMYD1,FABP1,THNSL2,TEX37,ZNF2,TRIM43B,TRIM43,ANKRD36C,ANKRD36,ANKRD36B,C2ORF92,UXS1,CD8B2,LIMS3,NPHP1,BUB1,ANAPC1,IL36G,IL36A,IL36RN,IL1F10,IL1RN,PAX8,CBWD2,FOXD4L1,DDX18,INSIG2,CFC1B,CFC1,POTEJ,AMER3,ARHGEF4,FAM168B,PLEKHB2,RAB6D,TUBA3D,CCDC74A,SUCLG2,FRG2C,ZNF717,ROBO2,HTR1F,CGGBP1,ZNF654,C3ORF38,PROS1,ARL13B,STX19,DHFR2,NS…
TF	Factor: PARP; motif: TTTCYN; match class: 1	TF:M02027_1	5.59603e-06	5.25212	12292	822	587	19917	SZRD1,SPATA21,NECAP2,NBPF1,ATP13A2,SDHB,PADI3,PADI4,RNPC3,AMY2B,VAV3,NBPF4,NBPF6,FAM102B,HENMT1,PRPF38B,FNDC7,STXBP3,AKNAD1,GPSM2,CLCC1,RNF103-CHMP3,CD8A,RGPD2,FABP1,THNSL2,TEX37,EIF2AK3,RPIA,ZNF2,TRIM43B,TRIM43,FAM178B,COX5B,ACTR1B,TMEM131,NCK2,UXS1,RGPD3,LIMS3,MALL,NPHP1,MTLN,BUB1,ACOXL,BCL2L11,ANAPC1,TMEM87B,IL36G,IL36B,IL36RN,IL1F10,IL1RN,PAX8,CBWD2,FOXD4L1,RABL2A,SLC35F5,ACTR3,DDX18,CCDC93,I…
TF	Factor: Oct-2; motif: NTATGCGCATAN	TF:M11895	1.17139e-05	4.9313	4034	822	235	19917	SLC25A24,NBPF4,NBPF6,FABP1,RPIA,FAM178B,C2ORF92,TMEM131,SH3RF3,LIMS3,NPHP1,IL36A,IL36B,DDX18,POTEI,CFC1B,CFC1,POTEJ,POTEE,TAFA1,ZNF717,C3ORF38,ARL13B,DHFR2,LIMCH1,YIPF7,OCIAD1,CENPC,STAP1,TMPRSS11F,TMPRSS11E,UGT2B10,LINC02218,H3Y1,CDH18,TIMD4,HAVCR1,FKBP5,ARMC12,CLPSL1,CLPS,LHFPL5,CLIC5,TNFRSF21,MMUT,CENPQ,GLYATL3,RHAG,CRISP2,CRISP3,CRISP1,DEFB113,DEFB110,DEFB112,IL17A,IL17F,PAQR8,TRAM2,GSTA2,GST…
TF	Factor: BRN1; motif: HAATGCN	TF:M03813	0.000584115	3.2335	13266	822	614	19917	ARHGEF19,CPLANE2,FBXO42,SZRD1,SPATA21,NECAP2,NBPF1,CROCC,ATP13A2,SDHB,PADI2,PADI1,PADI3,PADI4,AMY2B,VAV3,NBPF4,NBPF6,FAM102B,PRPF38B,FNDC7,STXBP3,AKNAD1,GPSM2,CLCC1,CD8A,CD8B,RGPD2,FABP1,FOXI3,TEX37,EIF2AK3,RPIA,ZNF514,ZNF2,PROM2,FAHD2A,TRIM43B,TRIM43,FAM178B,FAHD2B,ANKRD36,COX5B,ACTR1B,C2ORF92,ZAP70,NCK2,ECRG4,UXS1,RGPD3,CD8B2,LIMS3,MALL,NPHP1,MTLN,BUB1,ACOXL,BCL2L11,ANAPC1,FBLN7,IL36G,IL36A,IL3…
TF	Factor: LHX3; motif: ATTAAW; match class: 1	TF:M02097_1	0.000695118	3.15794	6603	822	341	19917	CPLANE2,SZRD1,PADI3,RNPC3,AMY2B,NBPF4,NBPF6,FAM102B,HENMT1,FNDC7,AKNAD1,GPSM2,RNF103-CHMP3,KRCC1,FOXI3,EIF2AK3,TRIM43B,TRIM43,ANKRD36C,FAM178B,ACTR1B,NCK2,UXS1,MTLN,ANAPC1,MERTK,IL36RN,IL1F10,IL1RN,CBWD2,DDX18,CFC1B,CFC1,FAM168B,PLEKHB2,RAB6D,TAFA1,ZNF717,ROBO2,HTR1F,CGGBP1,C3ORF38,ARL13B,STX19,DHFR2,NSUN3,DCBLD2,COL8A1,FILIP1L,ALCAM,C4ORF19,UCHL1,PHOX2B,YIPF7,OCIAD1,CWH43,LRRC66,SPATA18,CENPC,ST…
TF	Factor: HFH8; motif: NNNTGTTTATNTR	TF:M00294	0.000884837	3.05314	3698	822	210	19917	CPLANE2,NECAP2,NBPF4,NBPF6,FNDC7,STXBP3,RMND5A,RGPD2,FABP1,FOXI3,TRIM43B,TRIM43,ANKRD36,ZAP70,NCK2,NPHP1,ANAPC1,FBLN7,IL36G,IL36RN,IL1F10,RABL2A,SLC35F5,ARHGEF4,PLEKHB2,POTEE,STX19,CBLB,YIPF7,GNPDA2,SPATA18,CENPC,STAP1,TMPRSS11B,TMPRSS11E,UGT2B17,UGT2B10,LINC02218,TAF11L11,CDH18,CDH12,EMB,HMMR,MAT2B,TENM2,CLPS,SRPK1,C6ORF223,SLC35B2,AARS2,CLIC5,GLYATL3,CRISP2,CRISP3,CRISP1,DEFB112,EFHC1,TRAM2,GST…
TF	Factor: ipf1; motif: TGATTGATK	TF:M10031	0.00098352	3.00722	9655	822	469	19917	ARHGEF19,CPLANE2,SZRD1,SPATA21,NECAP2,NBPF1,ATP13A2,PADI2,PADI1,PADI3,RNPC3,AMY2B,VAV3,NBPF4,NBPF6,HENMT1,PRPF38B,FNDC7,AKNAD1,RNF103-CHMP3,RMND5A,CD8B,RGPD2,SMYD1,FABP1,TEX37,ZNF514,ZNF2,FAHD2A,TRIM43B,TRIM43,ANKRD36C,FAM178B,ANKRD36,ANKRD36B,COX5B,C2ORF92,ZAP70,TMEM131,ECRG4,UXS1,SH3RF3,SEPTIN10,SOWAHC,LIMS3,NPHP1,BUB1,IL36G,IL36A,IL36RN,IL1F10,IL1RN,PAX8,SLC35F5,INSIG2,CFC1B,CFC1,ARHGEF4,FAM16…
TF	Factor: FOXD3; motif: NAWTGTTTRTTT	TF:M00130	0.00128496	2.89111	4258	822	235	19917	ARHGEF19,FBXO42,SDHB,PADI4,AMY2B,GPSM2,RNF103-CHMP3,CD8A,RGPD1,SMYD1,FABP1,FOXI3,TRIM43B,TRIM43,FAM178B,ANKRD36B,ACTR1B,TMEM131,LIMS3,IL36B,CBWD2,DDX18,CFC1B,CFC1,CCDC74A,CGGBP1,PROS1,ARL13B,DHFR2,NSUN3,FILIP1L,ZPLD1,PHOX2B,GUF1,OCIAD2,CWH43,LRRC66,STAP1,TMPRSS11B,YTHDC1,TMPRSS11E,BASP1,TAF11L3,TAF11L11,TAF11L13,H3Y1,CDH12,PPP1R2B,MAT2B,TENM2,WWC1,SRPK1,SLC29A1,HSP90AB1,NFKBIE,SPATS1,SUPT3H,CLIC5…
TF	Factor: HOXA9; motif: DTGATTTATKGY	TF:M07450	0.00172118	2.76417	4802	822	259	19917	PADI3,RNPC3,AMY2B,VAV3,PRPF38B,FNDC7,STXBP3,AKNAD1,RGPD2,SMYD1,FOXI3,TRIM43B,TRIM43,ANKRD36C,ANKRD36,ANKRD36B,C2ORF92,ECRG4,LIMS3,BUB1,IL36G,IL36A,IL1F10,IL1RN,DDX18,CFC1B,CFC1,POTEJ,ARHGEF4,CCDC74A,TAFA1,ZNF717,HTR1F,CGGBP1,STX19,DCBLD2,FILIP1L,ZPLD1,CBLB,LIMCH1,YIPF7,GNPDA2,CWH43,SGCB,SPATA18,CENPC,STAP1,TMPRSS11B,UGT2B17,UGT2B15,UGT2B10,LINC02218,TAF11L3,TAF11L11,TAF11L12,TAF11L13,CDH18,CDH12,…
TF	Factor: HOXA13; motif: ATAAMA	TF:M01292	0.00220045	2.65749	13559	822	622	19917	FBXO42,SZRD1,SPATA21,NBPF1,PADI1,PADI4,RNPC3,AMY2B,SLC25A24,NBPF4,NBPF6,FAM102B,FNDC7,GPSM2,CLCC1,RNF103-CHMP3,CD8A,CD8B,RGPD2,KRCC1,SMYD1,FABP1,THNSL2,FOXI3,TEX37,ZNF2,PROM2,TRIM43B,TRIM43,ANKRD36C,FAM178B,ANKRD36,ANKRD36B,ACTR1B,C2ORF92,NCK2,UXS1,RGPD3,CD8B2,SEPTIN10,LIMS3,MALL,NPHP1,MTLN,BUB1,ANAPC1,IL36G,IL36A,IL36B,IL36RN,IL1F10,IL1RN,PAX8,CBWD2,FOXD4L1,RABL2A,SLC35F5,ACTR3,DDX18,INSIG2,CFC1…
TF	Factor: MEF-2C; motif: TATTTWT; match class: 1	TF:M02025_1	0.00257503	2.58922	7827	822	390	19917	CPLANE2,SZRD1,SPATA21,NECAP2,PADI3,RNPC3,AMY2B,FNDC7,AKNAD1,GPSM2,RGPD2,KRCC1,SMYD1,FABP1,THNSL2,TEX37,PROM2,TRIM43B,TRIM43,ANKRD36B,ACTR1B,C2ORF92,TMEM131,RGPD3,LIMS3,BUB1,ANAPC1,IL36B,IL36RN,IL1F10,CBWD2,DDX18,INSIG2,CFC1B,CFC1,FAM168B,PLEKHB2,TUBA3D,CCDC74A,TAFA1,FRG2C,ZNF717,ROBO2,C3ORF38,PROS1,ARL13B,STX19,DHFR2,NSUN3,ST3GAL6,COL8A1,CMSS1,FILIP1L,ZPLD1,UCHL1,PHOX2B,YIPF7,CWH43,LRRC66,CENPC,S…
TF	Factor: TEF-3; motif: GNTATTTTT	TF:M07270	0.00264403	2.57773	10308	822	493	19917	ARHGEF19,CPLANE2,SZRD1,SPATA21,NECAP2,NBPF1,RNPC3,SLC25A24,NBPF4,NBPF6,FAM102B,FNDC7,AKNAD1,CLCC1,RNF103-CHMP3,CD8A,CD8B,RGPD2,SMYD1,FABP1,THNSL2,RPIA,ZNF2,PROM2,TRIM43B,TRIM43,ACTR1B,C2ORF92,TMEM131,NCK2,UXS1,CD8B2,LIMS3,MALL,NPHP1,BUB1,BCL2L11,ANAPC1,FBLN7,IL36G,IL36A,IL36RN,IL1RN,CBWD2,RABL2A,SLC35F5,DDX18,INSIG2,CFC1B,CFC1,POTEJ,ARHGEF4,FAM168B,PLEKHB2,POTEE,CCDC74A,TAFA1,FRG2C,ZNF717,ROBO2,R…
TF	Factor: Sox-4; motif: AACAAA; match class: 1	TF:M03849_1	0.0028006	2.55275	9192	822	447	19917	ARHGEF19,CPLANE2,FBXO42,SPATA21,SDHB,PADI1,PADI4,AMY2B,SLC25A24,NBPF4,NBPF6,FAM102B,FNDC7,STXBP3,AKNAD1,GPSM2,CLCC1,CD8A,CD8B,RGPD1,RGPD2,KRCC1,SMYD1,FABP1,THNSL2,FOXI3,ZNF2,TRIM43B,TRIM43,ANKRD36C,FAM178B,ANKRD36B,C2ORF92,NCK2,UXS1,RGPD3,SEPTIN10,LIMS3,BUB1,ACOXL,ANAPC1,IL36B,IL1F10,PAX8,SLC35F5,ACTR3,CCDC93,CFC1B,CFC1,ARHGEF4,TUBA3D,CCDC74A,SUCLG2,TAFA1,FRG2C,ROBO2,ROBO1,HTR1F,CGGBP1,C3ORF38,PR…
TF	Factor: TEF; motif: ATGTTWAYATAA	TF:M00672	0.00287622	2.54118	5979	822	310	19917	ARHGEF19,NBPF1,CROCC,SDHB,PADI4,RNPC3,AMY2B,SLC25A24,FAM102B,AKNAD1,CLCC1,CD8A,RGPD2,SMYD1,FABP1,THNSL2,FOXI3,PROM2,TRIM43B,TRIM43,C2ORF92,NCK2,UXS1,IL36G,IL36A,IL36RN,PAX8,CBWD2,FOXD4L1,CFC1B,CFC1,AMER3,PLEKHB2,TAFA1,FRG2C,ROBO2,HTR1F,CGGBP1,STX19,DHFR2,COL8A1,FILIP1L,ZPLD1,CBLB,C4ORF19,UCHL1,LIMCH1,PHOX2B,YIPF7,GUF1,GNPDA2,LRRC66,SGCB,CENPC,STAP1,TMPRSS11F,TMPRSS11B,TMPRSS11E,UGT2B17,UGT2B15,UG…
TF	Factor: ZNF333; motif: ATAAT; match class: 1	TF:M01230_1	0.00346491	2.46031	11719	822	549	19917	CPLANE2,SZRD1,SPATA21,NBPF1,SDHB,PADI1,PADI3,PADI4,AMY2B,VAV3,SLC25A24,FNDC7,STXBP3,AKNAD1,GPSM2,CLCC1,CD8A,RGPD2,SMYD1,FABP1,FOXI3,TEX37,ZNF2,TRIM43B,TRIM43,ANKRD36C,FAM178B,ANKRD36,ANKRD36B,COX5B,ACTR1B,C2ORF92,TMEM131,NCK2,ECRG4,UXS1,RGPD3,LIMS3,NPHP1,MTLN,BUB1,ANAPC1,MERTK,IL36A,IL36B,IL36RN,IL1F10,IL1RN,PSD4,CBWD2,FOXD4L1,SLC35F5,ACTR3,DDX18,INSIG2,CFC1B,CFC1,POTEJ,AMER3,ARHGEF4,FAM168B,PLEK…
TF	Factor: CDX-2; motif: TTTATN; match class: 1	TF:M02087_1	0.00431417	2.3651	5122	822	271	19917	RNPC3,AMY2B,SLC25A24,RGPD2,KRCC1,SMYD1,FABP1,THNSL2,TEX37,TRIM43B,TRIM43,ANKRD36C,ANKRD36,ANKRD36B,C2ORF92,RGPD3,LIMS3,ANAPC1,IL36G,IL36B,IL1F10,CBWD2,FOXD4L1,SLC35F5,INSIG2,CFC1B,CFC1,FAM168B,PLEKHB2,RAB6D,FRG2C,ZNF717,ROBO2,CGGBP1,C3ORF38,ARL13B,STX19,ZPLD1,PHOX2B,YIPF7,GNPDA2,OCIAD1,LRRC66,SPATA18,CENPC,STAP1,TMPRSS11F,TMPRSS11B,TMPRSS11E,UGT2B17,UGT2B15,UGT2B10,UGT2A3,LINC02218,TAF11L11,CDH18…
TF	Factor: SRY; motif: AACAATNR; match class: 1	TF:M08976_1	0.00447098	2.3496	8195	822	404	19917	ARHGEF19,SPATA21,PADI1,PADI4,AMY2B,SLC25A24,NBPF4,NBPF6,FAM102B,HENMT1,FNDC7,STXBP3,AKNAD1,CLCC1,RNF103-CHMP3,RGPD2,SMYD1,FOXI3,TEX37,ZNF2,FAHD2A,FAHD2B,ANKRD36,NCK2,LIMS3,MALL,NPHP1,BUB1,IL36A,IL36RN,IL1F10,IL1RN,PSD4,CBWD2,DDX18,CFC1B,CFC1,GPR148,AMER3,ARHGEF4,FAM168B,PLEKHB2,RAB6D,TAFA1,FRG2C,ROBO2,ROBO1,HTR1F,CGGBP1,ZNF654,C3ORF38,ARL13B,STX19,DHFR2,NSUN3,DCBLD2,COL8A1,CMSS1,ZPLD1,CBLB,LIMCH1…
TF	Factor: Dlx-5; motif: AATTAN	TF:M03546	0.0045484	2.34214	10963	822	518	19917	CPLANE2,FBXO42,SZRD1,PADI2,PADI1,PADI3,PADI4,AMY2B,VAV3,SLC25A24,NBPF4,NBPF6,FAM102B,HENMT1,FNDC7,STXBP3,AKNAD1,GPSM2,CLCC1,RNF103-CHMP3,RMND5A,RGPD2,SMYD1,TEX37,EIF2AK3,ZNF2,TRIM43B,TRIM43,FAM178B,COX5B,ACTR1B,TMEM131,NCK2,UXS1,RGPD3,SEPTIN10,LIMS3,MALL,NPHP1,MTLN,BUB1,ANAPC1,MERTK,IL36B,IL36RN,IL1F10,IL1RN,CBWD2,RABL2A,ACTR3,DDX18,PTPN18,CFC1B,CFC1,POTEJ,FAM168B,RAB6D,TUBA3D,CCDC74A,TAFA1,FRG2C…
TF	Factor: DRI1; motif: AATTAA	TF:M01654	0.0045484	2.34214	10963	822	518	19917	CPLANE2,FBXO42,SZRD1,PADI2,PADI1,PADI3,PADI4,AMY2B,VAV3,SLC25A24,NBPF4,NBPF6,FAM102B,HENMT1,FNDC7,STXBP3,AKNAD1,GPSM2,CLCC1,RNF103-CHMP3,RMND5A,RGPD2,SMYD1,TEX37,EIF2AK3,ZNF2,TRIM43B,TRIM43,FAM178B,COX5B,ACTR1B,TMEM131,NCK2,UXS1,RGPD3,SEPTIN10,LIMS3,MALL,NPHP1,MTLN,BUB1,ANAPC1,MERTK,IL36B,IL36RN,IL1F10,IL1RN,CBWD2,RABL2A,ACTR3,DDX18,PTPN18,CFC1B,CFC1,POTEJ,FAM168B,RAB6D,TUBA3D,CCDC74A,TAFA1,FRG2C…
TF	Factor: NFATC3; motif: WNTTTCCRNN; match class: 1	TF:M08001_1	0.00543076	2.26514	130	822	19	19917	SPATA21,RNF103-CHMP3,TMPRSS11B,TBX20,MRPS24,TAS2R20,TAS2R19,TAS2R46,ABCC9,TBC1D3B,TBC1D3I,TBC1D3G,TBC1D3H,TBC1D3F,TBC1D3K,TBC1D3L,TBC1D3D,TBC1D3C,ZNF260
TF	Factor: PMX1; motif: TAATHA; match class: 1	TF:M03560_1	0.00547165	2.26188	10383	822	494	19917	ARHGEF19,SZRD1,SDHB,PADI1,PADI3,PADI4,AMY2B,VAV3,SLC25A24,FNDC7,STXBP3,AKNAD1,CLCC1,CD8A,RGPD2,SMYD1,FABP1,THNSL2,FOXI3,ZNF514,ZNF2,TRIM43B,TRIM43,FAM178B,ANKRD36,ACTR1B,C2ORF92,TMEM131,NCK2,ECRG4,UXS1,LIMS3,MALL,NPHP1,MTLN,BUB1,ANAPC1,MERTK,IL36B,IL36RN,IL1F10,PSD4,CBWD2,SLC35F5,INSIG2,CFC1B,CFC1,POTEJ,AMER3,ARHGEF4,FAM168B,PLEKHB2,RAB6D,CCDC74A,TAFA1,FRG2C,ROBO2,HTR1F,ZNF654,C3ORF38,PROS1,ARL13…
TF	Factor: BRN1; motif: HAATGCN; match class: 1	TF:M03813_1	0.00556036	2.2549	7151	822	359	19917	ARHGEF19,ATP13A2,PADI3,PADI4,AMY2B,VAV3,NBPF4,NBPF6,FAM102B,FNDC7,AKNAD1,GPSM2,CLCC1,RGPD2,FABP1,FOXI3,TEX37,EIF2AK3,RPIA,ZNF2,FAHD2A,TRIM43B,TRIM43,FAM178B,ANKRD36,ACTR1B,NCK2,LIMS3,MTLN,BUB1,ACOXL,IL36G,IL36B,IL1RN,PSD4,DDX18,INSIG2,CFC1B,CFC1,AMER3,ARHGEF4,RAB6D,TUBA3D,SUCLG2,TAFA1,FRG2C,ZNF717,ROBO1,HTR1F,CGGBP1,C3ORF38,ARL13B,DHFR2,NSUN3,COL8A1,CMSS1,ZPLD1,CBLB,C4ORF19,UCHL1,PHOX2B,OCIAD1,DC…
TF	Factor: TEF-3; motif: GNTATTTTT; match class: 1	TF:M07270_1	0.00600389	2.22157	4540	822	244	19917	SPATA21,NECAP2,NBPF1,RNPC3,NBPF4,NBPF6,FAM102B,FNDC7,AKNAD1,SMYD1,FABP1,TRIM43B,TRIM43,ACTR1B,C2ORF92,TMEM131,LIMS3,NPHP1,BUB1,ANAPC1,IL36RN,IL1RN,DDX18,CFC1B,CFC1,FAM168B,PLEKHB2,CCDC74A,FRG2C,ROBO2,HTR1F,STX19,DHFR2,NSUN3,COL8A1,CMSS1,ZPLD1,UCHL1,PHOX2B,YIPF7,CWH43,LRRC66,STAP1,TMPRSS11F,TMPRSS11B,TMPRSS11E,UGT2B17,UGT2B15,UGT2B10,UGT2A3,LINC02218,TAF11L12,CDH18,CDH12,SGCD,TIMD4,TENM2,WWC1,CLPS…
TF	Factor: AR; motif: NNNGNRRGNACANNGTGTTCTNNNNNN; match class: 1	TF:M00953_1	0.00629827	2.20078	237	822	27	19917	AMY2B,NPHP1,IL1RN,TIMD4,TMEM14A,TRIM77,TRIM49,TRIM49C,UBTFL1,TAS2R30,RNASE12,RNASE2,MIS18BP1,TBC1D3B,TBC1D3I,TBC1D3G,TBC1D3H,TBC1D3F,TBC1D3K,TBC1D3L,TBC1D3D,TBC1D3C,POLR2I,ZNF529,LGALS13,LGALS14,RGL4
TF	Factor: NFATc4; motif: NAYGGAAANW	TF:M11993	0.00735197	2.1336	955	822	70	19917	FAM102B,THNSL2,ZNF2,COX5B,CGGBP1,COL8A1,YTHDC1,TAF11L2,TAF11L3,TAF11L4,TAF11L5,TAF11L6,TAF11L9,TAF11L13,SLC29A1,TCTE1,HCRTR2,HMGCLL1,WIPF3,SCRN1,KBTBD2,BBS9,MRPS24,PSPH,CCT6A,CHCHD2,CA2,MAL2,TLE4,SPATA31D4,SPATA31D3,GOLM1,MAPK8,ARHGAP22,ASAH2B,NOX4,C11ORF71,RBM7,TAS2R9,TAS2R50,IPO8,DDX11,SINHCAF,SGCG,RNF17,FOXO1,KBTBD6,METTL17,HNRNPC,C14ORF28,FKBP3,FANCM,TIMM9,KIAA0586,OR4M2,CHRFAM7A,VPS35,ORC6,M…
TF	Factor: Cdx-1; motif: TTTATK; match class: 1	TF:M02086_1	0.00756802	2.12102	9843	822	471	19917	ARHGEF19,SZRD1,SPATA21,SDHB,RNPC3,AMY2B,PRPF38B,FNDC7,STXBP3,AKNAD1,GPSM2,CLCC1,RNF103-CHMP3,CD8A,CD8B,RGPD2,SMYD1,FABP1,THNSL2,FOXI3,TEX37,RPIA,ZNF2,TRIM43B,TRIM43,ANKRD36C,ANKRD36,ANKRD36B,ACTR1B,C2ORF92,TMEM131,NCK2,RGPD3,CD8B2,LIMS3,MTLN,BUB1,IL36RN,IL1F10,IL1RN,CBWD2,FOXD4L1,INSIG2,CFC1B,CFC1,ARHGEF4,FAM168B,PLEKHB2,RAB6D,TUBA3D,CCDC74A,SUCLG2,TAFA1,FRG2C,ZNF717,ROBO2,ROBO1,HTR1F,PROS1,STX19…
TF	Factor: ipf1; motif: YTAATGN; match class: 1	TF:M02096_1	0.00758809	2.11987	158	822	21	19917	RMND5A,YIPF7,LRRC66,AEBP1,PSPH,GOLM1,TAS2R46,TAS2R30,SMIM10L1,TRMT5,TBC1D3B,TBC1D3I,TBC1D3G,TBC1D3H,TBC1D3F,TBC1D3K,TBC1D3L,TBC1D3D,TBC1D3C,DEFB115,RGL4
TF	Factor: LHX3; motif: ATTAAW	TF:M02097	0.00779011	2.10846	11977	822	557	19917	ARHGEF19,CPLANE2,SZRD1,NECAP2,PADI2,PADI3,PADI4,RNPC3,AMY2B,SLC25A24,NBPF4,NBPF6,FAM102B,HENMT1,FNDC7,STXBP3,AKNAD1,GPSM2,RNF103-CHMP3,RMND5A,CD8A,RGPD1,RGPD2,KRCC1,FOXI3,TEX37,EIF2AK3,RPIA,ZNF514,ZNF2,TRIM43B,TRIM43,ANKRD36C,FAM178B,ANKRD36,ANKRD36B,COX5B,ACTR1B,C2ORF92,TMEM131,NCK2,UXS1,RGPD3,SEPTIN10,LIMS3,MALL,NPHP1,MTLN,BUB1,ACOXL,ANAPC1,MERTK,IL36B,IL36RN,IL1F10,IL1RN,CBWD2,RABL2A,SLC35F5,A…
TF	Factor: FOXM1; motif: NAGASTGATTA; match class: 1	TF:M04611_1	0.0114534	1.94107	3548	822	197	19917	CPLANE2,SPATA21,PADI4,PRPF38B,FNDC7,STXBP3,RGPD2,KRCC1,SMYD1,FOXI3,TRIM43B,TRIM43,ANKRD36C,ANKRD36B,LIMS3,IL36A,DDX18,CFC1B,CFC1,POTEJ,SUCLG2,TAFA1,ROBO2,HTR1F,CGGBP1,STX19,DHFR2,NSUN3,COL8A1,CMSS1,FILIP1L,ZPLD1,LRRC66,SGCB,STAP1,TMPRSS11F,TMPRSS11B,TMPRSS11E,UGT2B17,UGT2B15,LINC02218,TAF11L11,CDH18,CDH12,HAVCR2,TENM2,CLPS,MYMX,HSP90AB1,SUPT3H,MMUT,CENPQ,GLYATL3,RHAG,CRISP2,CRISP3,PGK2,DEFB133,DE…
TF	Factor: AR; motif: GNNCNNNNTGTTCTN	TF:M01996	0.0116391	1.93408	3120	822	177	19917	FBXO42,PADI1,RNPC3,AMY2B,AKNAD1,RNF103-CHMP3,FABP1,C2ORF92,LIMS3,NPHP1,IL36G,IL1F10,IL1RN,PTPN18,CFC1B,CFC1,SMIM39,MZT2A,FRG2C,ROBO2,ZNF654,C3ORF38,PROS1,CBLB,UCHL1,PHOX2B,OCIAD1,LRRC66,TMPRSS11B,TMPRSS11E,H3Y2,TAF11L11,TAF11L12,CDH18,SGCD,PPP1R2B,TIMD4,CCNG1,FKBP5,ARMC12,CLPSL1,CLPS,LHFPL5,C6ORF223,TMEM63B,HSP90AB1,GLYATL3,RHAG,CRISP2,CRISP3,DEFB113,IL17F,PAQR8,GSTA3,CILK1,GCM1,PRR15,NPSR1,URGCP…
TF	Factor: Cdx; motif: NAYNRHNARAKTHATAAA	TF:M00991	0.0118482	1.92635	3723	822	205	19917	SPATA21,NECAP2,FAM102B,FNDC7,AKNAD1,GPSM2,SMYD1,ZNF2,TRIM43B,TRIM43,FAM178B,C2ORF92,TMEM131,UXS1,RGPD3,BUB1,ANAPC1,IL36RN,INSIG2,ARHGEF4,CCDC74A,HTR1F,PROS1,STX19,FILIP1L,ZPLD1,APBB2,PHOX2B,SPATA18,CENPC,STAP1,TMPRSS11B,TMPRSS11E,UGT2B17,UGT2B15,UGT2B10,UGT2A3,TAF11L11,TAF11L12,NUDCD2,LHFPL5,CAPN11,SPATS1,CDC5L,C6ORF141,CRISP3,CRISP1,DEFB114,DEFB113,DEFB112,GCM1,FAM83B,HCRTR2,GFRAL,HMGCLL1,ZNF451…
TF	Factor: GR; motif: CNNNNTGTYCTNN	TF:M01836	0.0138616	1.85819	6010	822	307	19917	FBXO42,SPATA21,PADI1,RNPC3,AMY2B,VAV3,AKNAD1,RNF103-CHMP3,SMYD1,FABP1,PROM2,C2ORF92,ZAP70,NCK2,LIMS3,NPHP1,FBLN7,IL36G,IL1F10,IL1RN,PAX8,PTPN18,POTEI,CFC1B,CFC1,POTEJ,ARHGEF4,SMIM39,PLEKHB2,POTEE,RAB6D,MZT2A,FRG2C,ROBO2,ROBO1,ZNF654,C3ORF38,PROS1,STX19,DCBLD2,CMSS1,CBLB,NWD2,UCHL1,PHOX2B,OCIAD1,LRRC66,TMPRSS11F,TMPRSS11B,TMPRSS11E,UGT2A3,H3Y2,TAF11L2,TAF11L3,TAF11L4,TAF11L5,TAF11L6,TAF11L9,TAF11L…
TF	Factor: FOXM1; motif: NAGASTGATTA	TF:M04611	0.0157276	1.80334	9507	822	455	19917	ARHGEF19,CPLANE2,SZRD1,SPATA21,NECAP2,CROCC,SDHB,PADI4,RNPC3,AMY2B,SLC25A24,FAM102B,PRPF38B,FNDC7,STXBP3,GPSM2,CLCC1,RNF103-CHMP3,RMND5A,CD8A,RGPD2,KRCC1,SMYD1,FABP1,FOXI3,RPIA,FAHD2A,TRIM43B,TRIM43,ANKRD36C,FAHD2B,ANKRD36,ANKRD36B,COX5B,ZAP70,UXS1,RGPD3,LIMS3,NPHP1,IL36A,IL1F10,PSD4,CBWD2,FOXD4L1,DDX18,CFC1B,CFC1,POTEJ,GPR148,ARHGEF4,SMIM39,FAM168B,PLEKHB2,SUCLG2,TAFA1,FRG2C,ROBO2,ROBO1,HTR1F,CG…
TF	Factor: Oct-1; motif: NNGAATATKCANNNN; match class: 1	TF:M00136_1	0.01893	1.72285	1361	822	90	19917	NECAP2,FABP1,TRIM43B,TRIM43,NCK2,LIMS3,IL1RN,TAFA1,HTR1F,FILIP1L,PHOX2B,YIPF7,TMPRSS11F,TMPRSS11B,TMPRSS11E,UGT2B17,TAF11L2,EMB,SPATS1,TNFRSF21,GLYATL3,RHAG,DEFB114,DEFB113,DEFB110,DEFB112,TMEM14A,GSTA4,GCM1,HCRTR2,GFRAL,DST,KIAA1586,SCRN1,AVL9,POU6F2,BLVRA,ABCA13,SEPTIN14,LINGO2,CNTNAP3,TIMM23,NCOA4,ANXA8L1,ANXA8,PARG,A1CF,OR4A5,DDX10,NNMT,TAS2R13,PRH2,TAS2R20,TAS2R42,PRB3,PRB4,PRB1,RECQL,GOLT1B…
TF	Factor: Zbtb44; motif: CKGTGA; match class: 1	TF:M05405_1	0.023904	1.62153	7251	822	359	19917	ARHGEF19,FBXO42,SPATA21,NECAP2,NBPF1,MFAP2,ATP13A2,PADI2,PADI1,PADI4,AMY2B,STXBP3,CLCC1,RNF103-CHMP3,CD8B,RGPD1,TEX37,EIF2AK3,RPIA,ZNF514,FAHD2A,TRIM43B,TRIM43,FAHD2B,COX5B,C2ORF92,ZAP70,NCK2,UXS1,RGPD3,CD8B2,SEPTIN10,SOWAHC,LIMS3,ACOXL,ANAPC1,FBLN7,IL36G,IL36A,IL36B,IL1RN,PSD4,CBWD2,RABL2A,SLC35F5,POTEI,CFC1B,CFC1,GPR148,SMIM39,FAM168B,POTEE,ZNF717,HTR1F,ST3GAL6,COL8A1,CMSS1,FILIP1L,ZPLD1,PCDH7,…
TF	Factor: FOXJ2:HOXB13; motif: TTTTATNDGNMAACA	TF:M08473	0.0263939	1.5785	1668	822	105	19917	TRIM43B,TRIM43,LIMS3,IL36RN,IL1F10,IL1RN,FAM168B,ZNF717,CGGBP1,STX19,C4ORF19,OCIAD1,SGCB,SPATA18,STAP1,TMPRSS11F,TMPRSS11E,UGT2A3,TAF11L14,CDH12,LHFPL5,SRPK1,SLC29A1,CRISP1,DEFB114,DEFB113,DEFB110,GSTA2,GSTA1,GSTA5,GCM1,GFRAL,KHDRBS2,SCRN1,TBX20,POU6F2,CDC14C,TYW1B,DEFB130B,DEFB130A,ATP6V0D2,ENPP2,LINGO2,ANKRD18A,SPATA31D4,SPATA31D3,ZNF488,UBTFL1,CHORDC1,C11ORF65,NNMT,C11ORF71,RBM7,TAS2R50,TAS2R1…
TF	Factor: Sox-5; motif: NNAACAATNN	TF:M00042	0.0265831	1.57539	3442	822	190	19917	ARHGEF19,NBPF1,AMY2B,SLC25A24,NBPF4,NBPF6,FAM102B,HENMT1,FNDC7,STXBP3,AKNAD1,CLCC1,C2ORF92,LIMS3,NPHP1,MTLN,BUB1,ANAPC1,FBLN7,IL36RN,PSD4,FOXD4L1,TAFA1,CGGBP1,DCBLD2,CMSS1,ZPLD1,PCDH7,UCHL1,YIPF7,GUF1,CWH43,STAP1,TMPRSS11F,TMPRSS11E,UGT2A3,H3Y2,TAF11L3,TAF11L13,CDH18,CDH12,CCNG1,HMMR,WWC1,TMEM63B,AARS2,SPATS1,CDC5L,ENPP4,RHAG,CRISP2,CRISP1,DEFB113,DEFB112,IL17A,PAQR8,GSTA2,GSTA1,GSTA5,FAM83B,GFRA…
TF	Factor: HOXD13; motif: WNNAATAAWAY	TF:M08817	0.0281598	1.55037	5737	822	293	19917	FBXO42,SZRD1,SDHB,FAM102B,FNDC7,AKNAD1,CLCC1,RNF103-CHMP3,RGPD2,FABP1,FOXI3,ZNF2,ANKRD36C,ANKRD36B,C2ORF92,NCK2,UXS1,LIMS3,BUB1,ANAPC1,IL36RN,IL1F10,CBWD2,DDX18,INSIG2,CFC1B,CFC1,POTEJ,PLEKHB2,RAB6D,TUBA3D,FRG2C,ROBO2,ROBO1,HTR1F,C3ORF38,COL8A1,FILIP1L,ZPLD1,UCHL1,PHOX2B,GUF1,CWH43,LRRC66,CENPC,STAP1,TMPRSS11F,TMPRSS11B,TMPRSS11E,UGT2A3,LINC02218,TAF11L11,TAF11L12,CDH18,CDH12,HMMR,MAT2B,TENM2,CLP…
TF	Factor: Sox-4; motif: AACAAA	TF:M03849	0.0287476	1.5414	14466	822	650	19917	ARHGEF19,CPLANE2,FBXO42,SZRD1,SPATA21,NBPF1,MFAP2,ATP13A2,SDHB,PADI2,PADI1,PADI4,AMY2B,VAV3,SLC25A24,NBPF4,NBPF6,FAM102B,HENMT1,PRPF38B,FNDC7,STXBP3,AKNAD1,GPSM2,CLCC1,RNF103-CHMP3,RMND5A,CD8A,CD8B,RGPD1,RGPD2,KRCC1,SMYD1,FABP1,THNSL2,FOXI3,TEX37,RPIA,ZNF514,ZNF2,KCNIP3,FAHD2A,TRIM43B,TRIM43,ANKRD36C,FAM178B,ANKRD36,ANKRD36B,ACTR1B,C2ORF92,ZAP70,TMEM131,NCK2,ECRG4,UXS1,RGPD3,CD8B2,SEPTIN10,LIMS3,…
TF	Factor: SRY; motif: AACAATANCATTGTT	TF:M04555	0.0327955	1.48419	7180	822	355	19917	ARHGEF19,FBXO42,SZRD1,NECAP2,NBPF1,PADI1,AMY2B,SLC25A24,NBPF4,NBPF6,FNDC7,STXBP3,AKNAD1,CLCC1,CD8A,RGPD1,SMYD1,TEX37,ZNF2,FAHD2A,FAM178B,FAHD2B,ANKRD36,C2ORF92,LIMS3,NPHP1,MTLN,BUB1,ANAPC1,IL36A,IL36B,IL36RN,IL1F10,PSD4,FOXD4L1,DDX18,CFC1B,CFC1,AMER3,ARHGEF4,SMIM39,FAM168B,PLEKHB2,TAFA1,FRG2C,ZNF717,ROBO1,HTR1F,CGGBP1,ZNF654,ARL13B,STX19,DHFR2,NSUN3,COL8A1,ZPLD1,CBLB,YIPF7,GUF1,GNPDA2,FRYL,OCIAD1…
TF	Factor: POU2F2; motif: NWTRMATATKCAWN	TF:M04073	0.0350438	1.45539	4201	822	224	19917	ARHGEF19,NBPF4,RNF103-CHMP3,RGPD1,KRCC1,SMYD1,FABP1,TRIM43B,TRIM43,C2ORF92,NPHP1,BUB1,IL36RN,FOXD4L1,DDX18,POTEJ,ARHGEF4,POTEE,TAFA1,HTR1F,PROS1,ARL13B,STX19,DHFR2,NSUN3,FILIP1L,ZPLD1,C4ORF19,PHOX2B,GNPDA2,LRRC66,STAP1,TMPRSS11F,TMPRSS11B,TMPRSS11E,UGT2B17,UGT2B15,UGT2B10,UGT2A3,TAF11L2,TAF11L11,TAF11L12,TAF11L13,TAF11L14,TIMD4,HAVCR1,HAVCR2,LHFPL5,SPATS1,GLYATL3,RHAG,CRISP3,PGK2,CRISP1,DEFB133,D…
TF	Factor: FOX; motif: KWTTGTTTRTTTW	TF:M00809	0.0366223	1.43625	3786	822	205	19917	ARHGEF19,SPATA21,SDHB,PADI4,GPSM2,RNF103-CHMP3,CD8A,SMYD1,FABP1,FOXI3,TRIM43B,TRIM43,FAM178B,ACTR1B,TMEM131,IL36B,CBWD2,DDX18,INSIG2,TAFA1,ZNF717,PROS1,ARL13B,DHFR2,NSUN3,YIPF7,CENPC,STAP1,TMPRSS11F,TMPRSS11B,YTHDC1,TMPRSS11E,BASP1,TAF11L2,TAF11L3,TAF11L4,TAF11L5,TAF11L6,TAF11L9,TAF11L11,TAF11L12,TAF11L13,TAF11L14,H3Y1,MAT2B,TENM2,CAPN11,SPATS1,CLIC5,TNFRSF21,C6ORF141,DEFB113,DEFB112,IL17A,MCM3,G…
TF	Factor: Cdx-1; motif: TTTATK	TF:M02086	0.0382536	1.41733	14565	822	653	19917	ARHGEF19,CPLANE2,FBXO42,SZRD1,SPATA21,NECAP2,NBPF1,SDHB,PADI3,PADI4,RNPC3,AMY2B,FAM102B,PRPF38B,FNDC7,STXBP3,AKNAD1,GPSM2,CLCC1,RNF103-CHMP3,RMND5A,CD8A,CD8B,RGPD2,KRCC1,SMYD1,FABP1,THNSL2,FOXI3,TEX37,RPIA,ZNF2,TRIM43B,TRIM43,ANKRD36C,ANKRD36,ANKRD36B,ACTR1B,C2ORF92,ZAP70,TMEM131,NCK2,UXS1,RGPD3,CD8B2,LIMS3,MTLN,BUB1,ACOXL,ANAPC1,FBLN7,IL36B,IL36RN,IL1F10,IL1RN,CBWD2,FOXD4L1,RABL2A,ACTR3,DDX18,IN…
TF	Factor: POU2F1:HOXB13; motif: NGMATATACCAATAAA	TF:M08405	0.0424566	1.37205	3992	822	214	19917	SPATA21,AMY2B,NBPF4,NBPF6,FNDC7,RGPD2,SMYD1,FABP1,THNSL2,TRIM43B,TRIM43,ANKRD36C,ANKRD36,ZAP70,NCK2,ECRG4,RGPD3,FOXD4L1,DDX18,INSIG2,CFC1B,CFC1,ARHGEF4,RAB6D,CCDC74A,ROBO2,C3ORF38,PROS1,DHFR2,LIMCH1,PHOX2B,YIPF7,GUF1,CWH43,LRRC66,SGCB,CENPC,TMPRSS11E,UGT2B10,TAF11L11,TAF11L12,H3Y1,TIMD4,HAVCR1,MAT2B,CLPS,LHFPL5,CAPN11,SLC35B2,NFKBIE,C6ORF141,RHAG,CRISP3,DEFB133,DEFB114,DEFB113,DEFB112,IL17F,GCM1,…
HP	Almond-shaped palpebral fissure	HP:0007874	0.00131314	2.88169	41	158	10	4511	BRCA2,FANCM,MKRN3,MAGEL2,NDN,OCA2,HERC2,BRCA1,BRIP1,MAPK1
HP	Abnormal shape of the palpebral fissure	HP:0200005	0.00410398	2.38679	46	158	10	4511	BRCA2,FANCM,MKRN3,MAGEL2,NDN,OCA2,HERC2,BRCA1,BRIP1,MAPK1

## Sheet: 360min
source	term_name	term_id	adjusted_p_value	negative_log10_of_adjusted_p_value	term_size	query_size	intersection_size	effective_domain_size	intersections
GO:MF	bitter taste receptor activity	GO:0033038	4.78658e-10	9.31997	20	705	12	18679	TAS2R7,TAS2R8,TAS2R9,TAS2R10,TAS2R13,TAS2R14,TAS2R50,TAS2R20,TAS2R31,TAS2R46,TAS2R43,TAS2R30
GO:MF	taste receptor activity	GO:0008527	2.97805e-08	7.52607	26	705	12	18679	TAS2R7,TAS2R8,TAS2R9,TAS2R10,TAS2R13,TAS2R14,TAS2R50,TAS2R20,TAS2R31,TAS2R46,TAS2R43,TAS2R30
GO:MF	chemokine activity	GO:0008009	1.39148e-05	4.85652	49	705	13	18679	CCL26,CCL24,CCL5,CCL16,CCL14,CCL15-CCL14,CCL15,CCL23,CCL18,CCL3,CCL4,CCL3L3,CCL4L2
GO:MF	CCR chemokine receptor binding	GO:0048020	0.000100088	3.99962	48	705	12	18679	CCL26,CCL24,CCL5,CCL16,CCL14,CCL15,CCL23,CCL18,CCL3,CCL4,CCL3L3,CCL4L2
GO:MF	protein heterodimerization activity	GO:0046982	0.000575887	3.23966	359	705	34	18679	TAF13,ATP1A1,SRGAP2C,H2BC18,H3C13,H4C14,H3C14,H4C15,H2BC21,H2AC20,H2AC21,LINC02218,H3Y2,TAF11L2,TAF11L3,TAF11L4,TAF11L5,TAF11L6,TAF11L9,TAF11L11,TAF11L12,TAF11L13,TAF11L14,H3Y1,SUPT3H,TFAP2B,LSM5,HIP1,SLC7A13,TENM4,H3-5,AOC3,SUPT5H,H2BS1
GO:MF	ribonuclease A activity	GO:0004522	0.00132415	2.87806	4	705	4	18679	RNASE4,RNASE1,RNASE2,RNASE8
GO:MF	glutathione transferase activity	GO:0004364	0.00159181	2.79811	25	705	8	18679	GSTA2,GSTA1,GSTA5,GSTA3,GSTA4,GSTZ1,GSTT2B,GSTT4
GO:MF	chemokine receptor binding	GO:0042379	0.0016886	2.77247	72	705	13	18679	CCL26,CCL24,CCL5,CCL16,CCL14,CCL15-CCL14,CCL15,CCL23,CCL18,CCL3,CCL4,CCL3L3,CCL4L2
GO:MF	CCR1 chemokine receptor binding	GO:0031726	0.0186879	1.72844	6	705	4	18679	CCL5,CCL23,CCL3,CCL4
GO:MF	endonuclease activity	GO:0004519	0.0490759	1.30913	125	705	15	18679	APEX1,RNASE11,ANG,RNASE4,RNASE6,RNASE1,RNASE3,RNASE2,RNASE7,RNASE8,FAN1,SLX1B,SLFN13,SLFN14,XRCC1
GO:BP	detection of chemical stimulus involved in sensory perception of bitter taste	GO:0001580	2.70573e-07	6.56772	40	692	14	18123	TAS2R7,TAS2R8,TAS2R9,TAS2R10,TAS2R13,TAS2R14,TAS2R50,TAS2R20,TAS2R19,TAS2R31,TAS2R46,TAS2R43,TAS2R30,TAS2R42
GO:BP	sensory perception of bitter taste	GO:0050913	1.16309e-06	5.93439	44	692	14	18123	TAS2R7,TAS2R8,TAS2R9,TAS2R10,TAS2R13,TAS2R14,TAS2R50,TAS2R20,TAS2R19,TAS2R31,TAS2R46,TAS2R43,TAS2R30,TAS2R42
GO:BP	detection of chemical stimulus involved in sensory perception of taste	GO:0050912	2.26097e-06	5.64571	46	692	14	18123	TAS2R7,TAS2R8,TAS2R9,TAS2R10,TAS2R13,TAS2R14,TAS2R50,TAS2R20,TAS2R19,TAS2R31,TAS2R46,TAS2R43,TAS2R30,TAS2R42
GO:BP	RNA polymerase II preinitiation complex assembly	GO:0051123	0.000259571	3.58574	38	692	11	18123	LINC02218,TAF11L2,TAF11L3,TAF11L4,TAF11L5,TAF11L6,TAF11L9,TAF11L11,TAF11L12,TAF11L13,TAF11L14
GO:BP	monocyte chemotaxis	GO:0002548	0.000438796	3.35774	67	692	14	18123	CCL26,CCL24,GREM1,CCL5,CCL16,CCL14,CCL15,CCL23,CCL18,CCL3,CCL4,CCL3L3,CCL4L2,DEFB124
GO:BP	sensory perception of taste	GO:0050909	0.000438796	3.35774	67	692	14	18123	TAS2R7,TAS2R8,TAS2R9,TAS2R10,TAS2R13,TAS2R14,TAS2R50,TAS2R20,TAS2R19,TAS2R31,TAS2R46,TAS2R43,TAS2R30,TAS2R42
GO:BP	transcription preinitiation complex assembly	GO:0070897	0.0006656	3.17679	50	692	12	18123	LINC02218,TAF11L2,TAF11L3,TAF11L4,TAF11L5,TAF11L6,TAF11L9,TAF11L11,TAF11L12,TAF11L13,TAF11L14,SMARCB1
GO:BP	glutathione metabolic process	GO:0006749	0.00169958	2.76966	64	692	13	18123	CLIC5,GSTA2,GSTA1,GSTA5,GSTA3,GSTA4,GCLC,GSTZ1,ETHE1,GSTT2B,GSTT4,GGT5,GGT1
GO:BP	lymphocyte chemotaxis	GO:0048247	0.00928461	2.03224	63	692	12	18123	CCL26,CCL24,CCL5,CCL16,CCL14,CCL15,CCL23,CCL18,CCL3,CCL4,CCL3L3,CCL4L2
GO:BP	RNA phosphodiester bond hydrolysis	GO:0090501	0.0211834	1.67401	157	692	19	18123	REXO2,APEX1,RNASE10,RNASE9,RNASE11,RNASE12,ANG,RNASE4,RNASE6,RNASE1,RNASE3,RNASE2,RNASE13,RNASE7,RNASE8,ANGEL1,SLFN13,SLFN14,POLR2I
GO:BP	opsonization	GO:0008228	0.024876	1.60422	69	692	12	18123	IGKV2-28,IGKV2-30,IGKV1-33,IGKV1-39,IGKV2D-40,IGKV1D-39,IGKV2D-30,IGKV2D-28,IGKV3D-20,IGKV1D-16,IGKV1D-12,SFTPA1
GO:CC	immunoglobulin complex	GO:0019814	4.96634e-10	9.30396	165	736	30	18964	IGKV1-27,IGKV2-28,IGKV2-30,IGKV1-33,IGKV1-37,IGKV1-39,IGKV2-40,IGKV2D-40,IGKV1D-39,IGKV1D-37,IGKV2D-30,IGKV2D-29,IGKV2D-28,IGKV2D-26,IGKV2D-24,IGKV6D-21,IGKV3D-20,IGKV6D-41,IGKV1D-17,IGKV1D-16,IGKV3D-15,IGKV1D-13,IGKV1D-12,IGKV3D-11,IGKV1D-42,IGKV1D-43,IGKV1D-8,IGKV3D-7,IGHV1OR15-9,IGHV3OR15-7
GO:CC	transcription factor TFIID complex	GO:0005669	5.71073e-05	4.24331	47	736	12	18964	TAF13,LINC02218,TAF11L2,TAF11L3,TAF11L4,TAF11L5,TAF11L6,TAF11L9,TAF11L11,TAF11L12,TAF11L13,TAF11L14
GO:CC	extracellular region	GO:0005576	0.000394972	3.40343	4564	736	233	18964	AMY2B,FNDC7,STXBP3,ELAPOR1,PROK1,CD53,ATP1A1,CD58,CD2,CD101,HJV,NOTCH2NLA,NOTCH2NLB,NOTCH2NLC,H2BC18,H3C13,H4C14,H3C14,H4C15,H2BC21,H2AC20,H2AC21,MTMR11,CD8A,CD8B,IGKV3OR2-268,IGKV1-27,IGKV2-28,IGKV2-30,IGKV1-33,IGKV1-37,IGKV1-39,IGKV2-40,IGKV2D-40,IGKV1D-39,IGKV1D-37,IGKV2D-30,IGKV2D-29,IGKV2D-28,IGKV2D-26,IGKV2D-24,IGKV6D-21,IGKV3D-20,IGKV6D-41,IGKV1D-17,IGKV1D-16,IGKV3D-15,IGKV1D-13,IGKV1D-12,…
GO:CC	nuclear DNA-directed RNA polymerase complex	GO:0055029	0.00096901	3.01367	117	736	17	18964	TAF13,POLR3GL,LINC02218,TAF11L2,TAF11L3,TAF11L4,TAF11L5,TAF11L6,TAF11L9,TAF11L11,TAF11L12,TAF11L13,TAF11L14,SUPT3H,PRIM2,POLR3E,POLR2I
GO:CC	DNA-directed RNA polymerase complex	GO:0000428	0.0010919	2.96182	118	736	17	18964	TAF13,POLR3GL,LINC02218,TAF11L2,TAF11L3,TAF11L4,TAF11L5,TAF11L6,TAF11L9,TAF11L11,TAF11L12,TAF11L13,TAF11L14,SUPT3H,PRIM2,POLR3E,POLR2I
GO:CC	RNA polymerase complex	GO:0030880	0.00173619	2.7604	122	736	17	18964	TAF13,POLR3GL,LINC02218,TAF11L2,TAF11L3,TAF11L4,TAF11L5,TAF11L6,TAF11L9,TAF11L11,TAF11L12,TAF11L13,TAF11L14,SUPT3H,PRIM2,POLR3E,POLR2I
GO:CC	RNA polymerase II, holoenzyme	GO:0016591	0.00423122	2.37353	92	736	14	18964	TAF13,LINC02218,TAF11L2,TAF11L3,TAF11L4,TAF11L5,TAF11L6,TAF11L9,TAF11L11,TAF11L12,TAF11L13,TAF11L14,SUPT3H,POLR2I
KEGG	Taste transduction	KEGG:04742	1.28424e-05	4.89135	85	270	15	8000	PDE1C,TAS2R7,TAS2R8,TAS2R9,TAS2R10,TAS2R13,TAS2R14,TAS2R50,TAS2R20,TAS2R19,TAS2R31,TAS2R46,TAS2R43,TAS2R30,TAS2R42
KEGG	Chemical carcinogenesis	KEGG:05204	0.000278136	3.55574	81	270	13	8000	UGT2B17,UGT2B15,UGT2B10,UGT2A3,GSTA2,GSTA1,GSTA5,GSTA3,GSTA4,CHRNA7,SULT1A2,SULT1A4,GSTT2B
KEGG	Drug metabolism - other enzymes	KEGG:00983	0.00121862	2.91413	79	270	12	8000	UGT2B17,UGT2B15,UGT2B10,UGT2A3,GSTA2,GSTA1,GSTA5,GSTA3,GSTA4,CES1,GSTT2B,UPB1
KEGG	Nitrogen metabolism	KEGG:00910	0.0013227	2.87854	17	270	6	8000	CA13,CA1,CA3,CA2,GLUD1,CA4
KEGG	Drug metabolism - cytochrome P450	KEGG:00982	0.00875369	2.05781	68	270	10	8000	UGT2B17,UGT2B15,UGT2B10,UGT2A3,GSTA2,GSTA1,GSTA5,GSTA3,GSTA4,GSTT2B
KEGG	Glutathione metabolism	KEGG:00480	0.00979375	2.00905	56	270	9	8000	GSTA2,GSTA1,GSTA5,GSTA3,GSTA4,GCLC,GSTT2B,GGT5,GGT1
KEGG	Viral protein interaction with cytokine and cytokine receptor	KEGG:04061	0.0109253	1.96157	98	270	12	8000	CCL26,CCL24,CCL5,CCL16,CCL14,CCL15,CCL23,CCL18,CCL3,CCL4,CCL3L3,CCL4L2
KEGG	Metabolism of xenobiotics by cytochrome P450	KEGG:00980	0.0161247	1.79251	73	270	10	8000	UGT2B17,UGT2B15,UGT2B10,UGT2A3,GSTA2,GSTA1,GSTA5,GSTA3,GSTA4,GSTT2B
KEGG	Spliceosome	KEGG:03040	0.0161813	1.79099	150	270	15	8000	PRPF38B,RNVU1-7,RNVU1-1,SF3B4,CDC5L,LSM5,RP9,HNRNPK,HNRNPC,SNW1,RNU2-1,DHX8,THOC1,TXNL4A,U2AF1
REAC	Class C/3 (Metabotropic glutamate/pheromone receptors)	REAC:R-HSA-420499	3.32586e-10	9.4781	39	357	15	10622	GRM5,TAS2R7,TAS2R8,TAS2R9,TAS2R10,TAS2R13,TAS2R14,TAS2R50,TAS2R20,TAS2R19,TAS2R31,TAS2R46,TAS2R43,TAS2R30,TAS2R42
REAC	Beta defensins	REAC:R-HSA-1461957	1.39004e-07	6.85697	40	357	13	10622	DEFB125,DEFB126,DEFB127,DEFB128,DEFB129,DEFB132,DEFB115,DEFB116,DEFB118,DEFB119,DEFB121,DEFB123,DEFB124
REAC	Defensins	REAC:R-HSA-1461973	3.0219e-06	5.51972	50	357	13	10622	DEFB125,DEFB126,DEFB127,DEFB128,DEFB129,DEFB132,DEFB115,DEFB116,DEFB118,DEFB119,DEFB121,DEFB123,DEFB124
REAC	Antimicrobial peptides	REAC:R-HSA-6803157	6.68456e-06	5.17493	95	357	17	10622	RNASE6,RNASE3,RNASE7,RNASE8,DEFB125,DEFB126,DEFB127,DEFB128,DEFB129,DEFB132,DEFB115,DEFB116,DEFB118,DEFB119,DEFB121,DEFB123,DEFB124
REAC	Cell surface interactions at the vascular wall	REAC:R-HSA-202733	9.93447e-06	5.00286	190	357	24	10622	CD58,CD2,IGKV2-28,IGKV2-30,IGKV1-33,IGKV1-39,IGKV2D-40,IGKV1D-39,IGKV2D-30,IGKV2D-28,IGKV3D-20,IGKV1D-16,IGKV1D-12,MERTK,PROS1,SPN,PSG11,PSG2,PSG5,PSG4,PSG9,CD177,VPREB3,MIF
REAC	Phase II - Conjugation of compounds	REAC:R-HSA-156580	4.18589e-05	4.37821	107	357	17	10622	UGT2B17,UGT2B15,UGT2B10,UGT2A3,GSTA2,GSTA1,GSTA5,GSTA3,GSTA4,GCLC,NNMT,GSTZ1,SULT1A2,SULT1A4,GSTT2B,GGT5,GGT1
REAC	Glutathione conjugation	REAC:R-HSA-156590	4.83753e-05	4.31538	34	357	10	10622	GSTA2,GSTA1,GSTA5,GSTA3,GSTA4,GCLC,GSTZ1,GSTT2B,GGT5,GGT1
REAC	FCGR activation	REAC:R-HSA-2029481	0.00091388	3.03911	67	357	12	10622	FCGR1A,IGKV2-28,IGKV2-30,IGKV1-33,IGKV1-39,IGKV2D-40,IGKV1D-39,IGKV2D-30,IGKV2D-28,IGKV3D-20,IGKV1D-16,IGKV1D-12
REAC	FCERI mediated MAPK activation	REAC:R-HSA-2871796	0.00165051	2.78238	83	357	13	10622	VAV3,IGKV2-28,IGKV2-30,IGKV1-33,IGKV1-39,IGKV2D-40,IGKV1D-39,IGKV2D-30,IGKV2D-28,IGKV3D-20,IGKV1D-16,IGKV1D-12,MAPK8
REAC	Biological oxidations	REAC:R-HSA-211859	0.00188683	2.72427	218	357	22	10622	UGT2B17,UGT2B15,UGT2B10,UGT2A3,GSTA2,GSTA1,GSTA5,GSTA3,GSTA4,GCLC,POR,ALDH1B1,NNMT,GSTZ1,SULT1A2,SULT1A4,CES1,AOC2,AOC3,GSTT2B,GGT5,GGT1
REAC	CD22 mediated BCR regulation	REAC:R-HSA-5690714	0.00193532	2.71325	60	357	11	10622	IGKV2-28,IGKV2-30,IGKV1-33,IGKV1-39,IGKV2D-40,IGKV1D-39,IGKV2D-30,IGKV2D-28,IGKV3D-20,IGKV1D-16,IGKV1D-12
REAC	Classical antibody-mediated complement activation	REAC:R-HSA-173623	0.00229104	2.63997	61	357	11	10622	IGKV2-28,IGKV2-30,IGKV1-33,IGKV1-39,IGKV2D-40,IGKV1D-39,IGKV2D-30,IGKV2D-28,IGKV3D-20,IGKV1D-16,IGKV1D-12
REAC	Creation of C4 and C2 activators	REAC:R-HSA-166786	0.00680514	2.16716	68	357	11	10622	IGKV2-28,IGKV2-30,IGKV1-33,IGKV1-39,IGKV2D-40,IGKV1D-39,IGKV2D-30,IGKV2D-28,IGKV3D-20,IGKV1D-16,IGKV1D-12
REAC	Role of phospholipids in phagocytosis	REAC:R-HSA-2029485	0.00705761	2.15134	81	357	12	10622	FCGR1A,IGKV2-28,IGKV2-30,IGKV1-33,IGKV1-39,IGKV2D-40,IGKV1D-39,IGKV2D-30,IGKV2D-28,IGKV3D-20,IGKV1D-16,IGKV1D-12
REAC	Scavenging of heme from plasma	REAC:R-HSA-2168880	0.00785596	2.1048	69	357	11	10622	IGKV2-28,IGKV2-30,IGKV1-33,IGKV1-39,IGKV2D-40,IGKV1D-39,IGKV2D-30,IGKV2D-28,IGKV3D-20,IGKV1D-16,IGKV1D-12
REAC	Role of LAT2/NTAL/LAB on calcium mobilization	REAC:R-HSA-2730905	0.00785596	2.1048	69	357	11	10622	IGKV2-28,IGKV2-30,IGKV1-33,IGKV1-39,IGKV2D-40,IGKV1D-39,IGKV2D-30,IGKV2D-28,IGKV3D-20,IGKV1D-16,IGKV1D-12
REAC	FCERI mediated Ca+2 mobilization	REAC:R-HSA-2871809	0.00909829	2.04104	83	357	12	10622	VAV3,IGKV2-28,IGKV2-30,IGKV1-33,IGKV1-39,IGKV2D-40,IGKV1D-39,IGKV2D-30,IGKV2D-28,IGKV3D-20,IGKV1D-16,IGKV1D-12
REAC	Reversible hydration of carbon dioxide	REAC:R-HSA-1475029	0.0127008	1.89617	12	357	5	10622	CA13,CA1,CA3,CA2,CA4
REAC	Immunoregulatory interactions between a Lymphoid and a non-Lymphoid cell	REAC:R-HSA-198933	0.0174096	1.75921	181	357	18	10622	FCGR1A,CD8A,CD8B,IGKV2-28,IGKV2-30,IGKV1-33,IGKV1-39,IGKV2D-40,IGKV1D-39,IGKV2D-30,IGKV2D-28,IGKV3D-20,IGKV1D-16,IGKV1D-12,SFTPD,COLEC12,HCST,TYROBP
REAC	Initial triggering of complement	REAC:R-HSA-166663	0.0199904	1.69918	76	357	11	10622	IGKV2-28,IGKV2-30,IGKV1-33,IGKV1-39,IGKV2D-40,IGKV1D-39,IGKV2D-30,IGKV2D-28,IGKV3D-20,IGKV1D-16,IGKV1D-12
REAC	FCGR3A-mediated IL10 synthesis	REAC:R-HSA-9664323	0.0289413	1.53848	93	357	12	10622	FCGR1A,IGKV2-28,IGKV2-30,IGKV1-33,IGKV1-39,IGKV2D-40,IGKV1D-39,IGKV2D-30,IGKV2D-28,IGKV3D-20,IGKV1D-16,IGKV1D-12
REAC	Binding and Uptake of Ligands by Scavenger Receptors	REAC:R-HSA-2173782	0.0439008	1.35753	97	357	12	10622	IGKV2-28,IGKV2-30,IGKV1-33,IGKV1-39,IGKV2D-40,IGKV1D-39,IGKV2D-30,IGKV2D-28,IGKV3D-20,IGKV1D-16,IGKV1D-12,COLEC12
WP	15q13.3 copy number variation syndrome	WP:WP4942	6.86813e-06	5.16316	18	251	8	7562	CHRFAM7A,GOLGA8R,GOLGA8H,FAN1,MTMR10,OTUD7A,CHRNA7,CCL5
TF	Factor: ZNF174; motif: NGNCRRTCACTYGCCN	TF:M12118	0.0024622	2.60868	45	762	11	19917	FDCSP,TAF11L2,TAF11L3,TAF11L4,TAF11L5,TAF11L6,TAF11L9,TAF11L11,TAF11L12,TAF11L13,SYNE4
TF	Factor: Fra-1; motif: ACTCATG; match class: 1	TF:M04897_1	0.00445825	2.35084	221	762	25	19917	TAF13,FCGR1B,FCGR1A,SPATS1,GSTA2,GSTA1,NCOA4,FAM25G,FAM25C,NUTM2B,NUTM2E,FAM25A,NUTM2A,NUTM2D,FAT3,RNASE6,TPPP2,NOXRED1,GOLGA6L6,CCL5,CLIP3,ZNF529,SUPT5H,ETHE1,RGL4
TF	Factor: BRN1; motif: HAATGCN	TF:M03813	0.0131063	1.88252	13266	762	564	19917	AMY2B,VAV3,NBPF4,NBPF6,FAM102B,PRPF38B,FNDC7,STXBP3,AKNAD1,GPSM2,CLCC1,WDR47,TAF13,TMEM167B,C1ORF194,PROK1,KCNA2,KCNA3,CD53,LRIF1,DRAM2,CEPT1,DENND2D,KCND3,CD58,IGSF3,CD2,CD101,FCGR1B,FAM72B,LIX1L,ANKRD34A,POLR3GL,HJV,NBPF10,NOTCH2NLA,PPIAL4H,GJA8,NBPF11,PPIAL4G,NBPF14,NOTCH2NLB,NUDT4B,PDE4DIP,NBPF9,NOTCH2NLC,NBPF19,PPIAL4C,FCGR1A,H2BC18,H3C13,H4C14,H4C15,H2BC21,H2AC20,H2AC21,BOLA1,SV2A,SF3B4,MTM…
TF	Factor: AR; motif: NNNGNRRGNACANNGTGTTCTNNNNNN; match class: 1	TF:M00953_1	0.0158589	1.79973	237	762	25	19917	AMY2B,TXNIP,NPHP1,TMEM14A,TRIM77,TRIM49,TRIM49C,UBTFL1,TAS2R30,RNASE12,RNASE2,TBC1D3B,TBC1D3I,TBC1D3G,TBC1D3H,TBC1D3F,TBC1D3K,TBC1D3L,TBC1D3D,TBC1D3C,POLR2I,ZNF529,LGALS13,LGALS14,RGL4
TF	Factor: Foxm1; motif: NTGTTTRT	TF:M07255	0.0187295	1.72747	5862	762	280	19917	NBPF4,NBPF6,PRPF38B,FNDC7,STXBP3,AKNAD1,GPSM2,WDR47,C1ORF194,ELAPOR1,KCNA10,DRAM2,CEPT1,PTGFRN,NUDT4B,NOTCH2NLC,H2BC21,H2AC20,H2AC21,BOLA1,VPS45,PLEKHO1,RMND5A,CD8A,CD8B,ANKRD36,ZAP70,CD8B2,NPHP1,ANAPC1,FBLN7,ZC3H8,ZC3H6,ARHGEF4,FAM168B,PLEKHB2,POTEE,TUBA3D,PROS1,ARL13B,STX19,DHFR2,CWH43,SGCB,CHIC2,PDGFRA,CENPC,TMPRSS11B,YTHDC1,TMPRSS11E,UGT2B10,PRR27,ODAM,CSN3,SMR3A,OPRPN,MUC7,AMTN,LINC02218,TAF…
TF	Factor: ZNF32; motif: NYGTAACNYGAYACC	TF:M12067	0.0193382	1.71358	166	762	20	19917	H3C13,LRRC66,BASP1,TAF11L3,TAF11L4,TAF11L5,TAF11L6,TAF11L9,TAF11L13,FAM184A,ZMIZ1,FAT3,PRB3,RND2,GOSR2,TUBB8B,MPPE1,TXNL4A,ZNF283,LIPI
TF	Factor: Oct-2; motif: NTATGCGCATAN	TF:M11895	0.0296248	1.52834	4034	762	203	19917	SLC25A24,NBPF4,NBPF6,C1ORF194,ELAPOR1,PROK1,KCNA10,CD2,PTGFRN,FCGR1B,NOTCH2NLC,FCGR1A,H4C14,H4C15,SF3B4,FAM178B,C2ORF92,ST6GAL2,SH3RF3,LIMS3,NPHP1,ZC3H6,POTEI,CFC1B,CFC1,POTEJ,POTEE,ZNF717,ARL13B,DHFR2,OCIAD1,GSX2,CENPC,TMPRSS11F,TMPRSS11E,UGT2B10,PRR27,CSN3,OPRPN,AMTN,LINC02218,H3Y1,CDH18,CLIC5,PAQR8,TRAM2,GSTA2,GSTA1,GSTA5,GCM1,ELOVL5,GCLC,ZNF451,RAB23,MCM9,LSM5,POU6F2,RALA,TRIM73,POM121C,CCL26…
TF	Factor: ipf1; motif: YTAATGN; match class: 1	TF:M02096_1	0.0338182	1.47085	158	762	19	19917	RMND5A,ZC3H8,LRRC66,PRR27,GOLM1,TAS2R46,TAS2R30,SMIM10L1,TBC1D3B,TBC1D3I,TBC1D3G,TBC1D3H,TBC1D3F,TBC1D3K,TBC1D3L,TBC1D3D,TBC1D3C,DEFB115,RGL4
TF	Factor: ER-alpha; motif: TGACCYN	TF:M03547	0.0353879	1.45115	4761	762	233	19917	VAV3,SLC25A24,FNDC7,GPSM2,ANKRD34A,POLR3GL,NBPF10,NBPF11,NBPF14,PDE4DIP,H3C13,SV2A,PLEKHO1,RNF103-CHMP3,RMND5A,FAM178B,ANKRD36B,UXS1,SOWAHC,NPHP1,MTLN,FBLN7,CFC1B,CFC1,FAM168B,PLEKHB2,MZT2A,TUBA3D,ZNF717,ZAR1,FRYL,OCIAD2,SGCB,TMPRSS11B,UGT2B17,UGT2A3,FDCSP,CABS1,SMR3A,SMR3B,BASP1,TAF11L2,TAF11L3,TAF11L4,TAF11L5,TAF11L6,TAF11L9,TAF11L11,TAF11L12,TAF11L13,TAF11L14,H3Y1,SPATS1,PAQR8,TRAM2,TMEM14A,GS…
TF	Factor: FOX; motif: KWTTGTTTRTTTW	TF:M00809	0.0356718	1.44768	3786	762	192	19917	GPSM2,KCND3,IGSF3,PTGFRN,FCGR1B,HJV,PPIAL4H,PPIAL4G,NOTCH2NLC,PPIAL4C,FCGR1A,OTUD7B,PLEKHO1,RNF103-CHMP3,CD8A,FAM178B,ACTR1B,ZC3H8,ZC3H6,ZNF717,PROS1,ARL13B,DHFR2,CHIC2,PDGFRA,CENPC,TMPRSS11F,TMPRSS11B,YTHDC1,TMPRSS11E,PRR27,ODAM,FDCSP,CSN3,CABS1,SMR3B,OPRPN,AMTN,BASP1,TAF11L2,TAF11L3,TAF11L4,TAF11L5,TAF11L6,TAF11L9,TAF11L11,TAF11L12,TAF11L13,TAF11L14,H3Y1,NAIP,SPATS1,CLIC5,ENPP5,TFAP2D,TFAP2B,GS…
TF	Factor: ER-alpha; motif: TGACCYN; match class: 1	TF:M03547_1	0.0430727	1.3658	749	762	53	19917	FNDC7,FBLN7,CFC1B,CFC1,ZNF717,ZAR1,SMR3B,TAF11L14,GCLC,CDK13,TRPM3,NAA35,WASHC2C,MSMB,ANTXRL,FRMPD2,ARHGAP22,WASHC2A,ASAH2,SFTPA1,NUTM2B,NUTM2E,NUTM2A,NUTM2D,DENND5B,ETFBKMT,RNASE2,RNASE13,ARHGEF40,NOXRED1,VWA3A,SULT1A2,SLC6A2,HEATR9,LYZL6,TBC1D3B,TBC1D3I,TBC1D3G,TBC1D3H,TBC1D3F,TBC1D3K,TBC1D3L,TBC1D3D,TBC1D3C,PTGES3L,RUNDC1,CADM4,RBCK1,DEFB121,CRYAA,DRICH1,VPREB3,GGT1
